# Supplementary material for: Toward Predicting Solubility of Arbitrary Solutes in Arbitrary Solvents: Prediction of Density and Refractive Index Using Machine Learning Algorithms with Global Sensitivity Analysis
Source: Org Process Res Dev. 2026 Jun 12;30(7):2028–40. doi: 10.1021/acs.oprd.6c00166 (PMC13386533; doi:10.1021/acs.oprd.6c00166)
Supplement: Supplementary file 2 [file op6c00166_si_002.xlsx]

## Sheet: Model_Type
Model ID	Model Type	Sub-Type
1	Linear Regression	Linear
2	Linear Regression	Interaction Linear
3	Linear Regression	Robust Linear
4	Stepwise Linear Regression	Stepwise Linear
5	Tree	Fine Tree
6	Tree	Medium Tree
7	Tree	Coarse Tree
8	SVM	Linear SVM
9	SVM	Quadratic SVM
10	SVM	Cubic SVM
11	SVM	Fine Gaussian SVM
12	SVM	Medium Gaussian SVM
13	SVM	Coarse Gaussian SVM
14	Efficient Linear	Efficient Linear Least Squares
15	Efficient Linear	Efficient Linear SVM
16	Ensemble	Boosted Trees
17	Ensemble	Bagged Trees
18	Gaussian Process Regression	Squared Exponential GPR
19	Gaussian Process Regression	Matern 5/2 GPR
20	Gaussian Process Regression	Exponential GPR
21	Gaussian Process Regression	Rational Quadratic GPR
22	Neural Network	Narrow Neural Network
23	Neural Network	Medium Neural Network
24	Neural Network	Wide Neural Network
25	Neural Network	Bilayered Neural Network
26	Neural Network	Trilayered Neural Network
27	Kernel	SVM Kernel
28	Kernel	Least Squares Regression Kernel

## Sheet: GAFF_M1
Table S1. Performance of 28 machine-learning algorithms for density
Training Data: traingaffnonan Observations: 4000
Predictors: 47 Predictor Names: h1, h2, h3, h4, h5, ha, hc, hn, ho, hs, hp, c, c1, c2, c3, ca, cc, ce, cg, cp, n, n1, n2, n3, n4, na, nb, nc, ne, nh, no, o, oh, os, s, s4, s6, sh, ss, p2, p3, p5, f, cl, br, i, NATOM
Response Name: Expt
Validation: 10-fold cross-validation
All reported RMSE, MSE, Rsquared, MAE are for validated sets
NaN: cannot generate valid model for the specific model type
Model ID	Model Type	Status	RMSE	MSE	RSquared	MAE	Model Family	Best_RMSE	Best_MSE	Best_Rsquared	Best_MAE
1	Linear Regression	Trained	0.123	0.015	0.856	0.076	Linear Regression	0.123	0.015	0.856	0.071
2	Linear Regression	Trained	0.398	0.158	-0.502	0.087
3	Linear Regression	Trained	0.132	0.017	0.834	0.071
4	Stepwise Linear Regression	Canceled	NaN	NaN	NaN	NaN
5	Tree	Trained	0.119	0.014	0.866	0.073	Tree	0.119	0.014	0.866	0.073
6	Tree	Trained	0.129	0.017	0.842	0.082
7	Tree	Trained	0.162	0.026	0.752	0.104
8	SVM	Trained	0.126	0.016	0.848	0.071	SVM	0.123	0.015	0.857	0.054
9	SVM	Trained	0.126	0.016	0.849	0.054
10	SVM	Trained	0.918	0.843	-7.003	0.08
11	SVM	Trained	0.198	0.039	0.628	0.09
12	SVM	Trained	0.123	0.015	0.857	0.057
13	SVM	Trained	0.123	0.015	0.857	0.074
14	Efficient Linear	Trained	0.124	0.015	0.855	0.077	Efficient Linear	0.124	0.015	0.855	0.071
15	Efficient Linear	Trained	0.127	0.016	0.846	0.071
16	Ensemble	Trained	0.14	0.019	0.815	0.094	Ensemble	0.108	0.012	0.89	0.065
17	Ensemble	Trained	0.108	0.012	0.89	0.065
18	Gaussian Process Regression	Trained	0.088	0.008	0.927	0.045	GPR	0.085	0.007	0.932	0.042
19	Gaussian Process Regression	Trained	0.086	0.007	0.931	0.042
20	Gaussian Process Regression	Trained	0.089	0.008	0.925	0.044
21	Gaussian Process Regression	Trained	0.085	0.007	0.932	0.042
22	Neural Network	Trained	0.092	0.008	0.92	0.05	Neural Network	0.092	0.008	0.92	0.05
23	Neural Network	Trained	0.105	0.011	0.896	0.053
24	Neural Network	Trained	0.159	0.025	0.759	0.074
25	Neural Network	Trained	0.099	0.01	0.907	0.051
26	Neural Network	Trained	0.1	0.01	0.905	0.053
27	Kernel	Trained	0.171	0.029	0.721	0.081	Kernel	0.17	0.029	0.725	0.081
28	Kernel	Trained	0.17	0.029	0.725	0.091

## Sheet: GAFF_M2
Table S1. Performance of 28 machine-learning algorithms for density
Session: RegressionLearnerSession_temp_Run1
Training Data: train Observations: 3890
Predictors: 48 Predictor Names: Temp, h1, h2, h3, h4, h5, ha, hc, hn, ho, hs, hp, c, c1, c2, c3, ca, cc, ce, cg, cp, n, n1, n2, n3, n4, na, nb, nc, ne, nh, no, o, oh, os, s, s4, s6, sh, ss, p2, p3, p5, f, cl, br, i, NATOM
Response Name: Expt
Validation: 10-fold cross-validation
All reported RMSE, MSE, Rsquared, MAE are for validated sets
NaN: cannot generate valid model for the specific model type
Model ID	Model Type	Status	RMSE	MSE	RSquared	MAE	Model Family	Best_RMSE	Best_MSE	Best_Rsquared	Best_MAE
1	Linear Regression	Trained	0.113	0.013	0.875	0.072	Linear Regression	0.113	0.013	0.875	0.067
2	Linear Regression	Trained	0.383	0.147	-0.45	0.083
3	Linear Regression	Trained	0.124	0.015	0.849	0.067
4	Stepwise Linear Regression	Canceled	NaN	NaN	NaN	NaN
5	Tree	Trained	0.113	0.013	0.874	0.069	Tree	0.113	0.013	0.874	0.069
6	Tree	Trained	0.123	0.015	0.851	0.078
7	Tree	Trained	0.163	0.027	0.737	0.102
8	SVM	Trained	0.117	0.014	0.866	0.067	SVM	0.097	0.009	0.907	0.046
9	SVM	Trained	0.097	0.009	0.907	0.046
10	SVM	Trained	0.813	0.661	-5.531	0.067
11	SVM	Trained	0.2	0.04	0.606	0.091
12	SVM	Trained	0.115	0.013	0.868	0.053
13	SVM	Trained	0.113	0.013	0.873	0.071
14	Efficient Linear	Trained	0.114	0.013	0.873	0.072	Efficient Linear	0.114	0.013	0.873	0.066
15	Efficient Linear	Trained	0.118	0.014	0.863	0.066
16	Ensemble	Trained	0.133	0.018	0.826	0.091	Ensemble	0.099	0.01	0.903	0.061
17	Ensemble	Trained	0.099	0.01	0.903	0.061
18	Gaussian Process Regression	Trained	0.075	0.006	0.944	0.037	GPR	0.068	0.005	0.954	0.034
19	Gaussian Process Regression	Trained	0.068	0.005	0.954	0.034
20	Gaussian Process Regression	Trained	0.072	0.005	0.949	0.035
21	Gaussian Process Regression	Trained	0.068	0.005	0.954	0.034
22	Neural Network	Trained	0.077	0.006	0.941	0.043	Neural Network	0.077	0.006	0.941	0.042
23	Neural Network	Trained	0.088	0.008	0.923	0.044
24	Neural Network	Trained	0.118	0.014	0.862	0.052
25	Neural Network	Trained	0.086	0.007	0.926	0.044
26	Neural Network	Trained	0.08	0.006	0.937	0.042
27	Kernel	Trained	0.167	0.028	0.726	0.077	Kernel	0.164	0.027	0.733	0.077
28	Kernel	Trained	0.164	0.027	0.733	0.087

## Sheet: GAFF_M3
Table S1. Performance of 28 machine-learning algorithms for density
Session: RegressionLearnerSession_no_temp
Training Data: train Observations: 3890
Predictors: 47 Predictor Names: h1, h2, h3, h4, h5, ha, hc, hn, ho, hs, hp, c, c1, c2, c3, ca, cc, ce, cg, cp, n, n1, n2, n3, n4, na, nb, nc, ne, nh, no, o, oh, os, s, s4, s6, sh, ss, p2, p3, p5, f, cl, br, i, NATOM
Response Name: Expt
Validation: 10-fold cross-validation
All reported RMSE, MSE, Rsquared, MAE are for validated sets
NaN: cannot generate valid model for the specific model type
Model ID	Model Type	Status	RMSE	MSE	RSquared	MAE	Model Family	Best_RMSE	Best_MSE	Best_Rsquared	Best_MAE
1	Linear Regression	Trained	0.113	0.013	0.874	0.072	Linear Regression	0.113	0.013	0.874	0.068
2	Linear Regression	Trained	1.247	1.555	-14.372	0.102
3	Linear Regression	Trained	0.123	0.015	0.849	0.068
4	Stepwise Linear Regression	Canceled	NaN	NaN	NaN	NaN
5	Tree	Trained	0.114	0.013	0.871	0.069	Tree	0.114	0.013	0.871	0.069
6	Tree	Trained	0.125	0.016	0.846	0.078
7	Tree	Trained	0.162	0.026	0.742	0.101
8	SVM	Trained	0.117	0.014	0.865	0.067	SVM	0.099	0.01	0.904	0.048
9	SVM	Trained	0.099	0.01	0.904	0.048
10	SVM	Trained	0.963	0.928	-8.172	0.084
11	SVM	Trained	0.195	0.038	0.626	0.087
12	SVM	Trained	0.117	0.014	0.866	0.053
13	SVM	Trained	0.113	0.013	0.874	0.071
14	Efficient Linear	Trained	0.113	0.013	0.873	0.073	Efficient Linear	0.113	0.013	0.873	0.067
15	Efficient Linear	Trained	0.118	0.014	0.863	0.067
16	Ensemble	Trained	0.133	0.018	0.824	0.091	Ensemble	0.101	0.01	0.899	0.061
17	Ensemble	Trained	0.101	0.01	0.899	0.061
18	Gaussian Process Regression	Trained	0.081	0.007	0.935	0.04	GPR	0.074	0.005	0.946	0.036
19	Gaussian Process Regression	Trained	0.075	0.006	0.945	0.036
20	Gaussian Process Regression	Trained	0.075	0.006	0.944	0.037
21	Gaussian Process Regression	Trained	0.074	0.005	0.946	0.036
22	Neural Network	Trained	0.082	0.007	0.933	0.045	Neural Network	0.082	0.007	0.933	0.044
23	Neural Network	Trained	0.09	0.008	0.919	0.045
24	Neural Network	Trained	0.115	0.013	0.868	0.052
25	Neural Network	Trained	0.084	0.007	0.93	0.044
26	Neural Network	Trained	0.094	0.009	0.913	0.048
27	Kernel	Trained	0.166	0.027	0.729	0.075	Kernel	0.164	0.027	0.733	0.075
28	Kernel	Trained	0.164	0.027	0.733	0.086

## Sheet: RDKIT_M1
Table S1. Performance of 28 machine-learning algorithms for density
Session: RegressionLearnerSession_rdkit
Training Data: trainrdkitnonan Observations: 3999
Predictors: 208 Predictor Names: MaxEStateIndex, MinEStateIndex, MaxAbsEStateIndex, MinAbsEStateIndex, qed, MolWt, HeavyAtomMolWt, ExactMolWt, NumValenceElectrons, NumRadicalElectrons, MaxPartialCharge, MinPartialCharge, MaxAbsPartialCharge, MinAbsPartialCharge, FpDensityMorgan1, FpDensityMorgan2, FpDensityMorgan3, BCUT2D_MWHI, BCUT2D_MWLOW, BCUT2D_CHGHI, BCUT2D_CHGLO, BCUT2D_LOGPHI, BCUT2D_LOGPL…
Response Name: Expt
Validation: 10-fold cross-validation
All reported RMSE, MSE, Rsquared, MAE are for validated sets
NaN: cannot generate valid model for the specific model type
Model ID	Model Type	Status	RMSE	MSE	RSquared	MAE	Model Family	Best_RMSE	Best_MSE	Best_Rsquared	Best_MAE
1	Linear Regression	Trained	0.112	0.013	0.88	0.069	Linear Regression	0.112	0.013	0.88	0.065
2	Linear Regression	Failed	NaN	NaN	NaN	NaN
3	Linear Regression	Trained	0.12	0.014	0.863	0.065
4	Stepwise Linear Regression	Failed	NaN	NaN	NaN	NaN
5	Tree	Trained	0.11	0.012	0.886	0.062	Tree	0.109	0.012	0.888	0.062
6	Tree	Trained	0.109	0.012	0.888	0.062
7	Tree	Trained	0.117	0.014	0.87	0.069
8	SVM	Trained	0.105	0.011	0.896	0.056	SVM	0.091	0.008	0.921	0.042
9	SVM	Trained	0.091	0.008	0.921	0.042
10	SVM	Trained	0.141	0.02	0.811	0.055
11	SVM	Trained	0.227	0.052	0.509	0.118
12	SVM	Trained	0.102	0.011	0.9	0.047
13	SVM	Trained	0.132	0.017	0.834	0.064
14	Efficient Linear	Trained	0.325	0.105	0	0.23	Efficient Linear	0.325	0.105	0	0.23
15	Efficient Linear	Trained	NaN	NaN	NaN	NaN
16	Ensemble	Trained	0.108	0.012	0.89	0.066	Ensemble	0.089	0.008	0.925	0.046
17	Ensemble	Trained	0.089	0.008	0.925	0.046
18	Gaussian Process Regression	Trained	0.086	0.007	0.93	0.041	GPR	0.079	0.006	0.941	0.037
19	Gaussian Process Regression	Trained	0.082	0.007	0.937	0.039
20	Gaussian Process Regression	Trained	0.079	0.006	0.941	0.037
21	Gaussian Process Regression	Trained	0.081	0.007	0.937	0.039
22	Neural Network	Trained	0.09	0.008	0.924	0.05	Neural Network	0.09	0.008	0.924	0.05
23	Neural Network	Trained	0.107	0.012	0.891	0.058
24	Neural Network	Trained	0.131	0.017	0.837	0.069
25	Neural Network	Trained	0.108	0.012	0.89	0.054
26	Neural Network	Trained	0.111	0.012	0.883	0.054
27	Kernel	Trained	0.131	0.017	0.837	0.065	Kernel	0.131	0.017	0.837	0.065
28	Kernel	Trained	0.14	0.02	0.814	0.074

## Sheet: RDKIT_M2
Table S1. Performance of 28 machine-learning algorithms for density
Session: RegressionLearnerSession_rdkit_temp_run1
Training Data: train Observations: 3889
Predictors: 209 Predictor Names: Temp, MaxEStateIndex, MinEStateIndex, MaxAbsEStateIndex, MinAbsEStateIndex, qed, MolWt, HeavyAtomMolWt, ExactMolWt, NumValenceElectrons, NumRadicalElectrons, MaxPartialCharge, MinPartialCharge, MaxAbsPartialCharge, MinAbsPartialCharge, FpDensityMorgan1, FpDensityMorgan2, FpDensityMorgan3, BCUT2D_MWHI, BCUT2D_MWLOW, BCUT2D_CHGHI, BCUT2D_CHGLO, BCUT2D_LOGPHI, BCUT2D…
Response Name: Expt
Validation: 10-fold cross-validation
All reported RMSE, MSE, Rsquared, MAE are for validated sets
NaN: cannot generate valid model for the specific model type
Model ID	Model Type	Status	RMSE	MSE	RSquared	MAE	Model Family	Best_RMSE	Best_MSE	Best_Rsquared	Best_MAE
1	Linear Regression	Trained	0.101	0.01	0.899	0.064	Linear Regression	0.101	0.01	0.899	0.061
2	Linear Regression	Failed	NaN	NaN	NaN	NaN
3	Linear Regression	Trained	0.11	0.012	0.88	0.061
4	Stepwise Linear Regression	Failed	NaN	NaN	NaN	NaN
5	Tree	Trained	0.101	0.01	0.9	0.057	Tree	0.101	0.01	0.9	0.057
6	Tree	Trained	0.102	0.01	0.898	0.058
7	Tree	Trained	0.111	0.012	0.879	0.065
8	SVM	Trained	0.092	0.009	0.915	0.051	SVM	0.074	0.005	0.946	0.035
9	SVM	Trained	0.074	0.005	0.946	0.035
10	SVM	Trained	0.095	0.009	0.911	0.04
11	SVM	Trained	0.224	0.05	0.505	0.115
12	SVM	Trained	0.091	0.008	0.919	0.042
13	SVM	Trained	0.123	0.015	0.85	0.059
14	Efficient Linear	Trained	0.318	0.101	0	0.224	Efficient Linear	0.318	0.101	0	0.224
15	Efficient Linear	Trained	NaN	NaN	NaN	NaN
16	Ensemble	Trained	0.099	0.01	0.902	0.064	Ensemble	0.079	0.006	0.938	0.042
17	Ensemble	Trained	0.079	0.006	0.938	0.042
18	Gaussian Process Regression	Trained	0.068	0.005	0.955	0.032	GPR	0.062	0.004	0.962	0.029
19	Gaussian Process Regression	Trained	0.065	0.004	0.958	0.03
20	Gaussian Process Regression	Trained	0.062	0.004	0.962	0.029
21	Gaussian Process Regression	Trained	0.064	0.004	0.96	0.03
22	Neural Network	Trained	0.071	0.005	0.95	0.039	Neural Network	0.071	0.005	0.95	0.039
23	Neural Network	Trained	0.078	0.006	0.94	0.041
24	Neural Network	Trained	0.08	0.006	0.936	0.043
25	Neural Network	Trained	0.078	0.006	0.94	0.041
26	Neural Network	Trained	0.127	0.016	0.841	0.059
27	Kernel	Trained	0.12	0.014	0.859	0.06	Kernel	0.12	0.014	0.859	0.06
28	Kernel	Trained	0.129	0.017	0.836	0.068

## Sheet: RDKIT_M3
Table S1. Performance of 28 machine-learning algorithms for density
Session: RegressionLearnerSession_rdkit_no_temp_run1
Training Data: train Observations: 3889
Predictors: 208 Predictor Names: MaxEStateIndex, MinEStateIndex, MaxAbsEStateIndex, MinAbsEStateIndex, qed, MolWt, HeavyAtomMolWt, ExactMolWt, NumValenceElectrons, NumRadicalElectrons, MaxPartialCharge, MinPartialCharge, MaxAbsPartialCharge, MinAbsPartialCharge, FpDensityMorgan1, FpDensityMorgan2, FpDensityMorgan3, BCUT2D_MWHI, BCUT2D_MWLOW, BCUT2D_CHGHI, BCUT2D_CHGLO, BCUT2D_LOGPHI, BCUT2D_LOGPL…
Response Name: Expt
Validation: 10-fold cross-validation
All reported RMSE, MSE, Rsquared, MAE are for validated sets
NaN: cannot generate valid model for the specific model type
Model ID	Model Type	Status	RMSE	MSE	RSquared	MAE	Model Family	Best_RMSE	Best_MSE	Best_Rsquared	Best_MAE
1	Linear Regression	Trained	0.101	0.01	0.9	0.064	Linear Regression	0.101	0.01	0.9	0.061
2	Linear Regression	Failed	NaN	NaN	NaN	NaN
3	Linear Regression	Trained	0.109	0.012	0.882	0.061
4	Stepwise Linear Regression	Failed	NaN	NaN	NaN	NaN
5	Tree	Trained	0.098	0.01	0.906	0.057	Tree	0.098	0.01	0.906	0.057
6	Tree	Trained	0.101	0.01	0.9	0.058
7	Tree	Trained	0.109	0.012	0.883	0.065
8	SVM	Trained	0.101	0.01	0.9	0.054	SVM	0.092	0.008	0.916	0.043
9	SVM	Trained	NaN	NaN	NaN	NaN
10	SVM	Trained	NaN	NaN	NaN	NaN
11	SVM	Trained	0.222	0.049	0.512	0.115
12	SVM	Trained	0.092	0.008	0.916	0.043
13	SVM	Trained	0.125	0.016	0.846	0.061
14	Efficient Linear	Trained	0.318	0.101	0	0.224	Efficient Linear	0.318	0.101	0	0.224
15	Efficient Linear	Trained	NaN	NaN	NaN	NaN
16	Ensemble	Trained	0.099	0.01	0.903	0.063	Ensemble	0.078	0.006	0.94	0.041
17	Ensemble	Trained	0.078	0.006	0.94	0.041
18	Gaussian Process Regression	Trained	0.071	0.005	0.95	0.034	GPR	0.065	0.004	0.958	0.031
19	Gaussian Process Regression	Trained	0.067	0.005	0.955	0.032
20	Gaussian Process Regression	Trained	0.065	0.004	0.958	0.031
21	Gaussian Process Regression	Trained	0.067	0.004	0.956	0.032
22	Neural Network	Trained	0.128	0.016	0.838	0.044	Neural Network	0.128	0.016	0.838	0.044
23	Neural Network	Trained	0.155	0.024	0.764	0.047
24	Neural Network	Trained	0.322	0.104	-0.025	0.053
25	Neural Network	Trained	0.21	0.044	0.563	0.046
26	Neural Network	Trained	0.385	0.148	-0.466	0.052
27	Kernel	Trained	0.123	0.015	0.85	0.06	Kernel	0.123	0.015	0.85	0.06
28	Kernel	Trained	0.13	0.017	0.833	0.069
