# Supplementary material for: Toward Predicting Solubility of Arbitrary Solutes in Arbitrary Solvents: Prediction of Density and Refractive Index Using Machine Learning Algorithms with Global Sensitivity Analysis
Source: Org Process Res Dev. 2026 Jun 12;30(7):2028–40. doi: 10.1021/acs.oprd.6c00166 (PMC13386533; doi:10.1021/acs.oprd.6c00166)
Supplement: Supplementary file 3 [file op6c00166_si_003.xlsx]

## Sheet: md1
Table S10. The compound information, model predictions, alternative experimental values, and corresponding literature sources for the 72 identified outliers in density prediction.
CAS_ID	Compound_Name	Smiles	Data_Set_Type	Expt.	Temp.	GAFF_M1	GAFF_M2	GAFF_M3	RDKIT_M1	RDKIT_M2	RDKIT_M3	MD	MD_Std	New_Expt	New_Temp	Source	Remarks
100-25-4	1,4-Dinitrobenzene	O[N](=O)c1ccc(cc1)[N](=O)O	train	1.625	18	1.4507	1.5731	1.4339	1.621	1.5222	1.4775	1.4089	0.0037	1.5	-	www.chemsrc.com
106-37-6	p-Dibromobenzene	Brc1ccc(cc1)Br	train	2.261	17	2.0461	1.9805	1.9931	2.2323	1.9788	1.9678	1.9752	0.0082	1.84	25	Sigma-Aldrich	p-dibromobenzene (1,4-dibromobenzene) is approximately 1.84 g/mL at 25°C
106-41-2	4-Bromophenol	Oc1ccc(cc1)Br	train	1.84	15	1.6679	1.6846	1.6862	1.8233	1.6367	1.5862	1.6451	0.0078	1.7	-	www.chemsrc.com
106-47-8	4-Chloroaniline	Nc1ccc(cc1)Cl	train	1.429	19	1.2483	1.1979	1.1968	1.4173	1.2364	1.2184	1.2271	0.0058	1.17	70	Sigma-Aldrich	density. 1.17 g/cm3 at 70 °C.
1072-85-1	1-Bromo-2-fluorobenzene	Fc1ccccc1Br	train	1.0738	21	1.5466	1.5819	1.583	1.1253	1.5917	1.5971	1.6165	0.006	1.601	25	Sigma-Aldrich	The density of 1-Bromo-2-fluorobenzene is approximately 1.601 g/mL at 25 °C. Sigma-Aldrich and Chem-Impex both cite this density
1073-06-9	1-Bromo-3-fluorobenzene	Fc1cccc(c1)Br	train	1.7081	20	1.5466	1.581	1.583	1.6812	1.5849	1.5905	1.6036	0.0058	1.567	25	Sigma-Aldrich	The density of 1-Bromo-3-fluorobenzene is approximately 1.567 g/mL at 25 °C. This value is supported by multiple sources including Sigma-Aldrich and Oakwood Chemical.
108-55-4	Dihydro-2H-pyran-2,6(3H)-dione	O=C1CCCC(=O)O1	train	1.411	20	1.19	1.1845	1.1869	1.403	1.2125	1.1923	1.2558	0.005	1.239	20	www.chemsrc.com	The density of dihydro-2H-pyran-2,6(3H)-dione (also known as glutaric anhydride) is approximately 1.239 g/cm³ at 20°C
108-59-8	Dimethyl malonate	COC(=O)CC(=O)OC	train	1.528	20	1.1848	1.1508	1.1467	1.5036	1.1458	1.1434	1.1559	0.0058	1.156	25	Sigma-Aldrich	density. 1.156 g/mL at 25 °C (lit.)
110-13-4	2,5-Hexanedione	CC(=O)CCC(=O)C	train	0.737	20	0.9486	0.951	0.9509	0.7478	0.9703	0.9624	0.9607	0.005	0.973	25	Sigma-Aldrich	density. 0.973 g/mL at 25 °C (lit.)
1111-97-3	3-Chloro-3-methyl-1-butyne	C#CC(Cl)(C)C	train	0.9061	20	1.0629	0.9622	0.9674	0.918	0.9443	0.9428	0.9775	0.0049	0.9061	20	CRC
1119-46-6	5-Chloropentanoic acid	ClCCCCC(=O)O	train	1.3416	25	1.1791	1.162	1.1668	1.3298	1.1752	1.1752	1.1479	0.0053	1.17	20	Sigma-Aldrich	The density of 5-chloropentanoic acid (also known as 5-chlorovaleric acid) is approximately 1.170 g/mL at 20 °C.
1205-91-0	1,4-Benzenediol, diacetate	CC(=O)Oc1ccc(cc1)OC(=O)C	train	0.8731	25	1.1864	1.2001	1.2089	0.8852	1.1804	1.1702	1.1917	0.0053	1.2534	-	ChemicalBook	also known as Hydroquinone diacetate; The density of hydroquinone diacetate is approximately 1.2534 g/cm³. This value is an estimated relative density, according to TargetMol and ChemicalBook.
134-81-6	Benzil	O=C(C(=O)c1ccccc1)c1ccccc1	train	1.084	102	1.3424	1.071	1.299	1.092	1.2027	1.2974	1.0913	0.0059	1.23	20	Sigma-Aldrich	1.23 g/cm³ at 20 °C
141-46-8	Glycolaldehyde	OCC=O	train	1.366	100	1.2117	1.1655	1.1797	1.3542	1.0735	1.1274	1.054	0.0053	1.065	-	Wikipedia	The density of glycolaldehyde is approximately 1.065 g/mL. Some sources may provide slight variations, such as 1.03 g/cm³. The value of 1.065 g/mL is commonly cited, according to Wikipedia.
1445-73-4	1-Methyl-4-piperidinone	CN1CCC(=O)CC1	train	0.971	25	1.1357	1.0013	0.9857	0.974	1.0125	1.01	1.0075	0.0041	0.971	25	CRC
144-62-7	Oxalic acid	OC(=O)C(=O)O	train	1.9	17	1.7312	1.6679	1.6681	1.8885	1.6041	1.5995	1.4934	0.0048	1.65	18.5	Sigma-Aldrich	1.65 g/cm3 at 18.5 °C
1511-62-2	Bromodifluoromethane	FC(Br)F	train	1.55	16	1.7049	1.7964	1.7866	1.5592	1.6903	1.7106	1.9352	0.0109	1.83	-	ChemicalBook	1.83 g/cm3
21020-24-6	3-Chloro-1-butyne	C[C@H](C#C)Cl	train	1.4218	25	1.0924	0.9888	0.9908	1.3931	0.9787	0.9809	0.9904	0.0049	0.96	20	TCI	The density of 3-chloro-1-butyne is approximately 0.96 g/cm³ at 20/20°C. Tokyo Chemical Industry (TCI) provides this value, while LookChem states a density of 0.982 g/cm³, with a slightly different temperature/pressure
2859-78-1	4-Bromo-1,2-dimethoxybenzene	COc1cc(Br)ccc1OC	train	1.702	25	1.5427	1.5039	1.4937	1.6949	1.5666	1.5669	1.489	0.0057	1.509	25	Sigma-Aldrich	also known as 4-Bromoveratrole, 1.509 g/mL at 25 °C (lit.)
3031-73-0	Methyl hydroperoxide	COO	train	1.9967	15	1.1292	1.0103	1.0105	1.9412	0.9386	0.9408	0.9392	0.0056	0.9967	15	Wikipedia	The density of methyl hydroperoxide is approximately 0.9967 g/cm³ at 15°C according to Wikipedia.
3209-22-1	1,2-Dichloro-3-nitrobenzene	O[N](=O)c1cccc(c1Cl)Cl	train	1.721	14	1.5155	1.5627	1.4746	1.7012	1.5274	1.4629	1.5027	0.0046	1.449	25	Sigma-Aldrich	1.449 g/mL at 25 °C (lit.)
321-28-8	1-Fluoro-2-methoxybenzene	COc1ccccc1F	train	1.5489	17	1.159	1.1196	1.1187	1.5308	1.1399	1.1408	1.107	0.006	1.1293	17.5	ChemicalBook	1.1293 g/cm3 (17.5 C)
352-33-0	1-Chloro-4-fluorobenzene	Fc1ccc(cc1)Cl	train	1.499	15	1.2368	1.2194	1.2104	1.4785	1.2397	1.2273	1.2318	0.0056	1.226	25	ChemicalBook	The density of 1-chloro-4-fluorobenzene is approximately 1.226 g/mL at 25°C. This value is consistent across multiple sources, according to Sigma-Aldrich and ChemicalBook
4654-26-6	Dioctyl terephthalate	CCCCCCCCOC(=O)c1ccc(cc1)C(=O)OCCCCCCCC	train	1.21	62	1.0418	0.9504	0.9886	1.2016	0.957	0.9958	0.9463	0.0063	0.986	25	Sigma-Aldrich	The density of Dioctyl terephthalate (DOTP) is approximately 0.986 g/mL at 25 °C. According to Sigma-Aldrich
481-06-1	?-Santonin	C[C@@H]1C(=O)O[C@H]2[C@H]1CC[C@@]1(C2=C(C)C(=O)C=C1)C	train	1.59	25	1.3634	1.2278	1.2262	1.5799	1.1679	1.1647	1.1006	0.0035	1.18	-	www.drugfuture.com; https://www.chemsrc.com/	The density of ?-Santonin is 1.18 g/cm3
481-74-3	1,8-Dihydroxy-3-methyl-9,10-anthracenedione	Cc1cc(O)c2c(c1)C(=O)c1c(C2=O)c(O)ccc1	train	0.92	25	1.1777	1.4049	1.251	0.9279	1.3867	1.335	1.347	0.004	1.2693	-	chemicalBook; www.targetmol.com	also known as Chrysophanol, chrysophanic acid; 1.2693 g/cm3 (Estimated)
506-68-3	Cyanogen bromide	BrC#N	train	2.015	20	1.8401	1.7092	1.6958	2.005	1.6581	1.6536	1.9061	0.0066	2.015	20	CRC
506-78-5	Cyanogen iodide	IC#N	train	2.84	18	2.6504	2.3613	2.36	2.8214	2.1424	2.1351	2.4362	0.0075	2.84	18	CRC
507-19-7	2-Bromo-2-methylpropane	CC(Br)(C)C	train	1.4278	20	1.2533	1.2476	1.2463	1.4119	1.2352	1.2354	1.3034	0.0067	1.22	20	Sigma-Aldrich	1.22 g/mL at 20 °C
532-24-1	8-Methyl-8-azabicyclo[3.2.1]octan-3-one	CN1[C@@H]2CC[C@H]1CC(=O)C2	train	1.9872	100	1.2381	1.0058	1.0651	1.9578	1.0314	1.0616	1.0107	0.0056	0.931	25	Sigma-Aldrich	The density of 8-Methyl-8-azabicyclo[3.2.1]octan-3-one is approximately 0.931 g/mL at 25°C according to Sigma-Aldrich data sheet.
539-00-4	1-(2-Piperidinyl)-2-propanone, (±)	CC(=O)C[C@H]1CCCCN1	train	0.9624	20	1.1175	1.0769	1.0669	0.9671	0.9864	0.9746	0.9946	0.0048	0.9624	20	CRC
541-16-2	Ditert-butyl malonate	O=C(OC(C)(C)C)CC(=O)OC(C)(C)C	train	1.4184	20	1.0289	0.9349	0.9346	1.4019	0.9449	0.9396	1.0094	0.0037	0.966	25	Sigma-Aldrich	The density of di-tert-butyl malonate from Sigma-Aldrich is 0.966 g/mL at 25 °C.
552-41-0	1-(2-Hydroxy-4-methoxyphenyl)ethanone	COc1ccc(c(c1)O)C(=O)C	train	1.3102	81	1.1487	1.1298	1.1412	1.303	1.1415	1.1524	1.1138	0.006	1.044	20	Sigma-Aldrich	The density of 1-(2-hydroxy-4-methoxyphenyl)ethanone is 1.044 g/cm3 at 20 °C (lit.), according to Sigma-Aldrich
552-70-5	9-Methyl-9-azabicyclo[3.3.1]nonan-3-one	O=C1C[C@@H]2CCC[C@H](C1)N2C	train	1.001	100	1.2176	0.985	1.0486	1.0102	1.0454	1.0709	1.0073	0.0067	1.001	100	CRC
56-40-6	Glycine	NCC(=O)O	train	1.161	20	1.3715	1.4622	1.4571	1.1806	1.4586	1.4551	1.2517	0.0046	1.3	-	www.chemsrc.com
579-44-2	Benzoin	O[C@@H](C(=O)c1ccccc1)c1ccccc1	train	1.31	20	1.1685	1.1791	1.1253	1.3073	1.2252	1.2275	1.1646	0.0044	1.2	-	www.chemsrc.com
586-78-7	1-Bromo-4-nitrobenzene	Brc1ccc(cc1)[N](=O)O	train	1.948	25	1.7656	1.7092	1.6702	1.9255	1.6987	1.6938	1.6768	0.0062	1.7	-	ChemSrc	1.754 for 1-Bromo-4-nitrobenzene-d4 from www.alfa-chemistry.com; chemsrc reported a value of 1.7 for 1-Bromo-4-nitrobenzene (https://www.chemsrc.com/en/cas/586-78-7_1102560.html )
590-92-1	3-Bromopropanoic acid	OC(=O)CCBr	train	1.48	25	1.7042	1.7424	1.7381	1.4995	1.7407	1.7389	1.7178	0.0083	1.8	-	www.chemsrc.com
59-67-6	2-Cyclopentene-1-undecanoicacid, (R)	OC(=O)c1cccnc1	train	1.473	25	1.308	1.1289	1.1268	1.4661	1.2384	1.2451	1.2612	0.0043	1.473	25	CRC
597-35-3	Diethyl sulfone	CCS(=O)(=O)CC	train	1.357	20	1.1715	1.1654	1.1193	1.3478	1.1007	1.0911	1.0606	0.0048	1.357	20	CRC
603-71-4	1,3,5-Trimethyl-2-nitrobenzene	Cc1cc(C)cc(c1[N](=O)O)C	train	1.51	25	1.1578	1.1158	1.0933	1.4914	1.1013	1.0988	1.0905	0.0053	0.921	25	Sigma-Aldrich	The density of 1,3,5-trimethyl-2-nitrobenzene, sold by Sigma-Aldrich, is 0.921 g/mL at 25°C, according to the Sigma-Aldrich website.
603-83-8	2-Methyl-3-nitroaniline	O[N](=O)c1cccc(c1C)N	train	1.378	15	1.2224	1.2206	1.1718	1.371	1.3201	1.2247	1.2425	0.0033	1.269	-	www.molbase.com	1.269 g/ml
613-12-7	2-Methylanthracene	Cc1ccc2c(c1)cc1c(c2)cccc1	train	1.8	0	1.1546	1.1422	1.1281	1.6622	1.175	1.064	1.1626	0.0027	1.14	20	Sigma-Aldrich	The density of 2-methylanthracene is approximately 1.14 g/mL at 20°C,
618-38-2	Benzoyl iodide	IC(=O)c1ccccc1	train	1.746	18	1.9085	1.9819	2.0378	1.7541	1.9382	1.9292	1.8793	0.007	1.882	-	ChemIndex	1.882g/cm3
624-73-7	1,2-Diiodoethane	ICCI	train	3.325	20	2.9416	2.7174	2.6804	3.2934	2.8383	2.8332	2.8112	0.0102	2.8	-	www.chemsrc.com
625-08-1	3-Hydroxy-3-methylbutanoic acid	OC(=O)CC(O)(C)C	train	0.9384	20	1.1291	1.1524	1.146	0.9477	1.1175	1.1157	1.1151	0.0043	1.126	25	Sigma-Aldrich	The density of 3-hydroxy-3-methylbutanoic acid is approximately 1.126 g/mL at 25°C. This value is consistent across different sources, including Sigma-Aldrich and Fisher Scientific.
67-56-1	Methanol	CO	train	0.7914	20	0.9496	0.8925	0.8932	0.7996	0.8309	0.8398	0.7488	0.0045	0.7914	20	CRC
74-82-8	Methane	C	train	0.4228	-162	0.6059	0.6474	0.5533	0.4287	0.8607	0.7873	0.4598	0.0014	0.4228	-162	CRC
74-88-4	Iodomethane	CI	train	2.2789	20	2.1055	2.0268	2.019	2.2743	2.1546	2.1542	2.2299	0.0123	2.2789	20	CRC
75-45-6	Chlorodifluoromethane	FC(Cl)F	train	1.4909	-69	1.3377	1.2822	1.2994	1.4806	1.4	1.2943	1.518	0.005	1.4909	-69	CRC
84-61-7	Dicyclohexyl phthalate	O=C(c1ccccc1C(=O)OC1CCCCC1)OC1CCCCC1	train	1.383	20	1.2384	1.1404	1.1402	1.3769	1.118	1.1068	1.0658	0.0037	1.15	20	Sigma-Aldrich	1.15 g/cm3 at 20 °C
87-65-0	2,6-Dichlorophenol	Clc1cccc(c1O)Cl	train	1.653	20	1.4884	1.4944	1.4842	1.643	1.4961	1.49	1.3849	0.0063	1.653	20	CRC
87-85-4	Hexamethylbenzene	Cc1c(C)c(C)c(c(c1C)C)C	train	1.063	25	0.9082	0.8879	0.8707	1.0595	0.9595	0.9425	0.9476	0.0028	1.063	25	CRC
88-06-2	2,4,6-Trichlorophenol	Clc1cc(Cl)c(c(c1)Cl)O	train	1.4901	75	1.6516	1.5871	1.6647	1.4997	1.6311	1.6803	1.4364	0.0073	1.4901	75	CRC
88-99-3	phthalic acid	OC(=O)c1ccccc1C(=O)O	train	2.18	191	1.6088	1.2291	1.5068	2.1595	1.2796	1.4159	1.2498	0.0072	1.59	20	Merck Millipore	Density, 1.59 g/cm3 (20 °C)
934-53-2	1-Chloro-1-methylethyl)benzene	CC(c1ccccc1)(Cl)C	train	1.192	25	1.0211	1.0067	1.0163	1.1817	1.0321	1.0351	1.0575	0.0057	1.04	18	CAS Common Chemistry database	The density of (1-chloro-1-methylethyl)benzene, also known as 1-phenyl-2-chloro-2-methylpropane, is approximately 1.04 g/cm³ at 18°C. The CAS Common Chemistry database lists this density value.
93-97-0	Benzoic anhydride	O=C(c1ccccc1)OC(=O)c1ccccc1	train	1.989	15	1.4393	1.3258	1.323	1.9628	1.2326	1.2177	1.2139	0.004	1.199	25	Sigma-Aldrich	The density of benzoic anhydride is 1.199 g/mL. This value is typically reported at 25°C
95-56-7	2-Bromophenol	Oc1ccccc1Br	train	1.4924	20	1.6679	1.6882	1.6862	1.5017	1.6061	1.576	1.6511	0.0072	1.492	20	CRC
95-94-3	1,2,4,5-Tetrachlorobenzene	Clc1cc(Cl)c(cc1Cl)Cl	train	1.858	22	1.6429	1.6088	1.6023	1.8504	1.6691	1.6654	1.6211	0.0048	1.6	-	www.chemsrc.com
141-84-4	2-Thioxo-4-thiazolidinone	O=C1CSC(=S)N1	test	0.868	25	1.4499	1.4474	1.4437	1.4207	1.4177	1.4164	1.5185	0.005	1.6	-	www.chemsrc.com	also known as Rhodanine
20354-26-1	Methazole	Clc1ccc(cc1Cl)n1oc(=O)n(c1=O)C	test	1.24	25	1.5004	1.4377	1.4585	1.4111	1.42	1.409	1.4859	0.0035	1.602	-	www.chemsrc.com
20769-85-1	2-Bromo-2-methylpropanoyl bromide	BrC(=O)C(Br)(C)C	test	1.4067	14	1.9543	1.9219	1.931	1.833	1.853	1.8451	1.8976	0.0097	1.86	25	Sigma Aldrich	The density of 2-bromo-2-methylpropanoyl bromide (also known as ?-bromoisobutyryl bromide or BIBB) is 1.86 g/mL at 25°C
2450-71-7	2-Propyn-1-amine	C([NH3+])C#C.Cl	test	0.803	25	1.0601	1.0103	1.0114	1.0917	1.1021	1.1062	0.8992	0.0039	0.803	25	CRC
291-21-4	1,3,5-Trithiane	S1CSCSC1	test	1.6374	24	1.4171	1.4285	1.4108	1.2775	1.2719	1.2736	1.4118	0.0068	1.318	-	www.chemsrc.com
420-04-2	Cyanamide	NC#N	test	1.282	20	1.0254	0.9811	0.9873	1.0438	1.0351	1.0361	1.1238	0.004	1.282	20	CRC
515-83-3	2,2,2-Trichloro-1-ethoxyethanol	CCO[C@@H](C(Cl)(Cl)Cl)O	test	1.143	40	1.5165	1.4859	1.5014	1.5063	1.495	1.5149	1.3605	0.006	1.454	-	www.chemsrc.com
55512-33-9	Pyridate	CCCCCCCCSC(=O)Oc1cc(Cl)nnc1c1ccccc1	test	1.555	20	1.1095	1.1219	1.1406	1.1795	1.1956	1.1938	1.1477	0.0048	1.183	-	TargetMol	The density of the compound with the CAS number 55512-33-9, known as Pyridate, is approximately 1.183 g/cm3
71626-11-4	Benalaxyl	COC(=O)[C@@H](N(c1c(C)cccc1C)C(=O)Cc1ccccc1)C	test	1.27	25	0.9871	0.9465	1.0057	1.0859	1.0829	1.0837	1.0753	0.0032	1.1	-	www.chemsrc.com
75-73-0	Tetrafluoromethane	FC(F)(F)F	test	1.89	-183	1.2853	1.1555	1.2624	1.2956	1.2144	1.276	1.8571	0.0029	1.89	-183	Chemicalbook	The relative density (specific gravity) of tetrafluoromethane in liquid form is 1.89 at -183°C, according to a Material Safety Data Sheet.
772-01-0	2-Phenyl-1,3-dioxane	C1COC(OC1)c1ccccc1	test	1.6053	60	1.0659	1.0693	1.1017	1.1037	1.0612	1.095	1.0689	0.0045	1.106	25	Sigma Aldrich	The density of 2-phenyl-1,3-dioxane is approximately 1.106 g/mL at 25 °C. This value is according to ChemicalBook.
82657-04-3	Bifenthrin	O=C([C@H]1[C@@H](C1(C)C)/C=C(/C(F)(F)F)\Cl)OCc1cccc(c1C)c1ccccc1	test	1.2	125	1.5067	1.2323	1.6274	1.2531	1.1324	1.2429	1.1253	0.0058	1.2	125	CRC
85-01-8	Phenanthrene	c1ccc2c(c1)c1ccccc1cc2	test	0.98	4	1.1754	1.1735	1.152	1.2617	1.24	1.2052	1.1673	0.0021	1.18	-	wikipedia	1.18 g/cm3
