# Supplementary material for: Toward Predicting Solubility of Arbitrary Solutes in Arbitrary Solvents: Prediction of Density and Refractive Index Using Machine Learning Algorithms with Global Sensitivity Analysis
Source: Org Process Res Dev. 2026 Jun 12;30(7):2028–40. doi: 10.1021/acs.oprd.6c00166 (PMC13386533; doi:10.1021/acs.oprd.6c00166)
Supplement: Supplementary file 4 [file op6c00166_si_004.xlsx]

## Sheet: train
Table S2. List of compound information and predicted values from all six ML models for Set A in density prediction
CAS_ID	Expt.	Temp.	GAFF_M1	GAFF_M2	GAFF_M3	RDKIT_M1	RDKIT_M2	RDKIT_M3	Smiles
100-00-5	1.2979	90	1.3545	1.2866	1.3295	1.3045	1.2981	1.3016	Clc1ccc(cc1)[N](=O)O
100-06-1	1.0818	41	1.0711	1.0729	1.071	1.0824	1.0816	1.0818	COc1ccc(cc1)C(=O)C
100-07-2	1.261	20	1.2691	1.2834	1.2739	1.2607	1.2611	1.2613	COc1ccc(cc1)C(=O)Cl
1000-86-8	0.7343	23	0.7402	0.74	0.7422	0.7349	0.7344	0.7348	CC(=CC(=C)C)C
100-12-9	1.1192	20	1.1406	1.12	1.1247	1.1192	1.1192	1.1189	CCc1ccc(cc1)[N](=O)O
100-18-5	0.8568	20	0.8724	0.8725	0.8719	0.8586	0.8571	0.858	CC(c1ccc(cc1)C(C)C)C
1001-89-4	0.8672	20	0.8693	0.8699	0.8694	0.8671	0.8672	0.8671	CCCCC[C@H](Cl)C
1002-28-4	0.8982	20	0.8889	0.8977	0.8968	0.8983	0.8982	0.8982	OCCC#CCC
10024-74-5	1.018	15	1.0094	1.0135	1.0089	1.017	1.018	1.0173	C[C@@H](c1ccccc1)N[C@H](c1ccccc1)C
1002-69-3	0.8696	20	0.8805	0.8786	0.877	0.8686	0.8695	0.8688	CCCCCCCCCCCl
1002-84-2	0.8423	80	0.87	0.845	0.8681	0.8444	0.8422	0.8441	CCCCCCCCCCCCCCC(=O)O
1003-03-8	0.8689	20	0.8308	0.8388	0.8362	0.8655	0.8684	0.866	NC1CCCC1
1003-09-4	1.684	20	1.6991	1.6885	1.6891	1.6818	1.6837	1.6824	Brc1cccs1
1003-10-7	1.18	25	1.1276	1.1461	1.1367	1.1798	1.1799	1.1794	O=C1CCCS1
10031-82-0	1.08	21	1.0565	1.0608	1.0612	1.0784	1.0799	1.079	CCOc1ccc(cc1)C=O
1003-30-1	0.857	19	0.8387	0.8444	0.8436	0.8575	0.8571	0.8573	CC[C@H]1CCCO1
1003-31-2	1.172	25	1.17	1.1716	1.1715	1.1729	1.1721	1.1725	N#Cc1cccs1
1003-64-1	0.822	25	0.8006	0.7976	0.8012	0.8223	0.822	0.8224	CC=C1CCCCC1
100-36-7	0.828	20	0.8166	0.8221	0.8243	0.8282	0.828	0.8281	NCCN(CC)CC
100-37-8	0.8921	20	0.8616	0.8638	0.8623	0.8916	0.8921	0.8918	OCCN(CC)CC
100-39-0	1.438	25	1.433	1.4525	1.4452	1.4377	1.4379	1.4373	BrCc1ccccc1
100-40-3	0.8299	20	0.8051	0.8186	0.8091	0.8305	0.83	0.8304	C=C[C@H]1CCC=CC1
100-41-4	0.8626	25	0.8511	0.8499	0.8555	0.8622	0.8626	0.8625	CCc1ccccc1
100-43-6	0.9879	20	0.9931	0.9895	0.9899	0.9876	0.9879	0.9877	C=Cc1ccncc1
100-44-7	1.1004	20	1.0961	1.0975	1.0934	1.1027	1.1006	1.1014	ClCc1ccccc1
1004-66-6	0.9619	14	0.9735	0.9622	0.9619	0.9616	0.9618	0.9613	COc1c(C)cccc1C
100-46-9	0.9813	20	0.9592	0.9666	0.9628	0.9795	0.9811	0.9801	NCc1ccccc1
100-49-2	0.9297	20	0.9123	0.9278	0.9245	0.9302	0.9298	0.9301	OCC1CCCCC1
100-50-5	0.9692	20	0.9409	0.9499	0.9466	0.9692	0.9693	0.9695	O=C[C@H]1CCC=CC1
100-51-6	1.0419	24	1.0383	1.0328	1.0269	1.041	1.0417	1.041	OCc1ccccc1
100-52-7	1.0401	25	1.0418	1.0502	1.0463	1.0404	1.0401	1.0402	O=Cc1ccccc1
100-54-9	1.159	25	1.1557	1.1583	1.1579	1.1551	1.1584	1.1556	N#Cc1cccnc1
100-55-0	1.131	20	1.1625	1.1217	1.1196	1.1307	1.131	1.1308	OCc1cccnc1
100-60-7	0.866	23	0.8436	0.8551	0.8538	0.8651	0.8658	0.8653	CNC1CCCCC1
10061-01-5	1.224	20	1.2221	1.2234	1.2226	1.2202	1.2205	1.2204	ClC/C=C\Cl
10061-02-6	1.217	20	1.2221	1.2234	1.2226	1.2202	1.2205	1.2204	ClC/C=C/Cl
100-66-3	0.994	20	0.9869	0.9718	0.9713	0.9941	0.9939	0.9934	COc1ccccc1
100-69-6	0.9983	20	0.9852	0.9939	0.9929	0.9978	0.9983	0.9982	C=Cc1ccccn1
100-70-9	1.081	25	1.0841	1.0817	1.0821	1.0837	1.0814	1.0832	N#Cc1ccccn1
100-72-1	1.027	25	1.0181	1.0195	1.0176	1.0274	1.027	1.0274	OC[C@H]1CCCCO1
1007-26-7	0.8581	18	0.8578	0.8619	0.8644	0.8594	0.8583	0.859	CC(Cc1ccccc1)(C)C
1007-32-5	0.9877	20	0.9774	0.9786	0.9794	0.988	0.9878	0.9881	CCC(=O)Cc1ccccc1
100-74-3	0.8996	20	0.87	0.8889	0.8824	0.8999	0.8996	0.8997	CCN1CCOCC1
10075-38-4	1.1605	20	1.1706	1.1705	1.171	1.1597	1.1602	1.1598	ClC/C=C(\Cl)/C
100-79-8	1.064	20	1.102	1.0822	1.0765	1.0645	1.0642	1.0649	OC[C@H]1COC(O1)(C)C
100-81-2	0.966	25	0.9732	0.9702	0.9715	0.9655	0.9659	0.9655	[NH3+]Cc1cccc(c1)C
100-83-4	1.1179	130	1.1766	1.1226	1.1451	1.1189	1.1179	1.1188	O=Cc1cccc(c1)O
100-84-5	0.969	25	0.9774	0.9637	0.9649	0.9689	0.9689	0.9691	COc1cccc(c1)C
1008-89-5	1.0833	25	1.0886	1.0849	1.0865	1.0831	1.0833	1.0834	c1ccc(cc1)c1ccccn1
1009-14-9	0.986	20	0.9642	0.9629	0.9657	0.9848	0.9857	0.9848	CCCCC(=O)c1ccccc1
100-97-0	1.331	-5	1.3315	1.3312	1.3313	1.3306	1.3309	1.3299	C1N2CN3CN1CN(C2)C3
10099-71-5	0.974	20	0.9691	0.967	0.9676	0.9739	0.974	0.9739	CCCCCOC(=O)/C=C\C(=O)OCCCCC
101-01-9	1.163	20	1.1627	1.1626	1.1625	1.1629	1.163	1.1629	c1ccc(cc1)NC(=Nc1ccccc1)Nc1ccccc1
101-02-0	1.1842	20	1.1883	1.1849	1.1853	1.1843	1.1843	1.1847	c1ccc(cc1)OP(Oc1ccccc1)Oc1ccccc1
101-21-3	1.18	30	1.2228	1.1879	1.2092	1.1826	1.1803	1.1818	CC(OC(=O)Nc1cccc(c1)Cl)C
1012-72-2	0.985	20	0.8765	0.8738	0.8713	0.9788	0.9841	0.9796	CC(c1ccc(cc1)C(C)(C)C)(C)C
1013-08-7	1.0601	40	1.0849	1.0615	1.075	1.0607	1.0601	1.0604	C1CCc2c(C1)c1ccccc1cc2
1013-88-3	1.0847	19	1.0723	1.0817	1.0797	1.0861	1.0849	1.0857	N=C(c1ccccc1)c1ccccc1
101-40-6	0.8501	20	0.8603	0.8694	0.8699	0.8498	0.8501	0.8501	CN[C@@H](CC1CCCCC1)C
101-41-7	1.0622	16	1.0631	1.0687	1.0585	1.0639	1.0625	1.0634	COC(=O)Cc1ccccc1
101-43-9	0.9626	20	0.9861	0.9798	0.9787	0.9646	0.9629	0.9642	O=C(C(=C)C)OC1CCCCC1
10147-36-1	1.267	20	1.317	1.2946	1.2949	1.2655	1.2669	1.2663	CCCS(=O)(=O)Cl
101-60-0	1.336	25	1.3362	1.3359	1.3359	1.3372	1.3361	1.3368	c1cc2[nH]c1/C=c\1/cc/c(=C/c3ccc(/C=c/4\[nH]/c(=C\2)/cc4)[nH]3)/[nH]1
10160-87-9	0.8942	22	0.8886	0.8936	0.8935	0.892	0.894	0.8928	CCOC(C#C)OCC
10166-08-2	1.0241	10	0.9938	1.0057	1.0026	1.0218	1.0239	1.0224	O=CCc1ccccc1C
101-68-8	1.197	70	1.2062	1.1977	1.1998	1.1977	1.197	1.1975	O=C=Nc1ccc(cc1)Cc1ccc(cc1)N=C=O
101-76-8	1.365	17	1.2663	1.3082	1.2703	1.3625	1.3647	1.3626	Clc1ccc(cc1)Cc1ccc(cc1)Cl
101-81-5	1.001	26	1.0366	1.0281	1.0212	1.0024	1.0011	1.002	c1ccc(cc1)Cc1ccccc1
101-82-6	1.067	0	1.0793	1.075	1.083	1.0665	1.0671	1.0666	c1ccc(cc1)Cc1ccccn1
101-83-7	0.9123	20	0.94	0.9404	0.9338	0.9127	0.9124	0.9128	C1CCC(CC1)NC1CCCCC1
101-84-8	1.0661	30	1.1026	1.0784	1.0857	1.0664	1.0662	1.0666	c1ccc(cc1)Oc1ccccc1
10193-99-4	1.385	25	1.385	1.385	1.385	1.3853	1.385	1.3852	SCC(=O)OCC(COC(=O)CS)(COC(=O)CS)COC(=O)CS
101-97-3	1.0333	20	1.03	1.0316	1.0294	1.034	1.0334	1.034	CCOC(=O)Cc1ccccc1
101-99-5	1.1064	30	1.1257	1.1216	1.1173	1.1078	1.1066	1.1074	CCOC(=O)Nc1ccccc1
10203-58-4	0.9804	20	0.988	0.9811	0.9813	0.9796	0.9803	0.9799	CCOC(=O)C(C(=O)OCC)CC(C)C
102-04-5	1.195	0	1.1044	1.1084	1.0926	1.1917	1.1947	1.1927	O=C(Cc1ccccc1)Cc1ccccc1
102-06-7	1.13	20	1.1386	1.1328	1.1336	1.1315	1.1302	1.1313	N/C(=N\c1ccccc1)/Nc1ccccc1
102-07-8	1.239	25	1.2619	1.2578	1.2603	1.2392	1.239	1.2391	O=C(Nc1ccccc1)Nc1ccccc1
102-13-6	0.999	18	0.9927	0.9933	0.9938	0.9985	0.9989	0.9986	CC(COC(=O)Cc1ccccc1)C
102-25-0	0.8631	20	0.8824	0.8795	0.8748	0.8636	0.8633	0.8637	CCc1cc(CC)cc(c1)CC
102-27-2	0.9263	15	0.9502	0.949	0.9511	0.9287	0.9267	0.9285	CCNc1cccc(c1)C
10229-10-4	0.9002	20	0.9016	0.9079	0.9061	0.9003	0.9002	0.9002	CC#CCCO
10233-13-3	0.8536	20	0.8577	0.8467	0.8451	0.853	0.8535	0.853	CCCCCCCCCCCC(=O)OC(C)C
102-50-1	1.065	25	1.0545	1.0659	1.0637	1.0641	1.0649	1.0645	COc1ccc(c(c1)C)N
1025-15-6	1.159	20	1.1597	1.1588	1.159	1.1588	1.159	1.1588	C=CC[N+]1C(=O)[N+](CC=C)C(=O)[N+](C1=O)CC=C
102-52-3	0.997	25	0.9868	0.9956	0.9961	0.9971	0.997	0.997	COC(CC(OC)OC)OC
102-53-4	0.8	20	0.8087	0.7984	0.8045	0.8	0.8	0.8	CCN(CN(CC)CC)CC
102-60-3	1.03	25	1.0311	1.0292	1.0292	1.031	1.0302	1.031	C[C@H](CN(C[C@H](O)C)CCN(C[C@H](O)C)C[C@H](O)C)O
102-69-2	0.7558	20	0.7559	0.7445	0.7485	0.7555	0.7558	0.7556	CCCN(CCC)CCC
102-70-5	0.809	20	0.8119	0.8091	0.8099	0.8091	0.809	0.809	C=CCN(CC=C)CC=C
102-71-6	1.1242	20	1.1321	1.1301	1.1307	1.1262	1.1245	1.1257	OCCN(CCO)CCO
102-76-1	1.1583	20	1.1601	1.1439	1.1429	1.159	1.1583	1.1581	CC(=O)OC(COC(=O)C)COC(=O)C
102-79-4	0.9681	20	0.9435	0.9558	0.9546	0.9683	0.9682	0.9683	CCCCN(CCO)CCO
102-82-9	0.777	20	0.7687	0.7697	0.7706	0.7767	0.777	0.7767	CCCCN(CCCC)CCCC
102851-06-9	1.29	25	1.2874	1.2893	1.2897	1.2895	1.2899	1.2896	N#C[C@@H](c1cccc(c1)Oc1ccccc1)OC(=O)[C@@H](C(C)C)Nc1ccc(cc1Cl)C(F)(F)F
102-85-2	0.9259	20	0.9054	0.9199	0.9179	0.9263	0.926	0.9263	CCCCOP(OCCCC)OCCCC
102-86-3	0.7976	21	0.7884	0.7941	0.7937	0.7973	0.7976	0.7974	CCCCCCN(CCCCCC)CCCCCC
10287-53-3	1.0099	100	1.0136	1.0087	1.0109	1.0101	1.0096	1.0103	CCOC(=O)c1ccc(cc1)N(C)C
10297-05-9	1.785	NT	1.8342	NA	NA	1.7908	NA	NA	ClCCCCI
103-05-9	0.9626	21	0.9558	0.9665	0.9691	0.9626	0.9626	0.9626	CC(CCc1ccccc1)(O)C
103-09-3	0.8718	20	0.864	0.8633	0.8638	0.8709	0.8717	0.8713	CCCC[C@H](COC(=O)C)CC
10321-71-8	0.9529	21	0.9682	0.965	0.9649	0.9543	0.9533	0.9549	CC(/C=C/C(=O)O)C
103-23-1	0.922	25	0.9275	0.9149	0.9219	0.922	0.922	0.9221	CCCC[C@H](COC(=O)CCCCC(=O)OC[C@@H](CCCC)CC)CC
103-24-2	0.915	25	0.9081	0.9143	0.9079	0.9149	0.915	0.915	CCCC[C@H](COC(=O)CCCCCCCC(=O)OC[C@@H](CCCC)CC)CC
103-25-3	1.0455	25	1.0329	1.0332	1.0326	1.0455	1.0454	1.0454	COC(=O)CCc1ccccc1
10327-08-9	1.7	20	1.6843	1.7062	1.7031	1.6939	1.6997	1.6977	C[C@@H](C(=O)O)Br
103-28-6	1.0159	18	1.0085	1.0106	1.0093	1.0155	1.0157	1.0154	CC(C(=O)OCc1ccccc1)C
103-29-7	0.978	25	1.0167	1.0049	1.0015	0.9798	0.9783	0.9792	c1ccc(cc1)CCc1ccccc1
103-30-0	0.9707	20	0.9903	0.9723	0.9776	0.9746	0.9713	0.9734	c1ccc(cc1)/C=C/c1ccccc1
103-32-2	1.0298	65	1.0662	1.0315	1.0555	1.0316	1.0298	1.0313	c1ccc(cc1)NCc1ccccc1
103-37-7	1.0111	20	1.0085	1.0086	1.0093	1.0115	1.0111	1.0115	CCCC(=O)OCc1ccccc1
103-38-8	0.9983	15	0.9927	0.9965	0.9938	0.9975	0.9982	0.9977	CC(CC(=O)OCc1ccccc1)C
10340-91-7	0.972	15	0.9581	0.9703	0.9706	0.9698	0.9717	0.9704	*#[N+]Cc1ccccc1
103-45-7	1.0883	20	1.03	1.0316	1.0294	1.0824	1.0874	1.0833	CC(=O)OCCc1ccccc1
103-48-0	0.995	15	0.9927	0.9965	0.9938	0.9953	0.9951	0.9956	O=C(C(C)C)OCCc1ccccc1
103-50-4	1.0428	20	1.0494	1.0403	1.0405	1.0428	1.0428	1.0426	O(Cc1ccccc1)Cc1ccccc1
103-63-9	1.3643	20	1.3673	1.3669	1.3724	1.3638	1.3643	1.3638	BrCCc1ccccc1
103-65-1	0.8593	25	0.8509	0.8498	0.8573	0.8596	0.8593	0.8594	CCCc1ccccc1
103-69-5	0.9625	20	0.9643	0.9656	0.9652	0.9621	0.9625	0.9624	CCNc1ccccc1
103-70-8	1.1186	50	1.1293	1.1218	1.1243	1.1235	1.1191	1.1227	O=CNc1ccccc1
103-71-9	1.0956	20	1.091	1.0894	1.0908	1.0946	1.0955	1.0948	O=C=Nc1ccccc1
103-75-3	0.9658	25	0.9675	0.9645	0.9644	0.9659	0.9658	0.9657	CCO[C@@H]1CCC=CO1
103-76-4	1.061	25	1.0329	1.0498	1.0453	1.0608	1.061	1.0609	OCCN1CCNCC1
103-79-7	1.0157	20	0.9954	0.9994	0.9973	1.0144	1.0156	1.0147	CC(=O)Cc1ccccc1
103-80-0	1.1682	20	1.1752	1.1694	1.1696	1.17	1.1683	1.169	ClC(=O)Cc1ccccc1
103-82-2	1.228	6	1.1698	1.1888	1.1556	1.2224	1.2274	1.2238	OC(=O)Cc1ccccc1
103-83-3	0.915	0	0.8985	0.9075	0.8991	0.9141	0.915	0.9143	CN(Cc1ccccc1)C
103-84-4	1.219	15	1.1628	1.2074	1.1801	1.2146	1.2186	1.2151	CC(=O)Nc1ccccc1
103-88-8	1.717	25	1.7191	1.7217	1.7203	1.7145	1.7167	1.7152	CC(=O)Nc1ccc(cc1)Br
103-90-2	1.293	21	1.247	1.2945	1.2653	1.2913	1.2929	1.2919	CC(=O)Nc1ccc(cc1)O
104-09-6	1.0052	20	0.9938	1.0027	1.0026	1.0066	1.0053	1.0062	O=CCc1ccc(cc1)C
104-13-2	0.945	20	0.951	0.9516	0.9517	0.946	0.9451	0.9458	CCCCc1ccc(cc1)N
104-21-2	1.105	25	1.0928	1.1046	1.1021	1.104	1.105	1.1049	COc1ccc(cc1)COC(=O)C
10424-38-1	0.878	15	0.9019	0.8902	0.8988	0.878	0.878	0.878	NC[C@H](N)C
104-45-0	0.9472	20	0.9486	0.9419	0.9452	0.9476	0.9472	0.9477	CCCc1ccc(cc1)OC
104-47-2	1.0845	20	1.0717	1.0854	1.0835	1.0843	1.0846	1.0847	COc1ccc(cc1)CC#N
104-50-7	0.9796	19	0.9681	0.9679	0.9674	0.9816	0.9799	0.981	CCCC[C@H]1CCC(=O)O1
104-51-8	0.8601	20	0.8537	0.8563	0.8608	0.86	0.8601	0.8599	CCCCc1ccccc1
104-52-9	1.056	21	1.0535	1.0475	1.0534	1.0571	1.0561	1.0564	ClCCCc1ccccc1
104-53-0	1.019	20	0.9946	1.0029	1.0048	1.017	1.0187	1.0175	O=CCCc1ccccc1
104-57-4	1.081	20	1.0768	1.0802	1.0787	1.0806	1.081	1.081	O=COCc1ccccc1
104-63-2	1.065	25	1.0695	1.0791	1.0801	1.0647	1.065	1.065	OCCNCc1ccccc1
104-72-3	0.8555	20	0.8656	0.8637	0.8632	0.8555	0.8555	0.8555	CCCCCCCCCCc1ccccc1
10473-14-0	0.8531	17	0.8434	0.8459	0.8411	0.8512	0.8528	0.8513	CC(=C)[C@H](O)C
104-76-7	0.8319	25	0.8267	0.8261	0.8324	0.8319	0.8319	0.8318	CCCC[C@@H](CO)CC
104-78-9	0.822	20	0.8107	0.8232	0.8251	0.822	0.822	0.8221	NCCCN(CC)CC
104-80-3	1.154	20	1.1507	1.1623	1.1507	1.1547	1.1542	1.155	OC[C@H]1CC[C@@H](O1)CO
104-81-4	1.324	25	1.3845	1.3912	1.3881	1.3329	1.3254	1.3311	BrCc1ccc(cc1)C
104-82-5	1.0512	20	1.0881	1.0841	1.0833	1.0543	1.0516	1.0534	ClCc1ccc(cc1)C
104-84-7	0.952	20	0.956	0.9591	0.9535	0.9524	0.9521	0.9524	NCc1ccc(cc1)C
104-85-8	0.9762	30	0.9881	0.9857	0.9935	0.9792	0.9765	0.9785	N#Cc1ccc(cc1)C
10486-19-8	0.8356	18	0.8375	0.8342	0.8334	0.8354	0.8356	0.8354	CCCCCCCCCCCCC=O
104-87-0	1.0194	17	1.013	1.0244	1.0198	1.0191	1.0194	1.0188	O=Cc1ccc(cc1)C
10487-71-5	1.0905	20	1.0856	1.0911	1.0911	1.0906	1.0906	1.091	C/C=C/C(=O)Cl
104-88-1	1.196	61	1.2283	1.1974	1.2305	1.201	1.1961	1.1997	O=Cc1ccc(cc1)Cl
104-92-7	1.4564	20	1.5075	1.4931	1.4937	1.463	1.4574	1.4617	COc1ccc(cc1)Br
104-93-8	0.969	25	0.9774	0.9637	0.9649	0.9694	0.969	0.969	COc1ccc(cc1)C
104-94-9	1.071	57	1.0804	1.0727	1.0833	1.0734	1.0709	1.0721	COc1ccc(cc1)N
10498-35-8	1.2021	20	1.1535	1.1674	1.1637	1.2004	1.2018	1.2004	Cl[C@@H]1CCCC[C@@H]1Cl
10500-57-9	1.0304	13	0.9995	1.0127	1.0032	1.0288	1.0302	1.029	C1CCc2c(C1)nccc2
105-05-5	0.862	20	0.8637	0.8648	0.8656	0.8625	0.8621	0.8625	CCc1ccc(cc1)CC
105-06-6	0.913	40	0.9174	0.9225	0.9222	0.9153	0.913	0.9144	C=Cc1ccc(cc1)C=C
10508-09-5	0.808	20	0.7861	0.7748	0.7749	0.8054	0.8076	0.8057	CCC(OOC(CC)(C)C)(C)C
105-13-5	1.109	26	1.1075	1.0958	1.0978	1.1086	1.1089	1.1087	OCc1ccc(cc1)OC
105-16-8	0.92	30	0.9275	0.9194	0.9233	0.9194	0.9198	0.9191	CCN(CCOC(=O)C(=C)C)CC
10519-06-9	0.9205	25	0.9333	0.9264	0.9319	0.9215	0.9205	0.9211	CCCCOc1ccc(cc1)C
10519-33-2	0.8473	20	0.8392	0.844	0.8444	0.8462	0.8471	0.8463	CCCCCC/C=C/C(=O)C
105-30-6	0.8263	20	0.8201	0.8191	0.8224	0.826	0.8262	0.8258	CCC[C@@H](CO)C
105-31-7	0.8704	20	0.881	0.8801	0.8826	0.8707	0.8704	0.8706	CCC[C@H](C#C)O
105-36-2	1.5032	20	1.5209	1.5218	1.5213	1.5029	1.5032	1.5031	CCOC(=O)CBr
105-37-3	0.8843	25	0.9044	0.9015	0.9028	0.8845	0.8843	0.8847	CCOC(=O)CC
105-40-8	1.0115	20	1.0198	1.0095	1.0248	1.0115	1.0115	1.0114	CCOC(=O)NC
105-41-9	0.7655	20	0.7645	0.7655	0.7668	0.7656	0.7656	0.7656	CC[C@H](C[C@H](N)C)C
105-46-4	0.8748	20	0.8789	0.8749	0.8756	0.8732	0.8745	0.8734	CC[C@H](OC(=O)C)C
105-48-6	1.0888	20	1.0894	1.0835	1.0847	1.0884	1.0888	1.0886	ClCC(=O)OC(C)C
105-53-3	1.0551	20	1.0687	1.0579	1.0588	1.0571	1.0551	1.0552	CCOC(=O)CC(=O)OCC
105-54-4	0.8735	25	0.8871	0.8853	0.8873	0.8748	0.8737	0.8748	CCCC(=O)OCC
105-56-6	1.0654	20	1.0508	1.0529	1.0502	1.064	1.0652	1.0643	CCOC(=O)CC#N
105-57-7	0.8254	20	0.8288	0.8351	0.8364	0.8251	0.8253	0.8251	CCOC(OCC)C
105-58-8	0.9692	25	0.9949	0.9905	0.9924	0.9689	0.9692	0.9694	CCOC(=O)OCC
105-66-8	0.873	20	0.876	0.8761	0.877	0.873	0.873	0.8729	CCCOC(=O)CCC
105-67-9	0.965	20	0.9934	1.0065	0.9884	0.9675	0.9654	0.9673	Cc1ccc(c(c1)C)O
105-68-0	0.8697	20	0.8695	0.8698	0.8705	0.8699	0.8696	0.8698	CCC(=O)OCCC(C)C
105-70-4	1.179	15	1.1636	1.1604	1.1485	1.1809	1.1791	1.1795	OC(COC(=O)C)COC(=O)C
10574-36-4	0.712	20	0.7089	0.7103	0.708	0.7121	0.7121	0.712	CCC/C(=C\C)/C
105-75-9	0.9775	20	0.982	0.9844	0.9847	0.9783	0.9777	0.9784	CCCCOC(=O)/C=C/C(=O)OCCCC
105-86-2	0.9086	25	0.9065	0.9084	0.9081	0.9095	0.9087	0.9093	O=COC/C=C(/CCC=C(C)C)\C
10588-10-0	0.8625	25	0.8659	0.864	0.8665	0.8619	0.8622	0.8618	CCCCC(=O)OCC(C)C
105-99-7	0.9613	20	0.9717	0.9597	0.9594	0.9615	0.9614	0.9617	CCCCOC(=O)CCCCC(=O)OCCCC
106-02-5	0.9549	20	0.9367	0.9278	0.9264	0.9567	0.9551	0.9557	O=C1CCCCCCCCCCCCCCO1
106-07-0	1.1285	15	1.1104	1.1253	1.1223	1.125	1.1281	1.1258	CCCCCCCCCCCCCCCCCC(=O)OCCOCCOCCOCCO
106-19-4	0.979	20	0.9808	0.9723	0.9722	0.9783	0.9789	0.9787	CCCOC(=O)CCCCC(=O)OCCC
106-21-8	0.832	25	0.8323	0.8344	0.8361	0.8317	0.8319	0.8318	OCC[C@H](CCCC(C)C)C
106-23-0	0.853	20	0.8547	0.856	0.8583	0.8533	0.8531	0.8535	O=CC[C@@H](CCC=C(C)C)C
106-24-1	0.8894	20	0.8654	0.8805	0.8767	0.8827	0.8825	0.8827	OC/C=C(/CCC=C(C)C)\C
106-25-2	0.8756	20	0.8654	0.8805	0.8767	0.8827	0.8825	0.8827	OC/C=C(\CCC=C(C)C)/C
106-26-3	0.8869	20	0.8837	0.8874	0.8873	0.8881	0.8882	0.8881	O=C/C=C(\CCC=C(C)C)/C
106-27-4	0.865	19	0.8659	0.8663	0.8665	0.8649	0.8651	0.8649	CCCC(=O)OCCC(C)C
106-28-5	0.888	20	0.8878	0.8877	0.8881	0.8882	0.888	0.8882	OC/C=C(/CC/C=C(/CCC=C(C)C)\C)\C
106-30-9	0.8817	20	0.8659	0.8658	0.8665	0.8794	0.8813	0.8799	CCCCCCC(=O)OCC
106-31-0	0.9668	20	0.9773	0.9581	0.9589	0.9666	0.9668	0.9665	CCCC(=O)OC(=O)CCC
106-32-1	0.866	18	0.864	0.8643	0.8638	0.8667	0.8662	0.8667	CCCCCCCC(=O)OCC
106-35-4	0.8183	20	0.8062	0.8063	0.8066	0.8187	0.8183	0.8183	CCCCC(=O)CC
106-36-5	0.8755	25	0.8871	0.8853	0.8873	0.8758	0.8754	0.8755	CCCOC(=O)CC
106-38-7	1.3959	35	1.3969	1.417	1.4073	1.3988	1.3958	1.3969	Cc1ccc(cc1)Br
106-39-8	1.576	71	1.6307	1.589	1.6145	1.5852	1.5762	1.5818	Clc1ccc(cc1)Br
106-40-1	1.497	100	1.5834	1.4962	1.5667	1.5087	1.4972	1.5057	Nc1ccc(cc1)Br
106-42-3	0.8565	25	0.8595	0.8571	0.8591	0.8574	0.8566	0.8569	Cc1ccc(cc1)C
106-43-4	1.0697	20	1.0705	1.0637	1.0583	1.071	1.0698	1.0697	Cc1ccc(cc1)Cl
106-44-5	1.0185	40	1.0236	1.0119	1.0191	1.0196	1.0184	1.0191	Cc1ccc(cc1)O
106-46-7	1.2475	55	1.2891	1.254	1.2832	1.2521	1.2476	1.2501	Clc1ccc(cc1)Cl
106-48-9	1.2651	40	1.2854	1.2586	1.2673	1.2671	1.265	1.2643	Oc1ccc(cc1)Cl
106-49-0	0.9619	20	1.01	1.0016	1.002	0.9635	0.9622	0.963	Cc1ccc(cc1)N
106-51-4	1.318	20	1.2237	1.2791	1.2416	1.3094	1.317	1.3111	O=C1C=CC(=O)C=C1
106-53-6	1.526	83	1.5215	1.523	1.5247	1.5295	1.526	1.5288	Sc1ccc(cc1)Br
106-54-7	1.1911	20	1.2333	1.2167	1.2376	1.1975	1.1921	1.1961	Sc1ccc(cc1)Cl
106-61-6	1.206	20	1.2135	1.2044	1.2053	1.2068	1.2061	1.2067	CC(=O)OC[C@@H](CO)O
106-63-8	0.8896	20	0.8958	0.9012	0.9006	0.8897	0.8896	0.8896	C=CC(=O)OCC(C)C
106-65-0	1.1198	20	1.1298	1.1077	1.1047	1.127	1.1198	1.1197	COC(=O)CCC(=O)OC
106-69-4	1.1049	20	1.121	1.1131	1.1136	1.1059	1.1051	1.1059	OCCCC[C@H](CO)O
106-70-7	0.8846	20	0.8813	0.8852	0.8865	0.885	0.8847	0.8849	CCCCCC(=O)OC
1067-20-5	0.7536	20	0.72	0.7224	0.7217	0.7537	0.7537	0.7538	CCC(CC)(CC)CC
106-73-0	0.8815	20	0.8728	0.8782	0.8796	0.8819	0.8815	0.8817	CCCCCCC(=O)OC
106-79-6	0.9882	28	0.9695	0.9865	0.9967	0.9892	0.9883	0.9891	COC(=O)CCCCCCCCC(=O)OC
1068-19-5	0.7221	20	0.72	0.7224	0.7217	0.722	0.7221	0.722	CCCC(CCC)(C)C
106-86-5	0.9581	20	0.9445	0.9624	0.9569	0.9578	0.9581	0.9578	C=C[C@@H]1CC[C@@H]2[C@H](C1)O2
1068-87-7	0.7365	20	0.72	0.7224	0.7217	0.7356	0.7364	0.7358	CCC(C(C)C)C(C)C
106-90-1	1.1109	20	1.1065	1.1166	1.1145	1.1108	1.1109	1.1108	C=CC(=O)OC[C@H]1CO1
106-91-2	1.042	20	1.0833	1.0869	1.0868	1.0436	1.0422	1.0429	CC(=C)C(=O)OC[C@H]1CO1
106-92-3	0.9698	20	0.9566	0.9565	0.9562	0.9701	0.9698	0.9701	C=CCOC[C@H]1CO1
106-93-4	2.1683	25	2.1071	2.1359	2.1309	2.1694	2.1678	2.1655	BrCCBr
106-95-6	1.398	20	1.395	1.4078	1.4073	1.3989	1.3981	1.3987	BrCC=C
106-96-7	1.579	19	1.5315	1.5616	1.5571	1.574	1.5779	1.5729	BrCC#C
107-00-6	0.6783	0	0.7097	0.6788	0.6847	0.679	0.6783	0.6781	CCC#C
107-02-8	0.84	20	0.8761	0.863	0.8624	0.843	0.8402	0.8412	C=CC=O
1070-32-2	0.824	24	0.8267	0.8271	0.8324	0.8224	0.8237	0.8225	CCCC[C@@H](CCO)C
107-03-9	0.8411	20	0.8558	0.8488	0.8464	0.8413	0.8411	0.8411	CCCS
107-04-0	1.7392	20	1.6933	1.7195	1.7159	1.7397	1.7393	1.7396	ClCCBr
107-05-1	0.9376	20	0.9362	0.9338	0.9314	0.939	0.9378	0.9385	ClCC=C
1070-70-8	1.105	25	1.068	1.0623	1.0623	1.1003	1.1044	1.1016	C=CC(=O)OCCCCOC(=O)C=C
107-07-3	1.2019	20	1.1912	1.1744	1.1763	1.2026	1.2019	1.2019	OCCCl
1070-78-6	1.4509	20	1.4904	1.475	1.478	1.4523	1.4512	1.4526	ClCCC(Cl)(Cl)Cl
1070-83-3	0.9124	20	0.9243	0.9243	0.9233	0.9122	0.9125	0.9129	OC(=O)CC(C)(C)C
107-08-4	1.7489	20	1.7555	1.7205	1.7262	1.7294	1.7268	1.7281	CC(I)C
107-10-8	0.7173	20	0.7376	0.728	0.7291	0.7186	0.7174	0.718	CCCN
107-11-9	0.758	20	0.7773	0.7683	0.7705	0.7594	0.7582	0.7594	NCC=C
107-12-0	0.7818	20	0.8098	0.7771	0.7781	0.7826	0.782	0.7828	CCC#N
1071-26-7	0.7105	20	0.72	0.7224	0.7217	0.7105	0.7105	0.7104	CCCCCC(C)(C)C
107-13-1	0.8007	25	0.8333	0.8142	0.8173	0.8027	0.8008	0.8013	C=CC#N
107-14-2	1.193	20	1.1348	1.1593	1.1527	1.1935	1.1928	1.1921	ClCC#N
107-15-3	0.8979	20	0.9225	0.9046	0.9164	0.9255	0.8981	0.9257	NCCN
1071-73-4	1.0071	20	0.9672	0.9706	0.9724	1.0048	1.0069	1.006	OCCCC(=O)C
1071-81-4	0.7148	25	0.7333	0.7348	0.7361	0.7181	0.7152	0.7172	CC(CCC(C)(C)C)(C)C
107-18-6	0.854	20	0.8854	0.8658	0.8654	0.8571	0.8543	0.8555	OCC=C
107-19-7	0.9478	20	0.9452	0.9365	0.9367	0.9469	0.9476	0.947	OCC#C
1071-98-3	0.9708	25	0.8938	0.8907	0.8936	0.9211	0.9235	0.9215	NCCCCN
1072-05-5	0.7089	20	0.72	0.7224	0.7217	0.7084	0.7089	0.7085	CC(CCCC(C)C)C
1072-16-8	0.7202	25	0.7333	0.7348	0.7361	0.7201	0.7201	0.72	CC(CCCCC(C)C)C
1072-21-5	1.003	19	0.9928	1.0068	1.0072	1.0041	1.0032	1.004	O=CCCCCC=O
1072-47-5	0.99	20	0.988	0.9904	0.9898	0.989	0.9899	0.9894	C[C@H]1COCO1
1072-52-2	1.088	25	1.0158	1.0311	1.0136	1.0872	1.0878	1.087	OCCN1CC1
1072-91-9	0.9269	40	0.9286	0.9274	0.9278	0.9263	0.9267	0.9263	Cc1cc(n(n1)C)C
107-29-9	0.9656	20	0.9815	0.9723	0.9728	0.9675	0.966	0.9672	C/C=N/O
107-30-2	1.063	10	1.1157	1.0733	1.0857	1.0676	1.0634	1.0652	COCCl
1073-07-0	0.8754	20	0.8196	0.8344	0.8256	0.8746	0.8754	0.8749	C1CC=CCC=CC1
1073-23-0	1.073	25	1.055	1.0668	1.067	1.0741	1.073	1.0731	ON1[C@H](C)CCC[C@H]1C
1073-67-2	1.0868	20	1.0919	1.0917	1.093	1.0887	1.0871	1.088	C=Cc1ccc(cc1)Cl
107-39-1	0.715	20	0.7145	0.7205	0.717	0.7139	0.7148	0.7139	CC(=C)CC(C)(C)C
107-40-4	0.7218	20	0.7221	0.7246	0.7218	0.7214	0.7218	0.7214	CC(=CC(C)(C)C)C
107-41-5	0.923	15	0.9526	0.9699	0.959	0.9233	0.9232	0.9235	C[C@H](CC(O)(C)C)O
1074-43-7	0.8569	25	0.8637	0.8614	0.8656	0.8577	0.8569	0.8573	CCCc1cccc(c1)C
107-44-8	1.1	20	1.1038	1.1059	1.1009	1.1003	1.1001	1.1004	CC(O[P@@](=O)(F)C)C
107-47-1	0.815	25	0.8193	0.8157	0.8147	0.8166	0.8152	0.8162	CC(SC(C)(C)C)(C)C
1074-92-6	0.8897	20	0.8682	0.8691	0.8694	0.8866	0.8892	0.8873	Cc1ccccc1C(C)(C)C
107-49-3	1.1847	20	1.185	1.1849	1.185	1.185	1.1847	1.1849	CCOP(=O)(OP(=O)(OCC)OCC)OCC
1075-38-3	0.8657	20	0.8682	0.8691	0.8694	0.8662	0.8658	0.866	Cc1cccc(c1)C(C)(C)C
107-56-2	1.09	20	1.091	1.0902	1.0903	1.0887	1.0899	1.0892	CC(OP(=S)(OC(C)C)S)C
107-70-0	0.898	25	0.8813	0.8845	0.8865	0.8966	0.8977	0.8966	COC(CC(=O)C)(C)C
1077-16-3	0.8575	20	0.8618	0.8643	0.8671	0.8573	0.8575	0.8574	CCCCCCc1ccccc1
107-74-4	0.937	20	0.9213	0.932	0.9292	0.935	0.9367	0.9353	OCC[C@H](CCCC(O)(C)C)C
107-75-5	0.922	20	0.9368	0.9372	0.9357	0.9227	0.9221	0.9228	O=CC[C@H](CCCC(O)(C)C)C
107-80-2	1.8	20	1.8108	1.8009	1.8029	1.794	1.7992	1.7959	BrCC[C@H](Br)C
107-81-3	1.2075	20	1.2217	1.2149	1.2144	1.2077	1.2075	1.2078	CCC[C@H](Br)C
107-82-4	1.2071	20	1.2385	1.2335	1.2343	1.2071	1.2071	1.2074	BrCCC(C)C
107-83-5	0.65	25	0.6553	0.6486	0.6526	0.6495	0.6499	0.6497	CCCC(C)C
107-84-6	0.875	20	0.8788	0.8802	0.8801	0.8748	0.875	0.8749	ClCCC(C)C
107-86-8	0.8722	20	0.8586	0.8568	0.8569	0.8705	0.8719	0.8708	O=CC=C(C)C
1078-71-3	0.8567	20	0.8649	0.8667	0.8682	0.8566	0.8567	0.8566	CCCCCCCc1ccccc1
107-87-9	0.809	20	0.8059	0.8036	0.8035	0.8082	0.8089	0.8087	CCCC(=O)C
107-88-0	1.0053	20	1.0135	1.0057	1.0052	1.0049	1.0052	1.0049	OCC[C@H](O)C
107-89-1	1.103	20	1.0791	1.0702	1.0656	1.1034	1.1027	1.1013	C[C@H](CC=O)O
107-92-6	0.9528	25	0.98	0.9678	0.9698	0.9526	0.9529	0.9533	CCCC(=O)O
107-93-7	0.9604	77	1.046	0.9852	1.0274	0.9968	0.9612	0.9962	C/C=C/C(=O)O
107-95-9	1.437	19	1.3245	1.3984	1.3974	1.4207	1.4361	1.4316	NCCC(=O)O
107-96-0	1.218	21	1.2292	1.2339	1.2357	1.2191	1.2183	1.2197	OC(=O)CCS
1079-66-9	1.229	NT	1.2248	NA	NA	1.2296	NA	NA	ClP(c1ccccc1)c1ccccc1
1079-71-6	0.9703	80	1.0596	0.9983	1.0342	0.972	0.9702	0.9714	C1CCc2c(C1)cc1c(c2)CCCC1
107-98-2	0.962	20	0.9731	0.9423	0.9442	0.9585	0.9615	0.9591	COC[C@H](O)C
108-01-0	0.8866	20	0.9033	0.8945	0.9075	0.8868	0.8867	0.8868	OCCN(C)C
108-05-4	0.9256	25	0.9529	0.9377	0.9434	0.9282	0.9259	0.9275	CC(=O)OC=C
108-08-7	0.6727	20	0.6799	0.6796	0.6793	0.6722	0.6727	0.6723	CC(CC(C)C)C
108-10-1	0.7965	25	0.804	0.8008	0.8034	0.7954	0.7964	0.7961	CC(CC(=O)C)C
108-11-2	0.8075	20	0.816	0.8134	0.8155	0.8086	0.8077	0.8085	CC(C[C@H](O)C)C
108-16-7	0.837	25	0.8779	0.8806	0.8816	0.8395	0.8374	0.839	CN(C[C@H](O)C)C
108-18-9	0.7153	20	0.7454	0.7319	0.738	0.7165	0.7155	0.7165	CC(NC(C)C)C
108-20-3	0.7192	25	0.7387	0.7333	0.735	0.7198	0.7192	0.7197	CC(OC(C)C)C
108-21-4	0.8718	20	0.8934	0.8886	0.8897	0.873	0.8721	0.8731	CC(OC(=O)C)C
108-24-7	1.082	20	1.1024	1.0841	1.0906	1.0822	1.082	1.0817	CC(=O)OC(=O)C
108-30-5	1.2	20	1.2431	1.2371	1.2406	1.2072	1.2006	1.2032	O=C1CCC(=O)O1
108-31-6	1.314	60	1.3058	1.2973	1.3094	1.3134	1.3137	1.3135	O=C1C=CC(=O)O1
108-32-7	1.2047	20	1.1559	1.1636	1.1649	1.2064	1.205	1.2061	C[C@H]1COC(=O)O1
108-36-1	1.9523	20	2.0461	1.9884	1.9931	1.9633	1.9523	1.9516	Brc1cccc(c1)Br
108-37-2	1.6302	20	1.6307	1.6319	1.6145	1.6263	1.6303	1.6277	Clc1cccc(c1)Br
108-38-3	0.8598	25	0.8595	0.8571	0.8591	0.8603	0.8598	0.8602	Cc1cccc(c1)C
108-39-4	1.0339	20	1.0236	1.0336	1.0191	1.0322	1.0338	1.0329	Cc1cccc(c1)O
108-40-7	1.044	20	1.0353	1.0385	1.0363	1.0431	1.0439	1.0435	Cc1cccc(c1)S
108-41-8	1.075	20	1.0705	1.0637	1.0583	1.0746	1.075	1.0749	Cc1cccc(c1)Cl
108-42-9	1.2161	20	1.2483	1.1979	1.1968	1.2219	1.2161	1.2159	Nc1cccc(c1)Cl
108-43-0	1.245	45	1.2854	1.2513	1.2673	1.2471	1.2451	1.2461	Oc1cccc(c1)Cl
108-44-1	0.9889	20	1.01	1.0016	1.002	0.9869	0.9886	0.9879	Cc1cccc(c1)N
108-45-2	1.0096	58	1.02	1.0108	1.0123	1.0145	1.0101	1.0133	Nc1cccc(c1)N
108-46-3	1.278	20	1.2818	1.2955	1.2884	1.2811	1.2785	1.2804	Oc1cccc(c1)O
108-50-9	0.9647	50	0.999	0.9645	0.9962	0.9705	0.9648	0.9696	Cc1cncc(n1)C
108-56-5	1.131	20	1.1384	1.1257	1.1274	1.1314	1.1309	1.1309	CCOC(=O)CC(=O)C(=O)OCC
108-57-6	0.9294	20	0.9174	0.9231	0.9222	0.9287	0.9294	0.9289	C=Cc1cccc(c1)C=C
108-60-1	1.103	20	1.1106	1.1061	1.1079	1.104	1.1032	1.1039	ClC[C@H](O[C@@H](CCl)C)C
108-64-5	0.8656	20	0.876	0.8761	0.877	0.8658	0.8655	0.8658	CCOC(=O)CC(C)C
108-67-8	0.8615	25	0.869	0.8651	0.8647	0.8612	0.8615	0.8613	Cc1cc(C)cc(c1)C
108-68-9	0.968	20	0.9934	1.0065	0.9884	0.9702	0.9684	0.9695	Cc1cc(C)cc(c1)O
108-69-0	0.9706	20	0.9893	0.9875	0.9881	0.9737	0.9712	0.9732	Cc1cc(C)cc(c1)N
108-73-6	1.46	25	1.4694	1.4588	1.4709	1.4602	1.46	1.4603	Oc1cc(O)cc(c1)O
108-75-8	0.9166	22	0.9137	0.9203	0.9188	0.917	0.9167	0.9168	Cc1cc(C)nc(c1)C
108-78-1	1.573	16	1.5706	1.5724	1.5721	1.5707	1.5727	1.5713	Nc1nc(N)nc(n1)N
108-82-7	0.8114	20	0.8269	0.8333	0.8292	0.8127	0.8116	0.8125	OC(CC(C)C)CC(C)C
108-83-8	0.8062	20	0.8149	0.8157	0.8161	0.8081	0.8065	0.8078	CC(CC(=O)CC(C)C)C
108-84-9	0.8805	25	0.8657	0.8579	0.8604	0.8784	0.8801	0.8788	CC(C[C@H](OC(=O)C)C)C
108-85-0	1.3359	20	1.2939	1.303	1.2985	1.3332	1.3355	1.3335	BrC1CCCCC1
108-87-2	0.7694	20	0.7572	0.7608	0.7595	0.7696	0.7694	0.7696	CC1CCCCC1
108-88-3	0.8623	25	0.8563	0.8547	0.8572	0.8617	0.8622	0.8618	Cc1ccccc1
108-91-8	0.8191	20	0.8378	0.8488	0.8459	0.8258	0.8202	0.8248	NC1CCCCC1
108-93-0	0.9624	20	0.9083	0.9186	0.9149	0.9603	0.9621	0.9608	OC1CCCCC1
108-94-1	0.9478	20	0.9084	0.9156	0.9144	0.948	0.9478	0.948	O=C1CCCCC1
108-95-2	1.0545	45	1.0651	1.0419	1.0582	1.0558	1.0545	1.0553	Oc1ccccc1
108-98-5	1.0775	20	1.0673	1.0728	1.0747	1.0757	1.0773	1.0761	Sc1ccccc1
109-02-4	0.9051	20	0.8889	0.8979	0.8966	0.9061	0.9053	0.906	CN1CCOCC1
109-04-6	1.6337	20	1.6301	1.6346	1.6333	1.6319	1.6334	1.6326	Brc1ccccn1
109-09-1	1.205	15	1.1925	1.196	1.1964	1.206	1.2052	1.2061	Clc1ccccn1
109-16-0	1.092	20	1.0865	1.0925	1.093	1.0915	1.0919	1.0911	O=C(C(=C)C)OCCOCCOCCOC(=O)C(=C)C
109-21-7	0.87	20	0.8695	0.8698	0.8705	0.871	0.8701	0.8706	CCCCOC(=O)CCC
109-43-3	0.9405	15	0.9538	0.9463	0.9406	0.9405	0.9405	0.9402	CCCCOC(=O)CCCCCCCCC(=O)OCCCC
109-49-9	0.833	27	0.835	0.8271	0.8336	0.8329	0.833	0.8332	C=CCCC(=O)C
109-53-5	0.7645	20	0.7741	0.7799	0.7798	0.7642	0.7645	0.7646	C=COCC(C)C
109-55-7	0.8272	20	0.8415	0.8289	0.8309	0.8266	0.8272	0.8269	NCCCN(C)C
109-56-8	0.897	20	0.9028	0.8984	0.8991	0.8972	0.897	0.8972	OCCNC(C)C
109-57-9	1.217	20	1.2242	1.2186	1.2192	1.2168	1.217	1.2171	NC(=S)NCC=C
109-59-1	0.903	20	0.9366	0.9145	0.9161	0.9027	0.903	0.9028	OCCOC(C)C
109-60-4	0.882	25	0.9044	0.9015	0.9028	0.8821	0.882	0.8823	CCCOC(=O)C
109-64-8	1.9701	25	1.9651	1.9763	1.9736	1.9689	1.9699	1.9691	BrCCCBr
109-65-9	1.2758	20	1.2937	1.2936	1.2947	1.2756	1.2758	1.2761	CCCCBr
109-66-0	0.6262	20	0.6312	0.6244	0.6243	0.6261	0.6261	0.6258	CCCCC
109-69-3	0.8857	20	0.8858	0.8847	0.8847	0.8857	0.8857	0.8858	CCCCCl
109-70-6	1.5969	20	1.5979	1.6047	1.6032	1.5966	1.5969	1.5972	ClCCCBr
109-74-0	0.7936	20	0.7982	0.7792	0.7798	0.7931	0.7935	0.7933	CCCC#N
109-75-1	0.8341	20	0.8351	0.8294	0.8293	0.8347	0.8342	0.8348	C=CCC#N
109-76-2	0.884	25	0.9068	0.8959	0.904	0.8868	0.8844	0.8865	NCCCN
109-77-3	1.191	20	1.1153	1.1446	1.1349	1.1836	1.1902	1.1849	N#CCC#N
109-78-4	1.0404	25	1.0144	1.0319	1.03	1.0406	1.0403	1.0402	OCCC#N
109-79-5	0.8416	20	0.8457	0.844	0.842	0.8418	0.8417	0.8419	CCCCS
109-80-8	1.0772	20	1.1052	1.1147	1.1045	1.0789	1.0775	1.0789	SCCCS
109-83-1	0.937	20	0.9477	0.9492	0.9503	0.9368	0.9369	0.9365	CNCCO
109-84-2	1.119	25	1.1003	1.1067	1.1087	1.117	1.1187	1.1176	NNCCO
109-87-5	0.8593	20	0.9368	0.9011	0.9062	0.8613	0.8596	0.8608	COCOC
109-89-7	0.7056	20	0.7343	0.7208	0.724	0.7055	0.7056	0.7058	CCNCC
109-92-2	0.7589	20	0.787	0.7807	0.7823	0.7609	0.759	0.7596	CCOC=C
109-93-3	0.773	20	0.7987	0.7799	0.7829	0.7774	0.7734	0.7755	C=COC=C
109-94-4	0.9208	20	0.938	0.9208	0.9214	0.9227	0.921	0.9222	CCOC=O
109-95-5	0.899	15	0.9288	0.9205	0.9225	0.8995	0.8993	0.9003	CCON=O
109-96-6	0.9097	20	0.8775	0.8923	0.8901	0.9093	0.9097	0.9095	N1CC=CC1
109-97-7	0.9698	20	0.9828	0.9744	0.9777	0.9727	0.9702	0.9724	c1ccc[nH]1
109-98-8	1.02	17	1.021	1.0192	1.0192	1.0205	1.0201	1.0205	N1CCC=N1
109-99-9	0.8833	25	0.8635	0.8639	0.8572	0.8823	0.8832	0.8827	C1CCCO1
110-01-0	0.9987	20	0.9558	0.9706	0.9668	0.9982	0.9987	0.9986	C1CCCS1
110-02-1	1.0649	20	1.0656	1.0668	1.0675	1.0678	1.0653	1.0674	c1cccs1
110-05-4	0.704	20	0.7831	0.773	0.7744	0.7086	0.7047	0.7076	CC(OOC(C)(C)C)(C)C
110-15-6	1.572	25	1.5177	1.493	1.4914	1.5687	1.5715	1.5696	OC(=O)CCC(=O)O
110-16-7	1.59	20	1.6309	1.6152	1.6207	1.6138	1.6124	1.6119	OC(=O)/C=C/C(=O)O
110-17-8	1.635	20	1.6309	1.6152	1.6207	1.6138	1.6124	1.6119	OC(=O)/C=C/C(=O)O
110-19-0	0.8712	20	0.8871	0.8863	0.8873	0.8716	0.8712	0.8716	CC(COC(=O)C)C
110-21-4	1.604	17	1.6117	1.6055	1.6062	1.6037	1.604	1.6038	NC(=O)NNC(=O)N
110-33-8	0.941	20	0.9538	0.9394	0.9406	0.941	0.941	0.9409	CCCCCCOC(=O)CCCCC(=O)OCCCCCC
110-39-4	0.8629	20	0.8618	0.8602	0.8602	0.8629	0.8629	0.8629	CCCCCCCCOC(=O)CCC
110-42-9	0.873	20	0.8631	0.8707	0.8714	0.8735	0.873	0.8734	CCCCCCCCCC(=O)OC
110-43-0	0.8111	20	0.8062	0.8063	0.8066	0.8117	0.8112	0.8116	CCCCCC(=O)C
110-44-1	1.204	19	1.1237	1.1716	1.1664	1.1952	1.2027	1.1962	C/C=C/C=C/C(=O)O
110-45-2	0.877	20	0.881	0.88	0.8815	0.8769	0.877	0.8769	O=COCCC(C)C
110-46-3	0.8828	20	0.8745	0.8781	0.8786	0.8825	0.8827	0.8825	CC(CCON=O)C
110-52-1	1.8199	25	1.8335	1.8329	1.8314	1.8195	1.8197	1.8188	BrCCCCBr
110-53-2	1.2182	20	1.2385	1.2335	1.2343	1.2179	1.2181	1.2178	CCCCCBr
110-56-5	1.1331	25	1.1367	1.1421	1.1417	1.1324	1.133	1.1326	ClCCCCCl
110-57-6	1.183	25	1.1803	1.1855	1.1843	1.1864	1.1857	1.1864	ClC/C=C/CCl
110-58-7	0.7544	20	0.7469	0.7481	0.7489	0.7534	0.7543	0.7536	CCCCCN
110-59-8	0.8008	20	0.7934	0.7851	0.7853	0.8013	0.8008	0.801	CCCCC#N
110-60-1	0.877	25	0.8938	0.8907	0.8936	0.9211	0.9235	0.9215	NCCCCN
110-62-3	0.8095	20	0.8157	0.8105	0.8102	0.8113	0.8098	0.811	CCCCC=O
110-63-4	1.0171	20	1.0157	1.0118	1.0116	1.017	1.0171	1.0172	OCCCCO
110-66-7	0.85	20	0.8396	0.8423	0.8408	0.8481	0.8497	0.8484	CCCCCS
110-67-8	0.9379	20	0.917	0.9333	0.9319	0.9379	0.9379	0.9378	COCCC#N
110-68-9	0.7637	15	0.7552	0.7543	0.7555	0.7624	0.7635	0.7624	CCCC[NH2+]C
110-69-0	0.923	20	0.9224	0.9232	0.9179	0.9222	0.923	0.9227	CCC/C=N\O
110-71-4	0.8637	25	0.8927	0.8789	0.8796	0.8631	0.8637	0.8637	COCCOC
110-72-5	0.837	25	0.8511	0.8411	0.8427	0.8374	0.837	0.8373	[NH3+]CC[NH2+]CC
110-73-6	0.914	20	0.9204	0.9198	0.921	0.9144	0.9141	0.9145	OCCNCC
110-74-7	0.9073	20	0.9124	0.9017	0.9021	0.9063	0.9072	0.9067	CCCOC=O
110-75-8	1.0495	20	1.0435	1.0458	1.0476	1.051	1.0497	1.0508	ClCCOC=C
110-76-9	0.8512	20	0.861	0.8533	0.8548	0.8517	0.8512	0.8512	CCOCC[NH3+]
110-78-1	0.908	25	0.8967	0.8976	0.8982	0.9061	0.9077	0.9066	CCCN=C=O
110-80-5	0.9253	25	0.9731	0.9424	0.9442	0.9261	0.9253	0.9257	OCCOCC
110-81-6	0.9931	20	1.0025	0.9973	1.0002	0.9952	0.9934	0.9947	CCSSCC
110-82-7	0.7739	25	0.7351	0.7339	0.7367	0.7749	0.774	0.7747	C1CCCCC1
110-83-8	0.811	20	0.7672	0.7741	0.7693	0.8102	0.8109	0.8105	C1CCC=CC1
110-86-1	0.9819	20	1.003	0.9939	0.9952	0.9821	0.9819	0.9821	c1cccnc1
110-87-2	0.921	19	0.8894	0.8961	0.8948	0.9203	0.921	0.9207	C1COC=CC1
110-88-3	1.17	65	1.1716	1.1704	1.1707	1.17	1.1699	1.17	O1COCOC1
110-89-4	0.8606	20	0.8325	0.8375	0.8359	0.861	0.8607	0.8612	C1CCCNC1
110-93-0	0.8546	16	0.8427	0.8548	0.8502	0.8535	0.8546	0.8542	CC(=O)CCC=C(C)C
110-94-1	1.429	15	1.4271	1.4182	1.4197	1.4301	1.4292	1.4299	OC(=O)CCCC(=O)O
110-95-2	0.7837	18	0.7901	0.7887	0.7901	0.7859	0.784	0.7856	C[NH+](CCC[NH+](C)C)C
110-97-4	0.989	20	1.029	1.0044	1.0031	0.9902	0.9892	0.9901	C[C@H](CNC[C@H](O)C)O
111-01-3	0.8115	15	0.8049	0.8159	0.8038	0.8109	0.8115	0.8111	C[C@H](CCC[C@@H](CCCC(C)C)C)CCCC[C@H](CCC[C@@H](CCCC(C)C)C)C
111-02-4	0.8584	20	0.8611	0.8583	0.8581	0.8585	0.8584	0.8584	C/C(=C\CC/C=C(/CC/C=C(/CCC=C(C)C)\C)\C)/CC/C=C(/CCC=C(C)C)\C
111-03-5	0.942	20	0.9443	0.9435	0.9473	0.9424	0.9422	0.9426	CCCCCCCC/C=C/CCCCCCCC(=O)OC[C@@H](CO)O
111-12-6	0.926	20	0.9268	0.926	0.9275	0.9254	0.9259	0.9257	CCCCCC#CC(=O)OC
111-13-7	0.82	20	0.8104	0.8109	0.8113	0.8193	0.8199	0.8196	CCCCCCC(=O)C
111-14-8	0.9124	25	0.9101	0.9057	0.9107	0.9127	0.9124	0.9124	CCCCCCC(=O)O
111-16-0	1.329	15	1.2824	1.3092	1.3093	1.3277	1.3289	1.3282	OC(=O)CCCCCC(=O)O
111-18-2	0.806	25	0.7891	0.7945	0.7984	0.8041	0.8058	0.8049	CN(CCCCCCN(C)C)C
111-20-6	1.2705	20	1.1478	1.2112	1.2094	1.267	1.27	1.2675	OC(=O)CCCCCCCCC(=O)O
111-21-7	1.1153	20	1.1186	1.1182	1.1192	1.116	1.1154	1.1159	CC(=O)OCCOCCOCCOC(=O)C
111-24-0	1.6928	25	1.7137	1.7072	1.7061	1.694	1.693	1.6938	BrCCCCCBr
111-26-2	0.766	20	0.7563	0.7606	0.7614	0.7658	0.766	0.7658	CCCCCCN
111-27-3	0.8136	20	0.8201	0.8191	0.8224	0.8145	0.8137	0.8143	CCCCCCO
111-28-4	0.8967	23	0.9042	0.9079	0.9063	0.8966	0.8967	0.8967	C/C=C/C=C/CO
1113-02-6	1.32	20	1.3228	1.3215	1.3218	1.3208	1.3203	1.3212	CNC(=O)CSP(=O)(OC)OC
111-31-9	0.8424	20	0.8367	0.8426	0.8419	0.8426	0.8424	0.8426	CCCCCCS
111-34-2	0.7888	20	0.7741	0.7799	0.7798	0.787	0.7885	0.7873	CCCCOC=C
111-36-4	0.88	20	0.8863	0.8877	0.8883	0.8809	0.8802	0.8808	CCCCN=C=O
1113-68-4	1.0663	25	1.1376	1.107	1.1123	1.0721	1.0672	1.0713	CN(C(=O)C)C(=O)C
111-40-0	0.9569	20	0.9645	0.9602	0.9635	0.9573	0.957	0.9574	NCCNCCN
111-41-1	1.0286	20	1.0511	1.0407	1.0411	1.0287	1.0286	1.0288	NCCNCCO
111-42-2	1.0966	20	1.097	1.0885	1.0914	1.096	1.0965	1.0962	OCCNCCO
111-43-3	0.7466	20	0.7483	0.7477	0.7481	0.7469	0.7466	0.747	CCCOCCC
111-44-4	1.22	20	1.2198	1.2185	1.2208	1.2199	1.22	1.2199	ClCCOCCCl
1114-51-8	0.8972	20	0.8968	0.891	0.8922	0.8975	0.8973	0.8975	CCC(=O)N(CC)CC
111-45-5	0.958	20	0.9494	0.9502	0.9497	0.9578	0.9579	0.9577	OCCOCC=C
111-46-6	1.1197	15	1.1339	1.1219	1.1216	1.1203	1.1198	1.1201	OCCOCCO
1114-71-2	0.9458	20	0.9441	0.9475	0.945	0.9454	0.9458	0.9456	CCCCN(C(=O)SCCC)CC
1114-76-7	0.8884	20	0.8818	0.8811	0.8815	0.8877	0.8883	0.8878	CCCC(=O)N(CC)CC
111-47-7	0.814	17	0.837	0.8354	0.8385	0.8166	0.8144	0.8162	CCCSCCC
111-49-9	0.8643	22	0.8372	0.8468	0.8448	0.8652	0.8645	0.8653	C1CCCCNC1
1115-12-4	1.124	20	1.1235	1.1279	1.1292	1.1247	1.1242	1.1248	NCC(=O)CN
111-51-3	0.7942	15	0.7912	0.7899	0.7889	0.794	0.7942	0.794	C[NH+](CCCC[NH+](C)C)C
1115-30-6	1.081	20	1.0706	1.0765	1.0773	1.082	1.0811	1.0815	CCOC(=O)C[C@@H](C(=O)OCC)C(=O)C
111-56-8	1.1474	74	1.0954	1.1234	1.1015	1.1515	1.1478	1.1508	CCCCCCCCCC[C@@H](C(=O)O)Br
111-60-4	0.878	60	0.8954	0.8802	0.8965	0.8788	0.8779	0.8787	CCCCCCCCCCCCCCCCCC(=O)OCCO
1116-24-1	0.8992	17	0.8818	0.8859	0.8815	0.8987	0.8991	0.8987	CCCN(C(=O)C)CCC
111-62-6	0.872	20	0.8682	0.8719	0.87	0.8692	0.8719	0.8692	CCCCCCCC/C=C/CCCCCCCC(=O)OCC
111-63-7	0.8517	20	0.8647	0.8542	0.8511	0.853	0.852	0.8531	CCCCCCCCCCCCCCCCCC(=O)OC=C
111-64-8	0.9535	15	0.9593	0.957	0.9541	0.9528	0.9535	0.9528	CCCCCCCC(=O)Cl
111-65-9	0.6986	25	0.702	0.6997	0.7027	0.6987	0.6986	0.6987	CCCCCCCC
111-66-0	0.7149	20	0.7061	0.7153	0.711	0.7149	0.7149	0.7149	CCCCCCC=C
1116-76-3	0.811	20	0.8117	0.8151	0.8141	0.81	0.8109	0.8102	CCCCCCCCN(CCCCCCCC)CCCCCCCC
111-69-3	0.9676	20	0.9935	0.9982	0.9966	0.9668	0.9675	0.9672	N#CCCCCC#N
111-70-6	0.8219	20	0.8227	0.8251	0.8277	0.8219	0.8219	0.8219	CCCCCCCO
111-71-7	0.8132	25	0.8154	0.8163	0.8177	0.8151	0.8135	0.815	CCCCCCC=O
111-74-0	0.828	20	0.8166	0.8221	0.8243	0.8284	0.8281	0.8285	CCNCCNCC
111-75-1	0.8907	20	0.8861	0.8858	0.8872	0.8903	0.8907	0.8905	CCCCNCCO
1117-55-1	0.8603	20	0.8593	0.858	0.8574	0.8604	0.8603	0.8604	CCCCCCCC(=O)OCCCCCC
111-76-2	0.9015	20	0.9071	0.9054	0.9071	0.9015	0.9015	0.9015	CCCCOCCO
111-78-4	0.883	20	0.8196	0.8344	0.8256	0.8822	0.8829	0.8823	C1CC=CCCC=C1
111-82-0	0.8702	20	0.8606	0.8692	0.8691	0.8701	0.8702	0.8702	CCCCCCCCCCCC(=O)OC
111-83-1	1.1072	25	1.1241	1.113	1.1166	1.1072	1.1071	1.1071	CCCCCCCCBr
111-86-4	0.7826	20	0.777	0.7836	0.784	0.7825	0.7826	0.7825	CCCCCCCCN
1118-71-4	0.883	25	0.8835	0.9	0.9008	0.8839	0.8831	0.8839	O=C(C(C)(C)C)CC(=O)C(C)(C)C
111-87-5	0.8262	25	0.8267	0.8261	0.8324	0.8265	0.8262	0.8264	CCCCCCCCO
1118-84-9	1.0366	20	1.0592	1.0562	1.0569	1.0369	1.0367	1.0371	C=CCOC(=O)CC(=O)C
1119-49-9	0.896	25	0.9176	0.9167	0.9174	0.8974	0.8961	0.8972	CCCCNC(=O)C
1119-51-3	1.2581	20	1.2661	1.2639	1.2643	1.2571	1.258	1.2574	BrCCCC=C
1119-60-4	0.9515	14	0.9564	0.9571	0.951	0.9525	0.9515	0.9513	C=CCCCCC(=O)O
1119-65-9	0.744	25	0.7297	0.733	0.734	0.7437	0.7439	0.7435	CCCCC#CC
1120-21-4	0.7402	20	0.7425	0.7477	0.7466	0.74	0.7402	0.74	CCCCCCCCCCC
1120-48-5	0.7963	26	0.8027	0.7969	0.8024	0.7961	0.7963	0.7963	CCCCCCCCNCCCCCCCC
1120-56-5	0.7401	20	0.7588	0.7615	0.7572	0.741	0.7402	0.7408	C=C1CCC1
1120-62-3	0.7572	25	0.7672	0.7665	0.7693	0.7588	0.7574	0.7585	C[C@H]1CCC=C1
1120-64-5	1.005	25	0.9547	0.9951	0.9924	1.0041	1.005	1.0049	CC1=NCCO1
1120-72-5	0.9139	20	0.9084	0.9156	0.9144	0.9141	0.9139	0.914	O=C1CCC[C@@H]1C
1120-73-6	0.9808	16	0.9546	0.9672	0.9647	0.9799	0.9807	0.98	O=C1CCC=C1C
1120-87-2	1.645	0	1.6435	1.6435	1.6439	1.6446	1.6449	1.6441	Brc1ccncc1
1120-97-4	0.9758	20	0.9583	0.9666	0.965	0.976	0.9758	0.9759	C[C@H]1CCOCO1
112-10-7	0.8403	38	0.8487	0.8383	0.8467	0.84	0.8402	0.8398	CCCCCCCCCCCCCCCCCC(=O)OC(C)C
1121-18-2	0.966	20	0.9462	0.9566	0.9551	0.966	0.966	0.9659	O=C1CCCC=C1C
1121-22-8	0.951	20	0.9349	0.9477	0.9409	0.952	0.9516	0.9518	N[C@@H]1CCCC[C@@H]1N
112-13-0	0.919	25	0.9401	0.9313	0.9336	0.9204	0.9191	0.9201	CCCCCCCCCC(=O)Cl
1121-37-5	0.977	25	1.0098	1.0215	1.022	0.9775	0.9771	0.9773	O=C(C1CC1)C1CC1
112-14-1	0.8705	20	0.864	0.8633	0.8638	0.8704	0.8704	0.8704	CCCCCCCCOC(=O)C
112-15-2	1.0096	20	1.0034	1.0037	1.0079	1.01	1.0096	1.0096	CCOCCOCCOC(=O)C
1121-55-7	0.9879	20	0.9931	0.9895	0.9899	0.9881	0.9879	0.9881	C=Cc1cccnc1
1121-60-4	1.1181	25	1.1484	1.1212	1.1198	1.1198	1.1183	1.1194	O=Cc1ccccn1
112-16-3	0.9169	25	0.9226	0.9145	0.9171	0.9167	0.9169	0.9168	CCCCCCCCCCCC(=O)Cl
112-17-4	0.8671	20	0.8618	0.8602	0.8602	0.8669	0.8671	0.8669	CCCCCCCCCCOC(=O)C
1121-92-2	0.896	25	0.8436	0.8564	0.8538	0.8943	0.8957	0.8945	C1CCCCNCC1
112-23-2	0.8784	20	0.8717	0.8762	0.8799	0.8782	0.8784	0.8782	CCCCCCCOC=O
1122-42-5	1.6168	17	1.6216	1.6244	1.6182	1.6195	1.6175	1.6197	Cc1ccc(c(c1)I)C
112-25-4	0.8878	20	0.8771	0.8905	0.8908	0.8874	0.8878	0.8875	CCCCCCOCCO
1122-54-9	1.097	25	1.106	1.0864	1.0852	1.0957	1.0968	1.0958	CC(=O)c1ccncc1
1122-62-9	1.077	25	1.0628	1.0743	1.0748	1.079	1.0773	1.0786	CC(=O)c1ccccn1
112-26-5	1.195	20	1.1981	1.1949	1.1957	1.1959	1.1951	1.1957	ClCCOCCOCCCl
112-27-6	1.1274	15	1.1201	1.1305	1.1304	1.1274	1.1274	1.1274	OCCOCCOCCO
1122-81-2	0.9381	15	0.929	0.9313	0.9309	0.9374	0.938	0.9374	CCCc1ccncc1
1122-82-3	1.0339	20	1.004	1.0197	1.0097	1.0346	1.034	1.0344	S=C=NC1CCCCC1
1122-83-4	1.236	25	1.2367	1.2363	1.2363	1.2363	1.2361	1.237	O=S=Nc1ccccc1
112-29-8	1.0702	20	1.0778	1.0734	1.0749	1.069	1.0701	1.0691	CCCCCCCCCCBr
1123-00-8	1.0216	18	1.0167	1.0326	1.0245	1.0235	1.0219	1.023	OC(=O)CC1CCCC1
112-30-1	0.8297	20	0.8323	0.8393	0.8361	0.8301	0.8298	0.8301	CCCCCCCCCCO
1123-09-7	0.94	20	0.9414	0.949	0.9482	0.94	0.9401	0.9401	C[C@H]1CC(=CC(=O)C1)C
112-31-2	0.83	15	0.8298	0.8314	0.8322	0.8292	0.83	0.8293	CCCCCCCCCC=O
112-32-3	0.8744	20	0.8734	0.8792	0.884	0.8745	0.8744	0.8745	CCCCCCCCOC=O
1123-27-9	1.0248	25	1.0027	1.0088	1.009	1.0255	1.0249	1.0256	CC(=O)C1(O)CCCCC1
112-34-5	0.9553	20	0.9343	0.9465	0.9481	0.9551	0.9553	0.9553	CCCCOCCOCCO
112-36-7	0.9063	20	0.8977	0.9021	0.9038	0.9057	0.9062	0.9058	CCOCCOCCOCC
112-37-8	0.8907	20	0.8879	0.8997	0.8875	0.8893	0.8908	0.8895	CCCCCCCCCCC(=O)O
1123-84-8	1.246	20	1.2684	1.2714	1.2704	1.2443	1.246	1.2457	C=Cc1cc(Cl)ccc1Cl
1123-85-9	0.975	25	0.9832	0.9801	0.9835	0.9754	0.975	0.975	OC[C@H](c1ccccc1)C
112-38-9	0.9072	24	0.9174	0.9015	0.9166	0.9075	0.9072	0.9073	C=CCCCCCCCCC(=O)O
112-40-3	0.7495	20	0.7487	0.7549	0.7539	0.7494	0.7495	0.7494	CCCCCCCCCCCC
112-42-5	0.8298	20	0.8326	0.8408	0.8348	0.8302	0.8299	0.8301	CCCCCCCCCCCO
112-43-6	0.8495	15	0.8429	0.8485	0.8454	0.851	0.8498	0.8508	OCCCCCCCCCC=C
112-44-7	0.8251	23	0.8337	0.8325	0.8343	0.8261	0.8251	0.826	CCCCCCCCCCC=O
112-48-1	0.8319	25	0.8205	0.8302	0.8296	0.8313	0.8318	0.8315	CCCCOCCOCCCC
112-49-2	0.986	20	0.9721	0.9771	0.9747	0.9843	0.9858	0.9847	COCCOCCOCCOC
112-53-8	0.8309	24	0.8317	0.8373	0.8323	0.8309	0.8309	0.8309	CCCCCCCCCCCCO
112-54-9	0.8352	15	0.8363	0.8353	0.8346	0.8344	0.8352	0.8345	CCCCCCCCCCCC=O
112-55-0	0.844	20	0.8515	0.8532	0.8536	0.8446	0.8441	0.8445	CCCCCCCCCCCCS
1125-78-6	1.0552	65	1.0581	1.0372	1.0651	1.0543	1.0551	1.0549	Oc1ccc2c(c1)CCCC2
112-58-3	0.7936	20	0.7883	0.7959	0.7959	0.7934	0.7936	0.7934	CCCCCCOCCCCCC
112-60-7	1.1285	15	1.1108	1.1221	1.1191	1.1281	1.1285	1.1281	OCCOCCOCCOCCO
112-62-9	0.8739	20	0.8708	0.8721	0.8751	0.8738	0.8735	0.8737	CCCCCCCC/C=C/CCCCCCCC(=O)OC
112-63-0	0.8886	10	0.8751	0.8937	0.8851	0.8891	0.8888	0.8891	CCCCC/C=C\C/C=C\CCCCCCCC(=O)OC
1126-46-1	1.382	20	1.2691	1.2834	1.2739	1.3756	1.3811	1.3767	COC(=O)c1ccc(cc1)Cl
112-66-3	0.8652	22	0.8593	0.8571	0.8574	0.8648	0.8651	0.8648	CCCCCCCCCCCCOC(=O)C
112-67-4	0.9016	25	0.891	0.8911	0.8958	0.902	0.9015	0.9019	CCCCCCCCCCCCCCCC(=O)Cl
1126-78-9	0.9323	20	0.9323	0.9345	0.9349	0.9328	0.9323	0.9324	CCCCNc1ccccc1
112-71-0	1.017	20	1.0207	1.0262	1.0286	1.0208	1.0178	1.0204	CCCCCCCCCCCCCCBr
112-72-1	0.8236	38	0.8288	0.8245	0.8272	0.825	0.8236	0.8248	CCCCCCCCCCCCCCO
112-73-2	0.885	25	0.8926	0.8932	0.8943	0.8849	0.8849	0.8848	CCCCOCCOCCOCCCC
112-76-5	0.8969	0	0.878	0.9038	0.8899	0.8974	0.8972	0.8974	CCCCCCCCCCCCCCCCCC(=O)Cl
112-79-8	0.8734	45	0.8825	0.864	0.881	0.8832	0.8733	0.8832	CCCCCCCC/C=C/CCCCCCCC(=O)O
112-80-1	0.8935	20	0.8825	0.8954	0.881	0.8832	0.8936	0.8832	CCCCCCCC/C=C/CCCCCCCC(=O)O
1128-08-1	0.9165	18	0.9357	0.9283	0.9282	0.917	0.9166	0.9169	CCCCCC1=C(C)CCC1=O
112-82-3	0.9991	20	1.0012	1.0098	1.0113	1.0033	0.9999	1.0028	CCCCCCCCCCCCCCCCBr
112-85-6	0.8223	90	0.8375	0.8256	0.8352	0.8226	0.8224	0.8225	CCCCCCCCCCCCCCCCCCCCCC(=O)O
112-86-7	0.86	55	0.866	0.8622	0.8705	0.8591	0.86	0.8591	CCCCCCCC/C=C/CCCCCCCCCCCC(=O)O
112-88-9	0.7891	20	0.7787	0.7862	0.785	0.7885	0.7891	0.7886	CCCCCCCCCCCCCCCCC=C
112-89-0	0.9848	20	0.9845	0.9949	0.994	0.9857	0.9849	0.9856	CCCCCCCCCCCCCCCCCCBr
112-91-4	0.847	17	0.8473	0.8481	0.8476	0.8467	0.847	0.8467	CCCCCCCC/C=C\CCCCCCCC#N
112-92-5	0.8124	59	0.8318	0.8077	0.8304	0.8165	0.8124	0.8159	CCCCCCCCCCCCCCCCCCO
1129-47-1	0.9489	0	0.9572	0.9611	0.9481	0.9483	0.9489	0.948	CC(C(=O)OC1CCCCC1)C
1129-50-6	1.134	25	1.1026	1.1222	1.12	1.1344	1.134	1.1344	CCCC(=O)Nc1ccccc1
112-95-8	0.7886	20	0.7802	0.7857	0.7851	0.7883	0.7886	0.7883	CCCCCCCCCCCCCCCCCCCC
1134-23-2	1.0156	30	1.0249	1.0215	1.023	1.0152	1.0155	1.0152	CCN(C(=O)SCC)C1CCCCC1
1134-62-9	0.9673	20	0.9863	0.9764	0.9769	0.9696	0.9675	0.9679	CCCCc1ccc2c(c1)cccc2
1135-12-2	1.038	25	1.0726	1.0543	1.0484	1.0409	1.0384	1.0401	Nc1ccc(cc1)Cc1ccccc1
114-91-0	0.988	20	1.014	1.0104	1.0108	0.9892	0.9881	0.9889	COCCc1ccccn1
115-17-3	2.6649	25	2.6885	2.6712	2.672	2.6587	2.664	2.6597	O=CC(Br)(Br)Br
115-18-4	0.82	20	0.8353	0.8282	0.8326	0.821	0.8202	0.8209	C=CC(O)(C)C
115-19-5	0.8618	20	0.8823	0.8711	0.8742	0.8607	0.8616	0.8609	C#CC(O)(C)C
115-22-0	0.9526	20	0.9467	0.9437	0.9422	0.9526	0.9527	0.953	CC(=O)C(O)(C)C
115-29-7	1.745	20	1.7401	1.7437	1.7432	1.7443	1.7448	1.744	O=[S@@]1OC[C@H]2[C@H](CO1)[C@]1(C([C@]2(Cl)C(=C1Cl)Cl)(Cl)Cl)Cl
115-31-1	1.1465	25	1.149	1.1474	1.1471	1.1466	1.1465	1.1465	N#CSCC(=O)O[C@H]1C[C@@H]2C([C@@]1(C)CC2)(C)C
115-37-7	1.305	20	1.3123	1.3069	1.3072	1.3047	1.305	1.3046	COC1=CC=C2[C@@]34[C@H]1Oc1c4c(C[C@H]2N(CC3)C)ccc1OC
115-67-3	1.121	25	1.177	1.1389	1.141	1.1232	1.1212	1.1224	CC[C@]1(C)OC(=O)N(C1=O)C
115-71-9	0.9679	20	1.0448	1.0161	1.0077	0.9699	0.9683	0.9695	OC/C(=C\CC[C@@]1(C)[C@@H]2C[C@@H]3[C@@]1(C)[C@@H]3C2)/C
115-84-4	0.927	50	0.9205	0.9216	0.9364	0.9277	0.9269	0.9277	CCCCC(CO)(CO)CC
115-86-6	1.2055	50	1.2318	1.2007	1.2148	1.2067	1.2055	1.2062	O=P(Oc1ccccc1)(Oc1ccccc1)Oc1ccccc1
115-88-8	1.09	25	1.0907	1.0906	1.0904	1.0904	1.0901	1.0903	CCCCCCCCOP(=O)(Oc1ccccc1)Oc1ccccc1
115-90-2	1.202	20	1.203	1.2024	1.2025	1.2023	1.2021	1.2024	CCOP(=S)(Oc1ccc(cc1)[S@@](=O)C)OCC
115-96-8	1.39	25	1.4093	1.3944	1.3959	1.3905	1.3901	1.3904	ClCCOP(=O)(OCCCl)OCCCl
116-06-3	1.195	25	1.1881	1.1935	1.1931	1.191	1.1944	1.1917	CNC(=O)O/N=C/C(SC)(C)C
116-09-6	1.0805	20	1.0596	1.0518	1.0506	1.0797	1.0803	1.0793	CC(=O)CO
116-11-0	0.7372	20	0.797	0.7781	0.7785	0.7399	0.7376	0.7394	COC(=C)C
116-14-3	1.519	-76	1.4347	1.5134	1.4746	1.5111	1.5182	1.5117	FC(=C(F)F)F
116-16-5	1.7434	12	1.7341	1.7492	1.744	1.745	1.7437	1.7449	O=C(C(Cl)(Cl)Cl)C(Cl)(Cl)Cl
116-17-6	0.9063	20	0.9421	0.9198	0.9231	0.9073	0.9064	0.907	CC(OP(OC(C)C)OC(C)C)C
116-54-1	1.3774	20	1.3723	1.3774	1.3772	1.3759	1.3772	1.3763	COC(=O)C(Cl)Cl
117-18-0	1.744	25	1.7226	1.7276	1.7068	1.7424	1.7436	1.7413	Clc1cc(Cl)c(c(c1Cl)[N](=O)O)Cl
117-81-7	0.981	25	1.0418	0.9774	0.9886	0.9828	0.981	0.9812	CCCC[C@H](COC(=O)c1ccccc1C(=O)OC[C@@H](CCCC)CC)CC
117-82-8	1.1596	20	1.1679	1.1597	1.1548	1.159	1.1596	1.1591	COCCOC(=O)c1ccccc1C(=O)OCCOC
118-44-5	1.0652	15	1.0591	1.0636	1.0568	1.0652	1.0653	1.0652	CCNc1cccc2c1cccc2
118-52-5	1.5	20	1.5084	1.5027	1.5028	1.4997	1.4999	1.4995	ClN1C(=O)N(C(C1=O)(C)C)Cl
1185-33-7	0.8283	20	0.8201	0.8191	0.8224	0.8288	0.8284	0.8286	CCC(CO)(C)C
1185-39-3	0.9189	20	0.9101	0.9119	0.9107	0.9166	0.9186	0.9171	CCCC(C(=O)O)(C)C
118-55-8	1.2614	30	1.2509	1.2426	1.2169	1.2603	1.2611	1.26	O=C(c1ccccc1O)Oc1ccccc1
118-58-1	1.1799	20	1.1624	1.1782	1.139	1.1797	1.18	1.1799	O=C(c1ccccc1O)OCc1ccccc1
118-60-5	1.01	NT	0.976	NA	NA	1.0097	NA	NA	CCCC[C@H](COC(=O)c1ccccc1O)CC
118-61-6	1.1326	20	1.1518	1.1592	1.1407	1.131	1.1325	1.1314	CCOC(=O)c1ccccc1O
1186-53-4	0.7389	20	0.72	0.7224	0.7217	0.7393	0.739	0.7393	CC([C@@H](C(C)(C)C)C)C
118-69-4	1.2686	20	1.2651	1.2663	1.2582	1.2692	1.2687	1.2681	Clc1cccc(c1C)Cl
1187-03-7	0.919	20	0.8993	0.9118	0.9102	0.9197	0.9191	0.9197	CCN(C(=O)N(CC)CC)CC
118-74-1	2.044	23	1.9788	2.0085	2.0025	2.0403	2.0433	2.0399	Clc1c(Cl)c(Cl)c(c(c1Cl)Cl)Cl
1187-42-4	1.41	20	1.4089	1.4098	1.4096	1.4075	1.4097	1.408	N#C/C(=C(\C#N)/N)/N
1187-58-2	0.9305	25	0.963	0.9606	0.9588	0.9308	0.9306	0.9312	CCC(=O)NC
118-79-6	2.55	20	2.5609	2.5477	2.5489	2.5415	2.5489	2.5427	Brc1cc(Br)c(c(c1)Br)O
1188-33-6	0.859	25	0.8559	0.862	0.8613	0.8581	0.8589	0.8582	CCOC(N(C)C)OCC
118-90-1	1.062	115	1.154	1.075	1.1476	1.0678	1.0621	1.0666	OC(=O)c1ccccc1C
118-91-2	1.544	20	1.4029	1.4077	1.3932	1.5421	1.5436	1.5416	OC(=O)c1ccccc1Cl
118-92-3	1.412	20	1.4167	1.4262	1.4277	1.412	1.4119	1.4116	OC(=O)c1ccccc1N
118-93-4	1.1307	20	1.154	1.1779	1.1476	1.1305	1.1308	1.1301	CC(=O)c1ccccc1O
1189-99-7	0.7362	25	0.7333	0.7348	0.7361	0.7337	0.7357	0.734	CCC(CCC(C)C)(C)C
1190-22-3	1.1158	20	1.1199	1.1215	1.1231	1.1142	1.1156	1.1146	ClCC[C@H](Cl)C
1190-39-2	0.9824	20	0.988	0.9811	0.9813	0.984	0.9824	0.9825	CCCCOC(=O)CC(=O)OCCCC
1191-08-8	1.0021	0	1.0585	1.0072	1.0253	1.0065	1.0029	1.0057	SCCCCS
1191-41-9	0.8919	20	0.8796	0.8887	0.8892	0.8927	0.892	0.8925	CC/C=C/C/C=C/C/C=C/CCCCCCCC(=O)OCC
1191-95-3	0.9547	0	0.9305	0.9404	0.9355	0.9537	0.9547	0.9538	O=C1CCC1
1191-96-4	0.679	25	0.715	0.7111	0.7136	0.6811	0.6791	0.6807	CCC1CC1
1191-99-7	0.927	25	0.9052	0.9052	0.9056	0.9267	0.9269	0.9269	C1CC=CO1
1192-30-9	1.4679	20	1.4332	1.4525	1.4433	1.4673	1.4679	1.468	BrC[C@H]1CCCO1
1192-37-6	0.8074	20	0.7792	0.7876	0.7826	0.8068	0.8073	0.8068	C=C1CCCCC1
1192-62-7	1.098	20	1.112	1.1195	1.1139	1.098	1.0981	1.0978	CC(=O)c1ccco1
1193-18-6	0.9693	20	0.9462	0.9566	0.9551	0.9676	0.9691	0.9681	CC1=CC(=O)CCC1
119-33-5	1.2399	20	1.3164	1.2739	1.2827	1.2425	1.2403	1.2416	Cc1ccc(c(c1)[N](=O)O)O
119-38-0	1.07	20	1.0658	1.069	1.0684	1.0691	1.0699	1.0693	O=C(N(C)C)Oc1cc(nn1C(C)C)C
1193-81-3	0.928	25	0.9094	0.9168	0.9169	0.9272	0.9278	0.9275	C[C@H](C1CCCCC1)O
119-44-8	1.559	25	1.5575	1.5586	1.5582	1.559	1.559	1.5591	O=c1[nH]c(N)[nH+]c2c1[NH+]C(=O)C=N2
1195-32-0	0.8936	23	0.8992	0.8978	0.898	0.8939	0.8936	0.8936	Cc1ccc(cc1)C(=C)C
1195-42-2	0.859	25	0.8537	0.8539	0.8537	0.8587	0.8588	0.8588	CC(NC1CCCCC1)C
119-60-8	0.986	0	0.9906	0.9909	0.981	0.9857	0.9861	0.9856	O=C(C1CCCCC1)C1CCCCC1
119-61-9	1.111	18	1.1791	1.1547	1.1558	1.1111	1.1111	1.1112	O=C(c1ccccc1)c1ccccc1
119-64-2	0.9645	25	0.9522	0.9574	0.9578	0.9652	0.9646	0.9652	C1CCc2c(C1)cccc2
119-65-3	1.091	30	1.0896	1.0874	1.0866	1.0926	1.0911	1.0923	c1ccc2c(c1)cncc2
119-67-5	1.404	25	1.3768	1.3806	1.3761	1.4042	1.4038	1.4031	O=Cc1ccccc1C(=O)O
120-07-0	1.201	60	1.1801	1.198	1.1914	1.1983	1.2005	1.1991	OCCN(c1ccccc1)CCO
120-12-7	1.28	25	1.1754	1.176	1.152	1.2763	1.279	1.2722	c1ccc2c(c1)cc1c(c2)cccc1
1201-38-3	1.139	NT	1.1098	NA	NA	1.1378	NA	NA	COc1ccc(c(c1)C(=O)C)OC
120-22-9	1.24	15	1.1612	1.2115	1.2037	1.236	1.2394	1.2367	CCN(c1ccc(cc1)N=O)CC
120-29-6	1.016	100	1.0361	1.0144	1.0311	1.0217	1.0159	1.0169	O[C@@H]1C[C@@H]2CC[C@H](C1)N2C
120-32-1	1.185	58	1.2342	1.1936	1.2104	1.1879	1.1853	1.1873	Clc1ccc(c(c1)Cc1ccccc1)O
120-50-3	0.999	20	1.0085	1.0086	1.0093	0.9993	0.999	0.9992	CC(COC(=O)c1ccccc1)C
120-51-4	1.1121	25	1.1724	1.1148	1.1309	1.1158	1.1123	1.1135	O=C(c1ccccc1)OCc1ccccc1
120-61-6	1.075	141	1.1881	1.0765	1.1665	1.0817	1.0752	1.0804	COC(=O)c1ccc(cc1)C(=O)OC
120-66-1	1.168	15	1.1274	1.1577	1.1465	1.1644	1.1677	1.1648	CC(=O)Nc1ccccc1C
120-72-9	1.22	25	1.1321	1.2054	1.162	1.2138	1.2192	1.2146	c1ccc2c(c1)[nH]cc2
120-75-2	1.1763	19	1.1741	1.1756	1.1752	1.1773	1.1764	1.177	Cc1nc2c(s1)cccc2
120-80-9	1.344	20	1.2818	1.2955	1.2884	1.3424	1.3438	1.3424	Oc1ccccc1O
120-82-1	1.459	25	1.4707	1.4678	1.4564	1.4584	1.4589	1.4582	Clc1ccc(c(c1)Cl)Cl
120-92-3	0.9487	20	0.9157	0.9237	0.9219	0.949	0.9487	0.9489	O=C1CCCC1
1210-12-4	1.3	20	1.2843	1.2986	1.2967	1.2979	1.2998	1.2982	N#Cc1c2ccccc2cc2c1cccc2
1210-35-1	1.1635	20	1.1937	1.1938	1.1946	1.1639	1.1636	1.1634	O=C1c2ccccc2CCc2c1cccc2
121-14-2	1.3208	71	1.3611	1.3216	1.3131	1.3201	1.3209	1.32	O[N](=O)c1ccc(c(c1)[N](=O)O)C
121-17-5	1.511	25	1.5502	1.5292	1.5261	1.5114	1.5111	1.5112	O[N](=O)c1cc(ccc1Cl)C(F)(F)F
121-21-1	1.5192	18	1.4348	1.4925	1.4858	1.5003	1.5163	1.5028	C=C/C=C\CC1=C(C)[C@H](CC1=O)OC(=O)[C@@H]1[C@H](C1(C)C)C=C(C)C
121-33-5	1.056	25	1.1793	1.1215	1.1195	1.0616	1.0569	1.0604	COc1cc(C=O)ccc1O
121-44-8	0.7275	20	0.7424	0.7112	0.7158	0.7272	0.7275	0.7274	CCN(CC)CC
121-45-9	1.0518	20	1.0597	1.0534	1.054	1.0554	1.0524	1.0551	COP(OC)OC
121-50-6	1.428	25	1.4488	1.428	1.4289	1.4286	1.428	1.4284	Clc1ccc(cc1N)C(F)(F)F
121-57-3	1.485	25	1.4717	1.4821	1.4812	1.4835	1.4848	1.4838	Nc1ccc(cc1)S(=O)(=O)O
121-71-1	1.0992	109	1.154	1.0804	1.1476	1.1006	1.0991	1.0997	Oc1cccc(c1)C(=O)C
121-72-2	0.941	20	0.9187	0.9295	0.9202	0.9397	0.9409	0.9401	Cc1cccc(c1)N(C)C
121-73-3	1.343	50	1.3545	1.3552	1.3295	1.3412	1.343	1.3417	Clc1cccc(c1)[N](=O)O
121-75-5	1.2076	20	1.2122	1.2081	1.209	1.2075	1.2076	1.2074	CCOC(=O)C[C@@H](C(=O)OCC)SP(=S)(OC)OC
121-82-4	1.82	20	1.8175	1.8194	1.8192	1.8185	1.8198	1.8189	O[N](=O)N1CN(CN(C1)[N](=O)O)[N](=O)O
121-97-1	1.0798	16	1.0415	1.052	1.0447	1.0777	1.0795	1.078	CCC(=O)c1ccc(cc1)OC
122-00-9	1.0051	20	0.9978	1.009	1.0037	1.0066	1.0053	1.0061	Cc1ccc(cc1)C(=O)C
122-01-0	1.377	20	1.3707	1.3758	1.3707	1.3735	1.3766	1.3742	Clc1ccc(cc1)C(=O)Cl
122-03-2	0.9755	20	0.9801	0.987	0.9896	0.9758	0.9755	0.9757	O=Cc1ccc(cc1)C(C)C
122-07-6	0.928	25	0.9224	0.925	0.925	0.9273	0.9279	0.9276	CNCC(OC)OC
122-14-5	1.3227	25	1.3231	1.322	1.3229	1.3229	1.3228	1.3227	COP(=S)(Oc1ccc(c(c1)C)[N](=O)O)OC
122-32-7	0.915	15	0.914	0.915	0.9144	0.9146	0.915	0.9147	CCCCCCCC/C=C\CCCCCCCC(=O)O[C@@H](COC(=O)CCCCCCC/C=C\CCCCCCCC)COC(=O)CCCCCCC/C=C\CCCCCCCC
122-34-9	1.302	20	1.2813	1.2965	1.2938	1.3007	1.3018	1.3011	CCNc1nc(NCC)nc(n1)Cl
122-35-0	1.1865	20	1.1821	1.1709	1.1754	1.1869	1.1865	1.1865	C[C@@H](C(=O)Cl)Oc1ccccc1
122-39-4	1.158	22	1.1222	1.1356	1.1299	1.1554	1.1577	1.1559	c1ccc(cc1)Nc1ccccc1
122-40-7	0.9711	20	0.9704	0.9784	0.9808	0.9714	0.9711	0.9714	CCCCC/C(=C/c1ccccc1)/C=O
122-46-3	1.043	20	1.0513	1.0643	1.0603	1.0429	1.043	1.0433	CC(=O)Oc1cccc(c1)C
122-51-0	0.8909	20	0.9016	0.896	0.8974	0.8905	0.8909	0.8908	CCOC(OCC)OCC
122-60-1	1.1109	21	1.1243	1.1348	1.1312	1.1108	1.1109	1.111	O1C[C@@H]1COc1ccccc1
122-62-3	0.912	25	0.9028	0.9183	0.9035	0.9117	0.912	0.912	CCCC[C@H](COC(=O)CCCCCCCCC(=O)OC[C@@H](CCCC)CC)CC
122-63-4	1.0335	20	1.03	1.0316	1.0294	1.0333	1.0335	1.0333	CCC(=O)OCc1ccccc1
122-66-7	1.158	16	1.1474	1.1556	1.1551	1.1583	1.1581	1.1583	c1ccc(cc1)NNc1ccccc1
122-69-0	1.1565	4	1.1384	1.1519	1.1515	1.1553	1.1564	1.1551	O=C(/C=C/c1ccccc1)OC/C=C/c1ccccc1
122-70-3	1.02	25	1.0085	1.0036	1.0093	1.0211	1.0202	1.0212	CCC(=O)OCCc1ccccc1
122-73-6	0.909	20	0.9252	0.9269	0.9315	0.9091	0.9089	0.9087	CC(CCOCc1ccccc1)C
122-78-1	1.0272	20	1.0147	1.0243	1.0227	1.0281	1.0274	1.0281	O=CCc1ccccc1
122-79-2	1.078	20	1.0811	1.0875	1.0837	1.0774	1.0779	1.0774	CC(=O)Oc1ccccc1
122-84-9	1.0694	17	1.0415	1.0515	1.0447	1.0689	1.0695	1.0694	COc1ccc(cc1)CC(=O)C
122-97-4	0.995	25	0.9832	0.9801	0.9835	0.9957	0.9951	0.9956	OCCCc1ccccc1
122-98-5	1.0945	20	1.127	1.1149	1.1143	1.0964	1.0948	1.096	OCCNc1ccccc1
122-99-6	1.102	22	1.0978	1.0873	1.0894	1.0996	1.1017	1.1001	OCCOc1ccccc1
123-01-3	0.8551	20	0.8605	0.8572	0.8573	0.8551	0.8551	0.8551	CCCCCCCCCCCCc1ccccc1
123-02-4	0.855	20	0.8575	0.8545	0.855	0.855	0.855	0.855	CCCCCCCCCCCCCc1ccccc1
123-04-6	0.8769	20	0.8797	0.8805	0.8796	0.8764	0.8768	0.8766	CCCC[C@@H](CCl)CC
123-05-7	0.854	20	0.8197	0.8217	0.8233	0.8506	0.8535	0.8513	CCCC[C@H](C=O)CC
123-08-0	1.129	130	1.1766	1.1226	1.1451	1.1298	1.1289	1.1294	O=Cc1ccc(cc1)O
123-17-1	0.8178	20	0.8247	0.8371	0.8228	0.8191	0.818	0.8188	CC(C[C@H](C[C@@H](CC(C)C)O)C)C
123-19-3	0.8174	20	0.8062	0.8063	0.8066	0.8167	0.8174	0.8171	CCCC(=O)CCC
123-25-1	1.0402	20	1.0376	1.03	1.0308	1.0405	1.0403	1.041	CCOC(=O)CCC(=O)OCC
123-31-9	1.33	20	1.2818	1.2955	1.2884	1.3276	1.3297	1.3279	Oc1ccc(cc1)O
123-32-0	0.9887	20	0.999	0.9981	0.9962	0.9918	0.989	0.9913	Cc1ncc(nc1)C
123-38-6	0.8657	25	0.8404	0.8256	0.8196	0.8625	0.865	0.8621	CCC=O
123-39-7	1.011	19	1.0127	1.0031	1.0026	1.0116	1.0108	1.0099	CNC=O
123-51-3	0.8104	20	0.8219	0.815	0.8183	0.8108	0.8105	0.8109	OCCC(C)C
123-54-6	0.9721	25	0.9814	0.9769	0.9787	0.9715	0.9722	0.9728	CC(=O)CC(=O)C
123-56-8	1.418	25	1.3665	1.4096	1.4102	1.4181	1.418	1.4181	O=C1CCC(=O)N1
123-62-6	1.011	20	1.0211	1.0056	1.0086	1.0102	1.0109	1.0103	CCC(=O)OC(=O)CC
123-63-7	0.9943	20	0.9974	0.9967	0.9979	0.9958	0.9945	0.9953	C[C@@H]1O[C@H](C)O[C@H](O1)C
123-66-0	0.873	20	0.8695	0.8698	0.8705	0.8726	0.873	0.873	CCCCCC(=O)OCC
123-68-2	0.8869	20	0.8816	0.8819	0.8821	0.8863	0.8868	0.8865	CCCCCC(=O)OCC=C
123-72-8	0.8016	20	0.8241	0.8133	0.8119	0.8046	0.8021	0.8042	CCCC=O
123-73-9	0.8516	20	0.863	0.8569	0.8565	0.8532	0.8518	0.8524	C/C=C/C=O
123-76-2	1.1335	20	1.1686	1.1391	1.1404	1.133	1.1336	1.1338	CC(=O)CCC(=O)O
123-79-5	0.922	25	0.9275	0.9149	0.9219	0.9228	0.922	0.9221	CCCCCCCCOC(=O)CCCCC(=O)OCCCCCCCC
123-82-0	0.7665	19	0.7645	0.7653	0.7668	0.7662	0.7664	0.7661	CCCCC[C@H](N)C
123-83-1	0.738	25	0.7405	0.7387	0.7391	0.7399	0.7382	0.7395	CC[NH2+]CC[NH+](C)C
123-86-4	0.8825	20	0.8871	0.8863	0.8873	0.8821	0.8825	0.8822	CCCCOC(=O)C
123-91-1	1.0337	20	0.9962	0.9922	0.9899	1.0337	1.0337	1.0337	O1CCOCC1
123-92-2	0.876	15	0.876	0.8781	0.877	0.8755	0.876	0.8755	CC(CCOC(=O)C)C
123-95-5	0.854	25	0.8519	0.8603	0.8581	0.853	0.8539	0.8532	CCCCCCCCCCCCCCCCCC(=O)OCCCC
124-04-9	1.36	25	1.3487	1.3577	1.3592	1.3627	1.3604	1.3624	OC(=O)CCCCC(=O)O
124-06-1	0.8573	25	0.8564	0.8541	0.8551	0.8573	0.8573	0.8574	CCCCCCCCCCCCCC(=O)OCC
124-07-2	0.9073	25	0.9014	0.8983	0.9025	0.9075	0.9072	0.9072	CCCCCCCC(=O)O
124-12-9	0.8136	20	0.8033	0.8108	0.8101	0.8132	0.8135	0.8131	CCCCCCCC#N
124-13-0	0.8211	20	0.8197	0.8217	0.8233	0.821	0.8211	0.821	CCCCCCCC=O
124-16-3	0.931	20	0.9208	0.9352	0.9331	0.9306	0.9309	0.9305	CCCCOCCOC[C@H](O)C
124-17-4	0.985	20	0.9685	0.9814	0.9832	0.985	0.985	0.985	CCCCOCCOCCOC(=O)C
124-18-5	0.7266	25	0.7333	0.7348	0.7361	0.7269	0.7266	0.7269	CCCCCCCCCC
1241-94-7	1.09	25	1.0907	1.0906	1.0904	1.0898	1.09	1.09	CCCC[C@H](COP(=O)(Oc1ccccc1)Oc1ccccc1)CC
124-22-1	0.8015	20	0.8079	0.8086	0.8074	0.8016	0.8015	0.8016	CCCCCCCCCCCCN
124-30-1	0.8618	20	0.8395	0.846	0.8455	0.86	0.8616	0.8603	CCCCCCCCCCCCCCCCCCN
124-40-3	0.6804	0	0.7519	0.6957	0.7306	0.6835	0.6806	0.6815	CNC
124-47-0	1.69	20	1.6861	1.6895	1.689	1.6868	1.6895	1.6872	O[N](=O)O.NC(=O)N
124-48-1	2.451	20	2.4216	2.4548	2.4568	2.4508	2.451	2.4513	ClC(Br)Br
124-63-0	1.4805	18	1.447	1.4617	1.4416	1.4794	1.4802	1.479	CS(=O)(=O)Cl
124-68-5	0.934	20	0.96	0.9407	0.9452	0.9333	0.9339	0.9335	OCC(N)(C)C
124-73-2	2.149	25	2.1513	2.1525	2.1504	2.1387	2.1475	2.1401	FC(C(Br)(F)F)(Br)F
124-83-4	1.186	20	1.1782	1.1841	1.1838	1.1859	1.1861	1.1864	OC(=O)[C@@H]1CC[C@@](C1(C)C)(C)C(=O)O
126-39-6	0.936	20	0.9185	0.9214	0.9213	0.9358	0.936	0.9361	CCC1(C)OCCO1
126-68-1	1.0768	20	1.0768	1.0769	1.077	1.0744	1.0765	1.0752	CCOP(=S)(OCC)OCC
126-71-6	0.9681	20	0.9691	0.9701	0.9705	0.9685	0.9682	0.9686	CC(COP(=O)(OCC(C)C)OCC(C)C)C
126-75-0	1.132	21	1.1361	1.1342	1.135	1.133	1.1322	1.1329	CCSCCSP(=O)(OCC)OCC
126-84-1	0.82	21	0.8094	0.8086	0.8087	0.8198	0.82	0.8198	CCOC(OCC)(C)C
126-98-7	0.8001	20	0.8266	0.815	0.8152	0.7996	0.8002	0.8004	CC(=C)C#N
126-99-8	0.956	20	0.9537	0.9553	0.9552	0.9562	0.9561	0.9563	C=CC(=C)Cl
127-00-4	1.113	20	1.1228	1.1033	1.1066	1.1134	1.113	1.1132	C[C@H](CCl)O
127-06-0	0.9113	62	0.9365	0.9124	0.9283	0.9135	0.9114	0.9131	ON=C(C)C
127-17-3	1.2272	20	1.319	1.2708	1.2707	1.2281	1.2273	1.2279	OC(=O)C(=O)C
127-18-4	1.623	20	1.609	1.6228	1.6176	1.6226	1.6229	1.6222	ClC(=C(Cl)Cl)Cl
127-63-9	1.252	20	1.213	1.2488	1.2291	1.2516	1.252	1.2509	O=S(=O)(c1ccccc1)c1ccccc1
127-66-2	1.0314	20	1.032	1.0333	1.0333	1.0314	1.0314	1.0316	C#C[C@](c1ccccc1)(O)C
127-91-3	0.86	25	0.8907	0.8879	0.889	0.8609	0.8602	0.861	C=C1CC[C@@H]2C[C@H]1C2(C)C
128-08-5	2.098	25	2.0511	2.0847	2.0824	2.0898	2.0968	2.0912	BrN1C(=O)CCC1=O
128-09-6	1.65	25	1.5483	1.6018	1.5975	1.6478	1.6496	1.648	ClN1C(=O)CCC1=O
128-50-7	0.973	25	0.9942	0.9883	0.99	0.9732	0.973	0.9731	OCCC1=CC[C@@H]2C[C@H]1C2(C)C
129-00-0	1.271	23	1.2761	1.2797	1.2497	1.2703	1.2709	1.2698	c1cc2ccc3c4c2c(c1)ccc4ccc3
129-64-6	1.417	25	1.3593	1.3754	1.3737	1.4166	1.4168	1.4159	O=C1OC(=O)[C@H]2[C@H]1[C@H]1C=C[C@H]2C1
13014-24-9	1.5913	20	1.6711	1.6215	1.6301	1.5935	1.5916	1.5929	Clc1ccc(cc1Cl)C(Cl)(Cl)Cl
13019-22-2	0.876	25	0.8396	0.8334	0.8456	0.8726	0.8754	0.873	OCCCCCCCCC=C
13054-87-0	0.9162	20	0.959	0.9463	0.9497	0.9196	0.9167	0.919	CC[C@@H](CO)N
13057-17-5	1.5976	20	1.6265	1.6176	1.6194	1.5958	1.5972	1.5952	COCBr
13071-79-9	1.105	24	1.1067	1.105	1.1053	1.1042	1.1049	1.1046	CCOP(=S)(SCSC(C)(C)C)OCC
131-11-3	1.1905	20	1.1881	1.2084	1.1665	1.1884	1.1907	1.1885	COC(=O)c1ccccc1C(=O)OC
13116-53-5	1.5	18	1.5413	1.5156	1.5181	1.4992	1.4999	1.4994	ClCC(CCl)(Cl)Cl
13151-17-2	0.697	25	0.6993	0.6963	0.7005	0.6966	0.6969	0.6967	C/C=C\CC(C)C
13151-34-3	0.7422	20	0.7425	0.7477	0.7466	0.7423	0.7422	0.7423	CCCCCCC[C@@H](CC)C
131-58-8	1.1098	20	1.1301	1.1121	1.1199	1.101	1.1085	1.1024	Cc1ccccc1C(=O)c1ccccc1
13194-48-4	1.094	20	1.0963	1.0938	1.094	1.0958	1.0943	1.0955	CCCSP(=O)(SCCC)OCC
13195-80-7	1.9767	20	1.9936	1.9841	1.9846	1.9764	1.9769	1.9777	CC=C(Br)Br
13258-63-4	1.0302	25	1.0386	1.0342	1.0353	1.0303	1.0302	1.0302	NCCc1ccncc1
132-64-9	1.0886	99	1.0946	1.0884	1.0865	1.0904	1.0887	1.09	c1ccc2c(c1)oc1c2cccc1
13269-52-8	0.6772	20	0.6842	0.6854	0.6825	0.6775	0.6775	0.6776	CC/C=C/CC
1330-61-6	0.885	20	0.8795	0.8799	0.8799	0.8838	0.8849	0.8842	C=CC(=O)OCCCCCCCC(C)C
133-06-2	1.74	25	1.7133	1.7354	1.7326	1.7404	1.74	1.7403	ClC(SN1C(=O)[C@H]2[C@H](C1=O)CC=CC2)(Cl)Cl
133-13-1	1.006	20	1.0147	1.0088	1.0094	1.0058	1.0059	1.0055	CCC(C(=O)OCC)C(=O)OCC
13313-91-2	1.3221	20	1.324	1.3263	1.3231	1.3214	1.322	1.3217	CCCOC(=O)C(Cl)(Cl)Cl
13325-10-5	0.967	12	0.9727	0.9639	0.9667	0.9661	0.9669	0.9662	OCCCC[NH3+]
133-37-9	1.788	25	1.7451	1.7398	1.7343	1.7375	1.7837	1.7372	O[C@H]([C@H](C(=O)O)O)C(=O)O
133-59-5	1.3383	20	1.3268	1.3304	1.3348	1.3348	1.3378	1.3354	Cc1ccccc1S(=O)(=O)Cl
13360-61-7	0.7764	20	0.7665	0.7705	0.7703	0.7763	0.7764	0.7763	CCCCCCCCCCCCCC=C
13360-65-1	0.9657	24	0.9645	0.9655	0.9655	0.9652	0.9656	0.9651	CCc1nc(C)cnc1C
1338-43-8	0.986	NT	0.9955	NA	NA	0.988	NA	NA	CCCCCCCC/C=C\CCCCCCCC(=O)OC[C@H]([C@H]1OC[C@H]([C@@H]1O)O)O
13389-42-9	0.7199	20	0.7145	0.7205	0.717	0.7222	0.7221	0.7223	CCCCC/C=C/C
134-20-3	1.1682	10	1.198	1.1881	1.2003	1.1703	1.1686	1.1697	COC(=O)c1ccccc1N
134-62-3	0.996	20	0.9721	0.9863	0.9678	0.9962	0.996	0.996	CCN(C(=O)c1cccc(c1)C)CC
13475-76-8	0.8041	20	0.7984	0.8044	0.7983	0.804	0.8042	0.8041	CCCCCCCCCCC[C@@H](CCCCCCCCCC)CCCC
13475-82-6	0.7463	20	0.7487	0.7549	0.7539	0.7467	0.7464	0.7465	CC(CC(C)(C)C)CC(C)(C)C
134-84-9	0.9926	0	1.1301	1.1305	1.1199	1.0063	0.9945	1.0041	Cc1ccc(cc1)C(=O)c1ccccc1
13491-79-7	0.902	25	0.9095	0.9177	0.9116	0.903	0.9021	0.9028	O[C@@H]1CCCC[C@@H]1C(C)(C)C
135-00-2	1.189	54	1.1894	1.1879	1.1888	1.1892	1.189	1.1896	O=C(c1cccs1)c1ccccc1
135-01-3	0.88	20	0.8637	0.8648	0.8656	0.878	0.8797	0.8786	CCc1ccccc1CC
13529-27-6	0.9976	20	0.9968	0.9981	0.9984	0.997	0.9976	0.9975	CCOC(c1ccco1)OCC
13552-31-3	1.1752	20	1.2067	1.1856	1.1886	1.1757	1.1753	1.1755	NC[C@@H](CO)O
13618-93-4	0.9074	10	0.9341	0.9194	0.9141	0.9086	0.9075	0.9076	C1CC[C@H]2N(C1)CCC2
136-25-4	1.55	50	1.5387	1.5471	1.5446	1.5498	1.5499	1.5499	O=C(C(Cl)(Cl)C)OCCOc1cc(Cl)c(cc1Cl)Cl
136-60-7	1	20	1.0085	1.0086	1.0093	1.0013	1.0002	1.001	CCCCOC(=O)c1ccccc1
13679-46-4	1.0163	20	1.0225	1.0288	1.0287	1.016	1.0163	1.016	COCc1ccco1
136-80-1	1.0794	20	1.0886	1.0761	1.0803	1.0781	1.0793	1.0784	OCCNc1ccccc1C
13698-16-3	1.304	30	1.3572	1.3213	1.3264	1.306	1.3043	1.3058	CCOC(=O)N(Cl)Cl
137-05-3	1.1012	20	1.0918	1.099	1.0978	1.1013	1.1012	1.1013	COC(=O)C(=C)C#N
137-06-4	1.041	20	1.0353	1.0385	1.0363	1.0399	1.0408	1.0399	Cc1ccccc1S
13706-86-0	0.908	22	0.9244	0.9312	0.931	0.9084	0.9081	0.9087	CC(CC(=O)C(=O)C)C
137-17-7	0.957	25	0.9738	0.9751	0.9776	0.9593	0.9573	0.9587	Cc1cc(N)c(cc1C)C
13741-18-9	1.024	20	1.0406	1.0423	1.0179	1.0241	1.0241	1.0242	Oc1cc(C)c(cc1[C@@H]1C[C@@H]2C([C@@]1(C)CC2)(C)C)C
13838-16-9	1.5121	25	1.5124	1.5065	1.5052	1.5134	1.5122	1.5131	FC(OC([C@@H](Cl)F)(F)F)F
138-52-3	1.434	20	1.4342	1.4341	1.4356	1.4347	1.4341	1.4348	OC[C@H]1O[C@@H](Oc2ccccc2CO)[C@@H]([C@H]([C@@H]1O)O)O
138-87-4	0.917	20	0.9163	0.9211	0.9191	0.9169	0.917	0.917	CC(=C)[C@@H]1CC[C@](CC1)(C)O
13905-48-1	1.2676	15	1.2523	1.2625	1.2542	1.2666	1.2675	1.267	C[C@@H]1CCC[C@H](C1)Br
139-40-2	1.162	20	1.1846	1.1776	1.1789	1.1646	1.1624	1.1642	CC(Nc1nc(NC(C)C)nc(n1)Cl)C
13956-29-1	1.04	40	1.0332	1.0368	1.0384	1.0391	1.04	1.0403	CCCCCc1cc(O)c(c(c1)O)[C@H]1C=C(C)CC[C@@H]1C(=C)C
139-66-2	1.1136	20	1.1258	1.122	1.1208	1.1176	1.1142	1.1164	c1ccc(cc1)Sc1ccccc1
13984-57-1	0.989	25	0.9742	0.9713	0.9755	0.9879	0.989	0.9888	CCOC(=O)CCCC(=O)C
139-87-7	1.0135	20	1.0232	1.0159	1.0164	1.0135	1.0135	1.0133	OCC[NH+](CCO)CC
140-08-9	1.3443	26	1.3473	1.3447	1.3444	1.3481	1.3448	1.3475	ClCCOP(OCCCl)OCCCl
140-11-4	1.055	20	1.0583	1.0612	1.0552	1.0556	1.0551	1.0553	CC(=O)OCc1ccccc1
140-18-1	1.2223	4	1.2211	1.2284	1.2297	1.2219	1.2224	1.2219	ClCC(=O)OCc1ccccc1
140-28-3	1.024	20	1.0285	1.0255	1.0259	1.0245	1.0242	1.0247	N(Cc1ccccc1)CCNCc1ccccc1
140-29-4	1.0205	15	0.9783	0.9858	0.9834	1.0196	1.0205	1.0201	N#CCc1ccccc1
140-31-8	0.985	25	0.9783	0.9831	0.9822	0.9857	0.9851	0.9857	NCCN1CCNCC1
140-39-6	1.0512	17	1.0513	1.0675	1.0603	1.0499	1.0512	1.0508	CC(=O)Oc1ccc(cc1)C
140-53-4	1.1778	30	1.1987	1.1833	1.1869	1.1768	1.1775	1.1766	N#CCc1ccc(cc1)Cl
14062-18-1	1.097	25	1.0625	1.0737	1.076	1.0947	1.0969	1.0964	CCOC(=O)Cc1ccc(cc1)OC
140-67-0	0.965	25	0.9718	0.9707	0.9757	0.9665	0.9652	0.9662	COc1ccc(cc1)CC=C
14073-97-3	0.8954	20	0.9092	0.9086	0.9087	0.8979	0.8975	0.8979	C[C@@H]1CC[C@H](C(=O)C1)C(C)C
140-77-2	1.01	17	1.0027	1.0191	1.009	1.0111	1.0102	1.0109	OC(=O)CCC1CCCC1
140-80-7	0.814	20	0.7898	0.8222	0.8203	0.8136	0.814	0.8138	CCN(CCC[C@H](N)C)CC
140-88-5	0.9234	20	0.9307	0.9318	0.9309	0.9233	0.9234	0.9235	CCOC(=O)C=C
141-03-7	0.9752	20	0.9808	0.9723	0.9722	0.9751	0.9752	0.9755	CCCCOC(=O)CCC(=O)OCCCC
141-04-8	0.9543	19	0.9717	0.961	0.9594	0.9542	0.9543	0.9544	CC(COC(=O)CCCCC(=O)OCC(C)C)C
141-05-9	1.0662	20	1.0544	1.0591	1.0596	1.0562	1.0558	1.0562	CCOC(=O)/C=C\C(=O)OCC
141-06-0	0.8699	20	0.8695	0.8698	0.8705	0.8697	0.8699	0.8698	CCCCC(=O)OCCC
141-10-6	0.8984	20	0.9583	0.9222	0.9237	0.8981	0.8984	0.8982	C/C(=C\C=C\C(=O)C)/CCC=C(C)C
141-12-8	0.905	15	0.9001	0.9096	0.9061	0.9107	0.9107	0.9106	C/C(=C/COC(=O)C)/CCC=C(C)C
141-17-3	1.1	25	1.1054	1.1006	1.1017	1.0988	1.0998	1.0991	CCCCOCCOCCOC(=O)CCCCC(=O)OCCOCCOCCCC
141-27-5	0.8888	20	0.8837	0.8874	0.8873	0.8881	0.8882	0.8881	O=C/C=C(/CCC=C(C)C)\C
141-28-6	1.0076	20	0.9987	0.9929	0.9934	1.0073	1.0075	1.0072	CCOC(=O)CCCCC(=O)OCC
141-32-2	0.8898	20	0.8958	0.9012	0.9006	0.891	0.89	0.8908	CCCCOC(=O)C=C
141-43-5	1.018	20	1.0108	1.0115	1.0111	1.0181	1.0179	1.0175	NCCO
14167-59-0	0.7728	90	0.8037	0.7686	0.8012	0.7778	0.7727	0.7771	CCCCCCCCCCCCCCCCCCCCCCCCCCCCCCCCCC
141-75-3	1.0277	20	1.0313	1.0284	1.0295	1.029	1.0279	1.029	CCCC(=O)Cl
141-78-6	0.9003	20	0.9298	0.9242	0.9252	0.9002	0.9003	0.9001	CCOC(=O)C
141-82-2	1.619	10	1.6195	1.568	1.5744	1.6191	1.6187	1.6169	OC(=O)CC(=O)O
141-91-3	0.9329	20	0.8971	0.9329	0.918	0.934	0.9331	0.9339	C[C@H]1CNC[C@@H](O1)C
141-93-5	0.8602	20	0.8637	0.8648	0.8656	0.8614	0.8604	0.8613	CCc1cccc(c1)CC
141-97-9	1.0368	10	1.0304	1.0337	1.0259	1.0358	1.0368	1.0358	CCOC(=O)CC(=O)C
142-08-5	1.391	20	1.3876	1.3907	1.3902	1.3884	1.3906	1.3888	O=C1C=CC=C[NH+]1
142-09-6	0.88	25	0.8863	0.8831	0.8842	0.8805	0.88	0.8804	CCCCCCOC(=O)C(=C)C
142-16-5	0.94	20	0.9456	0.9419	0.943	0.9395	0.94	0.9401	CCCC[C@H](COC(=O)/C=C\C(=O)OC[C@@H](CCCC)CC)CC
142-26-7	1.1079	25	1.1106	1.108	1.1046	1.1086	1.108	1.1086	CC(=O)NCCO
142-28-9	1.1785	25	1.1781	1.1865	1.1847	1.1789	1.1786	1.1791	ClCCCCl
142-30-3	0.947	20	0.9646	0.951	0.9525	0.9485	0.9472	0.9478	CC(C#CC(O)(C)C)(O)C
1423-60-5	0.8793	20	0.8789	0.8813	0.8823	0.8811	0.8795	0.8805	CC(=O)C#C
142-60-9	0.8663	20	0.8628	0.8616	0.8619	0.866	0.8662	0.866	CCCCCCCCOC(=O)CC
142-61-0	0.9784	20	0.9858	0.9827	0.9829	0.9799	0.9786	0.9795	CCCCCC(=O)Cl
142-62-1	0.9212	25	0.9243	0.9185	0.9233	0.922	0.9213	0.9217	CCCCCC(=O)O
142-68-7	0.8814	20	0.8499	0.8541	0.8521	0.8821	0.8816	0.882	C1CCCOC1
142-82-5	0.6795	25	0.6799	0.6757	0.6793	0.6794	0.6795	0.6794	CCCCCCC
142-83-6	0.898	20	0.9043	0.8961	0.8993	0.8981	0.898	0.898	C/C=C/C=C/C=O
142-84-7	0.74	20	0.7471	0.7431	0.7483	0.7386	0.7398	0.7389	CCCNCCC
142-90-5	0.866	20	0.8761	0.8699	0.8719	0.8678	0.8662	0.8672	CCCCCCCCCCCCOC(=O)C(=C)C
142-91-6	0.8404	38	0.8509	0.8376	0.8438	0.8407	0.8403	0.8405	CCCCCCCCCCCCCCCC(=O)OC(C)C
142-92-7	0.8779	15	0.8695	0.872	0.8705	0.8775	0.8779	0.8775	CCCCCCOC(=O)C
142-96-1	0.7684	20	0.7609	0.7667	0.7676	0.7688	0.7684	0.7686	CCCCOCCCC
143-07-7	0.8679	50	0.8838	0.8671	0.8828	0.8682	0.8679	0.8681	CCCCCCCCCCCC(=O)O
143-10-2	0.8443	20	0.8432	0.8508	0.8519	0.8438	0.8442	0.8438	CCCCCCCCCCS
143-15-7	1.0399	20	1.0451	1.046	1.0483	1.0388	1.0398	1.0389	CCCCCCCCCCCCBr
143-16-8	0.7889	20	0.7882	0.7892	0.7916	0.7885	0.7889	0.7887	CCCCCCNCCCCCC
14321-27-8	0.9342	17	0.926	0.9286	0.9309	0.9337	0.9341	0.9338	CCNCc1ccccc1
143-22-6	0.989	20	0.9726	0.9807	0.9813	0.9879	0.9889	0.9883	CCCCOCCOCCOCCO
143-27-1	0.8129	20	0.8292	0.8285	0.8277	0.8157	0.8134	0.8153	CCCCCCCCCCCCCCCCN
143-28-2	0.8489	20	0.8505	0.8362	0.8439	0.8487	0.8489	0.8488	CCCCCCCC/C=C\CCCCCCCCO
143-50-0	1.61	25	1.6208	1.6141	1.6151	1.6114	1.6102	1.6112	O=C1[C@]2(Cl)[C@@]3([C@@]4([C@@]1(Cl)[C@@]1([C@]2([C@@]3(Cl)C([C@]41Cl)(Cl)Cl)Cl)Cl)Cl)Cl
1436-59-5	0.952	20	0.9349	0.9477	0.9409	0.952	0.9516	0.9518	N[C@@H]1CCCC[C@@H]1N
14371-10-9	1.0497	20	1.032	1.0397	1.0402	1.0502	1.0498	1.0499	O=C/C=C/c1ccccc1
1441-87-8	1.3112	20	1.4029	1.4077	1.3932	1.3115	1.3114	1.3118	ClC(=O)c1ccccc1O
144-19-4	0.936	15	0.9274	0.9457	0.9391	0.9356	0.9361	0.936	OCC([C@H](C(C)C)O)(C)C
14436-32-9	0.9238	15	0.9226	0.9233	0.9219	0.9234	0.9238	0.9231	C=CCCCCCCCC(=O)O
144-49-0	1.3693	36	1.3115	1.3376	1.3376	1.3656	1.3686	1.3656	OC(=O)CF
1445-45-0	0.9438	25	0.9421	0.9335	0.9325	0.9441	0.9439	0.9441	COC(OC)(OC)C
14476-30-3	2.2984	20	2.3433	2.3324	2.3304	2.2993	2.2986	2.2994	BrCC(Br)(Br)C
1453-24-3	0.8176	25	0.8006	0.7976	0.8012	0.8181	0.8177	0.8181	CCC1=CCCCC1
1454-80-4	1.309	20	1.3073	1.3085	1.3083	1.3052	1.3085	1.3059	Nc1ccccc1c1ccccc1N
1454-85-9	0.8475	20	0.8299	0.8442	0.8279	0.8444	0.8474	0.8448	CCCCCCCCCCCCCCCCCO
1455-20-5	0.9537	20	0.9501	0.9543	0.9535	0.9548	0.9539	0.9546	CCCCc1cccs1
1459-09-2	0.8547	20	0.8489	0.8533	0.8512	0.8546	0.8547	0.8546	CCCCCCCCCCCCCCCCc1ccccc1
1459-10-5	0.8549	20	0.8546	0.8528	0.8533	0.8549	0.8549	0.8549	CCCCCCCCCCCCCCc1ccccc1
14595-35-8	1.0129	20	1.0078	1.0132	1.0135	1.0183	1.0187	1.0185	CCCOC(=O)/C=C/C(=O)OCCC
14596-92-0	0.7033	25	0.7139	0.7147	0.7164	0.7015	0.7014	0.7014	CC/C=C\C=C
14602-62-1	2.3547	20	2.3655	2.3705	2.3702	2.3569	2.3548	2.3552	BrC([C@@H](Br)C)Br
1462-03-9	0.9044	23	0.8999	0.9049	0.9049	0.9061	0.9046	0.9058	CC1(O)CCCC1
1462-12-0	1.0404	20	1.0489	1.0415	1.0426	1.0406	1.0405	1.041	CCOC(=O)C(=CC)C(=O)OCC
1462-84-6	0.922	25	0.9137	0.9181	0.9188	0.9213	0.9218	0.9212	Cc1ccc(c(n1)C)C
1464-53-5	1.113	20	1.1031	1.1117	1.1056	1.113	1.113	1.113	O1C[C@@H]1[C@H]1OC1
14660-52-7	1.3085	20	1.2749	1.2622	1.2654	1.3075	1.3084	1.308	BrCCCCC(=O)OCC
1468-39-9	0.9327	20	0.9592	0.9319	0.9319	0.9326	0.9327	0.9327	CC(CC(=O)OC(=O)CC(C)C)C
14686-13-6	0.7012	20	0.6993	0.7038	0.7005	0.7044	0.7046	0.7043	CCCC/C=C/C
14752-75-1	0.8546	20	0.8458	0.8554	0.8502	0.8542	0.8547	0.8542	CCCCCCCCCCCCCCCCCc1ccccc1
1476-11-5	1.188	25	1.1803	1.1855	1.1843	1.1864	1.1857	1.1864	ClC/C=C\CCl
147-71-7	1.7598	20	1.7451	1.7319	1.7343	1.7375	1.7149	1.7372	O[C@@H]([C@@H](C(=O)O)O)C(=O)O
147-73-9	1.666	20	1.7451	1.7319	1.7343	1.7375	1.7149	1.7372	O[C@H]([C@H](C(=O)O)O)C(=O)O
1477-55-0	1.052	20	1.0461	1.0496	1.0483	1.0513	1.0519	1.0515	NCc1cccc(c1)CN
147-82-0	2.35	20	2.4071	2.3738	2.3781	2.3539	2.3506	2.3532	Brc1cc(Br)c(c(c1)Br)N
148-24-3	1.034	20	1.0981	1.0636	1.0648	1.0394	1.0348	1.0385	Oc1cccc2c1nccc2
1484-84-0	1.01	27	1.0073	1.0119	1.0087	1.0119	1.0098	1.0094	OCC[C@@H]1CCCC[NH2+]1
14850-22-7	0.7159	20	0.7145	0.7205	0.717	0.7156	0.7156	0.7156	CCCC/C=C\CC
14850-23-8	0.7141	20	0.7145	0.7205	0.717	0.7176	0.7176	0.7176	CCC/C=C/CCC
148-65-2	1.1751	25	1.174	1.175	1.1753	1.1765	1.1753	1.1764	OC(=O)C(CC(=O)O)(CC(=O)O)O.CN(CCN(c1ccccn1)Cc1ccc(s1)Cl)C
1487-18-9	0.9445	19	0.9352	0.9431	0.9402	0.9463	0.9448	0.9461	C=Cc1ccco1
1489-57-2	0.826	18	0.8266	0.8313	0.8286	0.8274	0.8262	0.8272	CC1=CCCC=C1
1489-69-6	0.938	NT	0.9354	NA	NA	0.9381	NA	NA	O=CC1CC1
14919-01-8	0.7152	20	0.7145	0.7205	0.717	0.7156	0.7156	0.7156	CCCC/C=C/CC
1493-02-3	1.195	-30	1.1641	1.1938	1.1843	1.1926	1.1946	1.192	FC=O
149-30-4	1.42	20	1.4154	1.4192	1.4184	1.4201	1.42	1.42	S=c1sc2c([nH]1)cccc2
149-32-6	1.451	20	1.4376	1.4388	1.4425	1.4497	1.4508	1.4498	OC[C@H]([C@@H](CO)O)O
1493-27-2	1.3285	18	1.3323	1.3445	1.3522	1.3304	1.329	1.3302	O[N](=O)c1ccccc1F
149-57-5	0.9031	25	0.9014	0.8983	0.9025	0.9022	0.903	0.9028	CCCC[C@H](C(=O)O)CC
1497-68-3	1.15	20	1.1512	1.1502	1.1505	1.1496	1.1499	1.1496	CCO[P@](=S)(CC)Cl
14979-39-6	0.827	25	0.8239	0.8217	0.8268	0.8277	0.8271	0.8276	CCC[C@H]([C@@H](CC)O)C
149-91-7	1.694	6	1.6464	1.676	1.678	1.6918	1.6937	1.6926	OC(=O)c1cc(O)c(c(c1)O)O
150-13-0	1.374	20	1.4167	1.4262	1.4277	1.3845	1.3756	1.3821	OC(=O)c1ccc(cc1)N
15014-25-2	1.137	25	1.206	1.1472	1.1483	1.1388	1.1372	1.1383	O=C(CC(=O)OCc1ccccc1)OCc1ccccc1
1501-60-6	0.714	25	0.7258	0.722	0.7245	0.722	0.722	0.722	C/C=C(\C=C)/C
150-19-6	1.131	25	1.1482	1.123	1.1193	1.1318	1.131	1.1308	COc1cccc(c1)O
1502-05-2	0.9606	20	0.9095	0.9239	0.9116	0.9608	0.9607	0.9608	OC1CCCCCCCCC1
1502-06-3	0.9654	20	0.9092	0.9086	0.9087	0.9624	0.9652	0.9628	O=C1CCCCCCCCC1
1504-58-1	1.078	20	1.078	1.0808	1.0797	1.0778	1.078	1.0776	OCC#Cc1ccccc1
150-78-7	1.0375	55	1.0708	1.053	1.0633	1.0384	1.0376	1.0391	COc1ccc(cc1)OC
150-86-7	0.8497	25	0.8531	0.8375	0.8553	0.85	0.8497	0.8501	OC/C=C(/CCC[C@@H](CCC[C@@H](CCCC(C)C)C)C)\C
151-13-3	0.9058	22	0.8972	0.9126	0.901	0.9058	0.9058	0.9059	CCCCCC[C@H](C/C=C\CCCCCCCC(=O)OCCCC)O
151-18-8	0.9584	20	0.9615	0.9578	0.9577	0.9583	0.9585	0.9586	NCCC#N
151-19-9	0.8347	22	0.8207	0.8306	0.8208	0.8336	0.8346	0.8338	CC[C@H](CC[C@](CC)(O)C)C
151-56-4	0.832	25	0.8475	0.8468	0.83	0.8332	0.8321	0.8331	N1CC1
1515-76-0	0.945	25	0.9524	0.9437	0.9442	0.9458	0.945	0.9454	CC(=O)O/C=C/C=C
1515-95-3	0.9624	15	0.9604	0.9518	0.9534	0.9622	0.9625	0.9625	CCc1ccc(cc1)OC
151-67-7	1.8563	25	1.8537	1.8578	1.8574	1.8562	1.8562	1.8563	Cl[C@@H](C(F)(F)F)Br
1517-05-1	1.146	24	1.1249	1.1424	1.1398	1.1429	1.1456	1.1436	OCCN=[N]=N
1520-21-4	1.01	20	1.0033	1.0062	1.0047	1.0099	1.0099	1.0094	C=Cc1ccc(cc1)N
1521-51-3	1.389	20	1.3349	1.3452	1.3419	1.385	1.3885	1.3861	Br[C@@H]1CCCC=C1
152-16-9	1.09	25	1.0907	1.0902	1.0903	1.0921	1.0902	1.0914	CN(P(=O)(N(C)C)OP(=O)(N(C)C)N(C)C)C
15220-85-6	0.7944	20	0.764	0.7697	0.7708	0.7935	0.7943	0.7937	CC(CC(CC(CC(C)(C)C)(C)C)(C)C)C
1522-22-1	1.485	20	1.506	1.4908	1.4924	1.4856	1.4852	1.4859	O/C(=C\C(=O)C(F)(F)F)/C(F)(F)F
1522-46-9	0.9648	18	0.9576	0.9616	0.9602	0.9639	0.9647	0.9644	CCOC(=O)[C@@H](C(=O)C)C(C)C
15232-76-5	0.7529	20	0.7405	0.75	0.7488	0.7531	0.7529	0.7531	CCCCC#CCC
1527-89-5	1.089	25	1.0983	1.0952	1.0983	1.0892	1.0889	1.0888	COc1cccc(c1)C#N
1528-30-9	0.7787	20	0.7672	0.7741	0.7693	0.7768	0.7784	0.7771	C=C1CCCC1
1529-41-5	1.1806	30	1.1987	1.1833	1.1869	1.179	1.1803	1.1797	N#CCc1cccc(c1)Cl
1539-42-0	1.1074	25	1.1084	1.1079	1.1077	1.1077	1.1074	1.1075	c1ccc(nc1)CNCc1ccccn1
1540-29-0	0.9523	20	0.9466	0.9492	0.9497	0.9523	0.9523	0.9522	CCCC[C@@H](C(=O)OCC)C(=O)C
1540-34-7	0.9531	19	0.9244	0.9321	0.931	0.9507	0.953	0.9521	CCC(C(=O)C)C(=O)C
15403-89-1	0.86	NT	0.8824	NA	NA	0.8585	NA	NA	CC[C@H]1C[C@@H]2C[C@H]1C=C2
15501-33-4	1.494	20	1.552	1.5419	1.5385	1.4954	1.4941	1.4946	ICC(C)(C)C
1551-44-6	0.9572	0	0.9572	0.9611	0.9481	0.955	0.9571	0.9551	CCCC(=O)OC1CCCCC1
15521-18-3	0.882	26	0.8779	0.8817	0.8816	0.8799	0.8817	0.8803	OC[C@H](N(C)C)C
1556-18-9	1.7096	20	1.6638	1.6705	1.6645	1.7107	1.7098	1.7104	IC1CCCC1
1559-02-0	1.055	25	1.1276	1.1178	1.1225	1.0559	1.0551	1.0557	CCOC(=O)C1(CC1)C(=O)OCC
1559-81-5	0.9583	20	0.9542	0.9604	0.9576	0.956	0.958	0.9565	C[C@H]1CCCc2c1cccc2
1560-06-1	0.8831	20	0.8938	0.895	0.893	0.8841	0.8833	0.8841	C/C=C/Cc1ccccc1
1562-94-3	1.1711	11	1.1832	1.175	1.176	1.1723	1.1713	1.1719	COc1ccc(cc1)N[N](=O)c1ccc(cc1)OC
156-43-4	1.0652	16	1.0525	1.0597	1.0604	1.0637	1.0651	1.0644	CCOc1ccc(cc1)N
15647-08-2	1.054	20	1.0449	1.0509	1.0501	1.0528	1.0539	1.0534	CCCC[C@H](COP(Oc1ccccc1)Oc1ccccc1)CC
15647-11-7	0.969	25	0.9867	0.9641	0.9603	0.9686	0.969	0.9688	NC[C@@]1(C)C[C@@H](O)CC(C1)(C)C
1565-81-7	0.827	20	0.8279	0.8364	0.829	0.8269	0.827	0.827	CCCCCCC[C@@H](CC)O
156-59-2	1.2837	20	1.258	1.2685	1.2659	1.2706	1.2701	1.2704	Cl/C=C\Cl
156-60-5	1.2565	20	1.258	1.2685	1.2659	1.2706	1.2701	1.2704	Cl/C=C/Cl
156-87-6	0.9824	26	0.9808	0.9867	0.979	0.9803	0.9821	0.9809	NCCCO
1569-69-3	0.9782	20	0.8898	0.9155	0.9053	0.9759	0.9778	0.9762	SC1CCCCC1
15706-73-7	0.862	20	0.8659	0.8658	0.8665	0.8623	0.862	0.8623	CCCCOC(=O)[C@@H](CC)C
157-40-4	0.7266	20	0.8034	0.8128	0.8092	0.7302	0.7271	0.7298	C1CC21CC2
1574-33-0	0.739	20	0.732	0.7311	0.7298	0.7378	0.7388	0.7379	C/C(=C/C)/C#C
1574-41-0	0.691	20	0.7141	0.7052	0.7057	0.6908	0.6909	0.6906	C/C=C\C=C
1575-61-7	1.21	18	1.2076	1.2128	1.2137	1.2098	1.21	1.2098	ClCCCCC(=O)Cl
1576-95-0	0.8529	20	0.847	0.8475	0.8474	0.8497	0.85	0.8499	CC/C=C\CO
1576-96-1	0.8471	20	0.847	0.8475	0.8474	0.8497	0.85	0.8499	CC/C=C/CO
1577-22-6	0.961	20	0.9794	0.9657	0.9697	0.9615	0.9608	0.9601	C=CCCCC(=O)O
15825-70-4	1.8	20	1.8193	1.8002	1.8003	1.8188	1.7999	1.7994	O[N](=O)O[C@@H]([C@@H]([C@H](O[N](=O)O)CO[N](=O)O)O[N](=O)O)[C@H](O[N](=O)O)CO[N](=O)O
15840-60-5	0.69	25	0.6993	0.6963	0.7005	0.6876	0.6877	0.6877	CC/C=C\C(C)C
1585-07-5	1.3423	20	1.3365	1.3394	1.341	1.3443	1.3426	1.3435	CCc1ccc(cc1)Br
15869-80-4	0.7225	25	0.72	0.7195	0.7217	0.723	0.7226	0.7229	CCCCC(CC)CC
15869-85-9	0.7326	20	0.7333	0.7371	0.7361	0.7317	0.7325	0.7317	CCCCC(CCCC)C
15869-86-0	0.7343	25	0.7333	0.7348	0.7361	0.7343	0.7343	0.7344	CCCC[C@@H](CCC)CC
15869-87-1	0.7208	25	0.7333	0.7348	0.7361	0.7215	0.7208	0.7213	CCCCCCC(C)(C)C
15869-89-3	0.7264	25	0.7333	0.7348	0.7361	0.727	0.7264	0.727	CCC[C@H](CCC(C)C)C
15869-92-8	0.741	25	0.7333	0.7348	0.7361	0.7411	0.7409	0.741	CCCC[C@H]([C@@H](CC)C)C
15869-94-0	0.7324	25	0.7333	0.7348	0.7361	0.733	0.7325	0.7329	CC[C@H](CC[C@@H](CC)C)C
15870-10-7	0.7104	25	0.7145	0.7133	0.717	0.7116	0.7105	0.7113	CCCCCC(=C)C
1589-47-5	0.938	20	0.9731	0.9423	0.9442	0.9392	0.9382	0.939	C[C@@H](OC)CO
15932-80-6	0.9367	20	0.9389	0.9357	0.9355	0.9355	0.9368	0.9355	C[C@@H]1CCC(=C(C)C)C(=O)C1
15972-60-8	1.133	25	1.13	1.1337	1.1326	1.1328	1.133	1.1328	COCN(c1c(CC)cccc1CC)C(=O)CCl
1600-37-9	1.6317	34	1.6384	1.6317	1.633	1.629	1.6312	1.6296	ClC(C(=C(Cl)Cl)Cl)Cl
16033-71-9	0.859	0	0.872	0.843	0.8511	0.8596	0.8592	0.8593	C[C@H]1CO1
1604-01-9	0.8753	15	0.8574	0.8736	0.8735	0.8738	0.8752	0.8745	CCCC1=NCCCC1
1604-02-0	0.904	25	0.9024	0.9096	0.9083	0.9051	0.9041	0.905	CCCC1(O)CCCC1
1604-11-1	1.076	25	1.084	1.0674	1.0716	1.0768	1.0759	1.0761	COC(=O)C[C@H](C(=O)OC)C
1609-47-8	1.12	20	1.164	1.1419	1.1436	1.119	1.1199	1.1195	CCOC(=O)OC(=O)OCC
1609-86-5	0.867	7	0.8623	0.8602	0.858	0.8668	0.8671	0.8669	O=C=NC(C)(C)C
1613-51-0	0.9861	20	0.9399	0.9585	0.9536	0.9877	0.9864	0.9874	C1CCCSC1
16136-85-9	0.9349	20	0.9349	0.9244	0.9251	0.9346	0.9347	0.9339	C/C=C/Cl
1617-18-1	0.9122	20	0.9151	0.9133	0.9126	0.9117	0.9122	0.9119	CCOC(=O)CC=C
1617-32-9	0.989	19	1.0061	1.0024	0.9987	0.9893	0.9893	0.9903	C/C=C/CC(=O)O
16177-46-1	0.801	20	0.7906	0.8026	0.7934	0.7919	0.7914	0.7919	C=C[C@H]1CC[C@@H]1C=C
1622-32-8	1.555	20	1.526	1.55	1.5464	1.5518	1.5545	1.5523	ClCCS(=O)(=O)Cl
1623-19-4	1.0815	20	1.0799	1.0814	1.0811	1.0823	1.0816	1.0823	C=CCOP(=O)(OCC=C)OCC=C
16245-79-7	0.9128	20	0.923	0.9221	0.9214	0.9127	0.9128	0.9126	CCCCCCCCc1ccc(cc1)N
1628-89-3	1.0457	20	1.0563	1.0451	1.0462	1.0468	1.0458	1.0465	COc1ccccn1
16302-35-5	0.912	25	0.8928	0.8914	0.893	0.9127	0.9121	0.9125	CC1=CCOCC1
1630-94-0	0.6604	20	0.715	0.7152	0.7136	0.6621	0.6607	0.6618	CC1(C)CC1
1632-16-2	0.727	20	0.7145	0.7205	0.717	0.7263	0.7269	0.7264	CCCCC(=C)CC
1633-83-6	1.331	20	1.2759	1.2838	1.2662	1.3301	1.3309	1.3303	O=S1(=O)CCCCO1
1634-09-9	0.9738	20	0.9863	0.9764	0.9769	0.9725	0.9737	0.9734	CCCCc1cccc2c1cccc2
16369-21-4	0.9005	20	0.9004	0.9003	0.9017	0.9007	0.9005	0.9008	CCCNCCO
1638-22-8	0.976	22	0.9635	0.9756	0.9712	0.9763	0.976	0.9759	CCCCc1ccc(cc1)O
1638-26-2	0.7499	25	0.7572	0.7567	0.7595	0.7496	0.7498	0.7498	CC1(C)CCCC1
1638-86-4	1.032	16	1.0533	1.0392	1.0413	1.0342	1.0325	1.0344	CCOP(c1ccccc1)OCC
1639-09-4	0.8427	20	0.8362	0.8442	0.8442	0.8421	0.8426	0.8422	CCCCCCCS
1640-89-7	0.7665	20	0.7572	0.7608	0.7595	0.766	0.7665	0.7661	CCC1CCCC1
16409-44-2	0.9163	15	0.9001	0.9096	0.9061	0.9107	0.9107	0.9106	C/C(=C\COC(=O)C)/CCC=C(C)C
16409-46-4	0.908	15	0.9356	0.9191	0.9141	0.9085	0.9081	0.9082	CC[C@H](C(=O)O[C@@H]1C[C@H](C)CC[C@@H]1C(C)C)C
1641-40-3	1.465	20	1.4302	1.4535	1.4501	1.4628	1.4647	1.4634	Clp1oc2c(o1)cccc2
1647-16-1	0.75	25	0.7415	0.7407	0.7509	0.7505	0.75	0.7503	C=CCCCCCCC=C
1647-26-3	1.2357	20	1.2288	1.2334	1.2304	1.2376	1.236	1.2374	BrCCC1CCCCC1
16491-15-9	0.78	20	0.7897	0.7948	0.7914	0.7798	0.7801	0.78	CC1=CCC[C@@H]1C
16529-66-1	0.837	NT	0.8152	NA	NA	0.8362	NA	NA	CC/C=C/C#N
1653-19-6	1.1829	20	1.1673	1.1781	1.1783	1.1842	1.183	1.1835	ClC(=C)C(=C)Cl
1653-30-1	0.8234	25	0.8269	0.8319	0.8265	0.8235	0.8234	0.8234	CCCCCCCCC[C@H](O)C
1656-48-0	1.0504	20	1.0492	1.0525	1.0529	1.0518	1.0506	1.0516	N#CCCOCCC#N
16587-71-6	0.92	25	0.9091	0.9052	0.907	0.9195	0.9199	0.9195	CCC(C1CCC(=O)CC1)(C)C
1663-39-4	0.879	25	0.8892	0.8891	0.8902	0.8797	0.8791	0.8795	C=CC(=O)OC(C)(C)C
1663-67-8	1.4509	20	1.4347	1.4337	1.4337	1.4486	1.4505	1.4491	ClC(=O)CC(=O)Cl
1667-01-2	0.9754	20	0.9758	0.9874	0.9812	0.9768	0.9754	0.9757	Cc1cc(C)c(c(c1)C)C(=O)C
1670-46-8	1.0431	25	1.0425	1.0533	1.0518	1.0454	1.0435	1.045	CC(=O)[C@@H]1CCCC1=O
16714-68-4	1.633	25	1.6439	1.6362	1.6373	1.6323	1.6329	1.6327	ClCC(C(Cl)Cl)(Cl)Cl
1674-10-8	0.822	25	0.8084	0.8016	0.806	0.8219	0.822	0.8219	CC1=C(C)CCCC1
1674-30-2	1.1926	20	1.2204	1.2099	1.2138	1.1949	1.1929	1.1942	ClC[C@@H](c1ccccc1)O
1674-33-5	1.0872	20	1.088	1.0886	1.0897	1.0885	1.0874	1.0883	CCC[C@@H](CCl)Cl
1674-37-9	0.936	30	0.9395	0.9249	0.9385	0.9354	0.9358	0.9357	CCCCCCCC(=O)c1ccccc1
1674-38-0	0.8794	18	0.9154	0.9114	0.9115	0.8811	0.8797	0.8811	CCCCCCCCCCCC(=O)c1ccccc1
16746-86-4	0.7172	25	0.7145	0.7133	0.717	0.7179	0.7172	0.7176	CCC[C@H](C(=C)C)C
16747-25-4	0.7257	25	0.72	0.7195	0.7217	0.7265	0.7258	0.7263	CCC[C@H](C(C)(C)C)C
16747-26-5	0.711	20	0.72	0.7224	0.7217	0.7114	0.7111	0.7114	CC[C@H](CC(C)(C)C)C
16747-28-7	0.7345	25	0.72	0.7195	0.7217	0.7335	0.7343	0.7338	CCCC(C(C)C)(C)C
16747-31-2	0.7414	25	0.72	0.7195	0.7217	0.7411	0.7413	0.7412	CC[C@H](C(CC)(C)C)C
16747-32-3	0.7438	20	0.72	0.7224	0.7217	0.7425	0.7436	0.7427	CCC(C(C)(C)C)CC
16747-33-4	0.7508	25	0.72	0.7195	0.7217	0.7505	0.7507	0.7506	CCC(C(C)C)(CC)C
16747-38-9	0.7547	20	0.72	0.7224	0.7217	0.7551	0.7548	0.7551	CC(C(C(C)C)(C)C)C
16751-59-0	0.767	20	0.7645	0.7655	0.7668	0.7676	0.7671	0.7674	CCCC(CCC)N
1678-82-6	0.7928	20	0.8083	0.8098	0.8077	0.7982	0.7984	0.7982	C[C@@H]1CC[C@H](CC1)C(C)C
1678-92-8	0.7936	20	0.7955	0.7976	0.7959	0.7934	0.7936	0.7934	CCCC1CCCCC1
1678-93-9	0.7902	20	0.8083	0.8098	0.8077	0.7919	0.7905	0.7916	CCCCC1CCCCC1
1679-07-8	0.955	20	0.8944	0.9158	0.9052	0.9563	0.9552	0.9561	SC1CCCC1
1679-09-0	0.812	20	0.8317	0.8305	0.8306	0.8129	0.8121	0.8126	CCC(S)(C)C
1679-49-8	1.058	20	1.0258	1.0355	1.035	1.0596	1.0583	1.0596	C[C@H]1CC(=O)OC1
1680-51-9	0.9537	20	0.9643	0.9676	0.9612	0.9539	0.9537	0.9537	Cc1ccc2c(c1)CCCC2
16883-48-0	0.743	25	0.7781	0.7772	0.7796	0.7515	0.7512	0.7514	C[C@@H]1C[C@@H]([C@H](C1)C)C
1691-17-4	1.43	20	1.4185	1.4254	1.4258	1.4306	1.4297	1.4294	FC(OC(F)F)F
1694-31-1	0.9756	20	0.9773	0.9581	0.9589	0.977	0.9754	0.9745	CC(=O)CC(=O)OC(C)(C)C
16957-70-3	0.9751	20	0.9679	0.9837	0.967	0.9736	0.9751	0.9736	C/C(=C\CC)/C(=O)O
1696-20-4	1.1145	20	1.0606	1.0977	1.0888	1.1131	1.1143	1.1132	CC(=O)N1CCOCC1
17015-11-1	0.8182	20	0.816	0.8134	0.8155	0.8185	0.8182	0.8185	CCC[C@@H](CC)O
17071-47-5	0.763	15	0.7609	0.7673	0.7676	0.7639	0.7631	0.7635	CCCCOCC(C)C
17082-09-6	1.1617	45	1.1035	1.1267	1.1201	1.1575	1.1609	1.1579	ClC/C=C/c1ccccc1
17082-12-1	1.203	20	1.1978	1.2019	1.2016	1.2003	1.2026	1.2008	c1ccc(cc1)/N=N/c1ccccc1
17094-21-2	1.0217	25	1.0382	1.0313	1.0343	1.0237	1.0217	1.0225	COC(=O)[C@@H](C(=O)C)C
17094-34-7	0.97	18	0.9576	0.9616	0.9602	0.9701	0.9699	0.9692	CCOC(=O)CC(=O)C(C)(C)C
1711-07-5	1.304	25	1.3401	1.333	1.3343	1.3067	1.3042	1.3052	Fc1cccc(c1)C(=O)Cl
1712-64-7	1.034	19	1.0526	1.0416	1.045	1.0366	1.0342	1.0349	CC(O[N](=O)O)C
1717-00-6	1.25	10	1.265	1.2587	1.2574	1.2538	1.2507	1.2536	CC(Cl)(Cl)F
1721-93-3	1.0777	20	1.0724	1.0713	1.0701	1.0775	1.0777	1.0773	Cc1nccc2c1cccc2
17301-94-9	0.7323	20	0.7333	0.7371	0.7361	0.732	0.7324	0.7321	CCCCC[C@@H](CCC)C
17312-63-9	0.7635	18	0.7531	0.7603	0.7592	0.7627	0.7635	0.7629	CCCCC(CCCC)CCCC
1731-84-6	0.8799	15	0.8649	0.8743	0.873	0.8795	0.8799	0.8796	CCCCCCCCC(=O)OC
1732-08-7	1.0625	20	1.0183	1.0285	1.0274	1.0607	1.0621	1.0603	COC(=O)CCCCCC(=O)OC
1732-09-8	1.0217	20	0.9966	1.0148	1.0137	1.0232	1.022	1.0232	COC(=O)CCCCCCC(=O)OC
1732-10-1	1.0082	20	0.9808	1.0052	1.0038	1.0076	1.0082	1.0078	COC(=O)CCCCCCCC(=O)OC
17356-19-3	0.962	25	0.9449	0.9565	0.9528	0.964	0.9623	0.9638	C#CC1(O)CCCC1
1738-36-9	0.9492	20	0.9438	0.9513	0.9481	0.9502	0.9493	0.9496	COCC#N
1739-84-0	1.0051	11	1.0056	1.0052	1.0051	1.0046	1.0051	1.0049	Cn1ccnc1C
1741-83-9	0.8431	20	0.8383	0.8402	0.8404	0.8431	0.8431	0.8432	CCCCCSC
1745-81-9	1.0246	15	1.0238	1.0284	1.0223	1.0247	1.0247	1.0251	C=CCc1ccccc1O
1746-13-0	0.9811	20	0.9649	0.967	0.9671	0.9801	0.981	0.9806	C=CCOc1ccccc1
1746-23-2	0.89	20	0.891	0.8949	0.8991	0.8902	0.89	0.8901	C=Cc1ccc(cc1)C(C)(C)C
1746-77-6	0.9951	66	1.0033	0.9968	0.99	0.9948	0.9949	0.9948	CC(OC(=O)N)C
1755-01-7	0.9302	35	0.9745	0.9533	0.9827	0.9325	0.9305	0.932	C1=C[C@H]2[C@H](C1)[C@H]1C=C[C@H]2C1
17556-48-8	1.2632	25	1.2847	1.2621	1.2697	1.2639	1.2633	1.264	C[C@H](C(F)(F)F)O
17587-22-3	1.273	25	1.2518	1.2711	1.2661	1.2749	1.2733	1.2748	O=C(C(C(C(F)(F)F)(F)F)(F)F)CC(=O)C(C)(C)C
1758-88-9	0.8732	25	0.8731	0.8689	0.8689	0.8738	0.8731	0.8738	CCc1cc(C)ccc1C
1759-53-1	1.0885	20	1.1093	1.1178	1.1097	1.0894	1.0887	1.0897	OC(=O)C1CC1
1759-81-5	0.7634	25	0.7672	0.7665	0.7693	0.7642	0.7635	0.764	C[C@@H]1CC=CC1
1761-71-3	0.92	75	0.9354	0.921	0.932	0.922	0.9201	0.9215	N[C@@H]1CC[C@H](CC1)C[C@@H]1CC[C@H](CC1)N
17639-93-9	1.075	25	1.1494	1.1471	1.146	1.0817	1.0759	1.0802	COC(=O)[C@@H](Cl)C
17679-92-4	0.7749	20	0.7431	0.7625	0.7596	0.7743	0.7748	0.7742	CCCCC#CC=C
17696-37-6	0.939	80	0.941	0.9182	0.9344	0.9363	0.9384	0.9368	Cc1cc(c(cc1O)C)C(C)(C)C
1772-25-4	1.04	NT	1.0422	NA	NA	1.0411	NA	NA	N#CCCC[C@@H](CCC#N)C#N
1781-78-8	0.868	20	0.8103	0.8319	0.8239	0.8668	0.8678	0.8669	C1CCCC#CCC1
17831-71-9	1.125	25	1.1182	1.1228	1.1229	1.1258	1.1251	1.1257	C=CC(=O)OCCOCCOCCOCCOC(=O)C=C
17851-27-3	0.883	20	0.8875	0.8821	0.8738	0.8815	0.8829	0.8817	CCc1cc(C)c(cc1C)C
1792-81-0	1.0297	101	1.0516	1.0224	1.065	1.0362	1.0299	1.0353	O[C@@H]1CCCC[C@H]1O
1795-15-9	0.8138	20	0.824	0.8254	0.8229	0.8134	0.8138	0.8136	CCCCCCCCC1CCCCC1
1795-18-2	0.8254	20	0.8304	0.8339	0.8295	0.8253	0.8254	0.8254	CCCCCCCCCCCCCCC1CCCCC1
1795-20-6	0.8048	20	0.8232	0.8247	0.822	0.805	0.8048	0.805	CCCCCCCCC1CCCC1
17952-11-3	0.7622	20	0.7534	0.7568	0.7576	0.7628	0.7622	0.7628	CCCCCOCC
1795-21-7	0.811	20	0.8246	0.8256	0.8234	0.8109	0.811	0.811	CCCCCCCCCCC1CCCC1
1795-48-8	0.866	25	0.8836	0.8782	0.8809	0.8683	0.8663	0.868	CC(N=C=O)C
180-43-8	0.8783	20	0.8926	0.8922	0.8885	0.8773	0.8782	0.8776	C1CCC2(CC1)CCCCC2
1806-29-7	1.342	20	1.3421	1.3438	1.3433	1.3408	1.3419	1.341	Oc1ccccc1c1ccccc1O
1809-05-8	1.5176	20	1.5299	1.5236	1.5238	1.5186	1.5176	1.5177	CCC(CC)I
1809-10-5	1.214	20	1.2217	1.2149	1.2144	1.2165	1.2142	1.215	CCC(CC)Br
1809-19-4	0.985	25	0.9791	0.9834	0.9824	0.986	0.9851	0.986	CCCCOP(OCCCC)O
1817-47-6	1.084	20	1.1178	1.0871	1.0961	1.0863	1.0843	1.085	CC(c1ccc(cc1)[N](=O)O)C
1817-57-8	1.0215	20	1.0293	1.0254	1.026	1.0233	1.0218	1.0233	CC(=O)C#Cc1ccccc1
1818-07-1	0.9131	15	0.9083	0.9154	0.9085	0.9115	0.9129	0.9116	CCCCCCCCOc1ccccc1
1820-09-3	0.9657	25	0.9979	0.9975	0.9996	0.9677	0.9672	0.9677	CC1=C[C@H](O)[C@@H]2C[C@@H]1C2(C)C
1821-02-9	1.097	14	1.1686	1.1419	1.1404	1.0985	1.0973	1.0986	CCCC(=O)C(=O)O
1821-36-9	1.0155	20	1.003	1.0061	1.0084	1.0152	1.0155	1.0153	C1CCC(CC1)Nc1ccccc1
1823-91-2	0.9854	20	0.9653	0.9807	0.9813	0.9853	0.9854	0.9856	C[C@@H](c1ccccc1)C#N
1825-30-5	1.49	20	1.353	1.4023	1.3507	1.4097	1.4891	1.4125	Clc1cccc2c1cccc2Cl
1825-31-6	1.2997	76	1.353	1.29	1.3507	1.3772	1.3003	1.3743	Clc1ccc(c2c1cccc2)Cl
18309-32-5	0.9978	20	1.0354	1.0361	1.0362	0.9984	0.9978	0.9978	CC1=CC(=O)[C@H]2C[C@H]1C2(C)C
18362-97-5	0.8579	20	0.8657	0.8603	0.8604	0.8583	0.8579	0.8582	CCCCC(=O)OC(C)C
1838-59-1	0.946	20	0.9516	0.9464	0.9473	0.9477	0.9463	0.9478	C=CCOC=O
1838-73-9	0.8329	25	0.8239	0.8217	0.8268	0.8328	0.8328	0.8328	CCC[C@H]([C@@H](CC)C)O
1840-42-2	1.59	20	1.5781	1.5938	1.5766	1.5903	1.5901	1.5903	FC([N](=O)O)([N](=O)O)[N](=O)O
18444-79-6	1.0001	20	1.0214	0.9873	0.9903	1.0007	1.0001	1.0003	O=C1C[C@@H](C)[C@@]2(C(=C1)C)CCC(=C(C)C)C2
1845-30-3	0.9684	25	0.9979	0.9975	0.9996	0.9677	0.9672	0.9677	CC1=C[C@@H](O)[C@@H]2C[C@H]1C2(C)C
18479-51-1	0.8695	15	0.8343	0.8443	0.8346	0.8686	0.8694	0.8688	CC[C@@](CCC=C(C)C)(O)C
18479-57-7	0.8023	25	0.8207	0.8265	0.8208	0.8052	0.8027	0.8047	CC[C@H](CCCC(O)(C)C)C
18492-37-0	0.9492	15	1.0029	1.0054	1.0027	0.954	0.9501	0.9529	O=C1[C@@]2(C)CC[C@@H](C1(C)C)C2
18495-30-2	1.513	17	1.5302	1.5167	1.5182	1.5135	1.5131	1.5135	ClC[C@@H](C(Cl)Cl)Cl
1860-27-1	0.7594	15	0.7509	0.7533	0.753	0.759	0.7593	0.7588	CCCCOC(C)C
1871-52-9	0.8971	25	0.8617	0.8762	0.8661	0.8978	0.8972	0.8975	C1CC=CC=CC=C1
1871-57-4	1.1782	20	1.1803	1.1833	1.1843	1.1767	1.178	1.1771	ClCC(=C)CCl
1871-96-1	0.913	20	0.8891	0.8926	0.8971	0.9145	0.9133	0.9144	N#CCCCCCCCCC#N
18720-65-5	0.8425	25	0.8239	0.8217	0.8268	0.8379	0.8417	0.8386	CC[C@H](C[C@@H](CC)O)C
1879-09-0	0.917	80	0.941	0.9182	0.9344	0.9182	0.9171	0.9181	Cc1cc(C)c(c(c1)C(C)(C)C)O
18794-84-8	0.8363	20	0.8447	0.8426	0.8425	0.8351	0.8361	0.8353	C=CC(=C)CC/C=C(/CCC=C(C)C)\C
1885-38-7	1.0304	20	1.0257	1.0292	1.0283	1.0303	1.0304	1.03	N#C/C=C/c1ccccc1
18854-56-3	0.8312	25	0.8187	0.8272	0.8277	0.8314	0.8312	0.8315	CCCOCCOCCC
18936-17-9	0.7913	15	0.7934	0.7854	0.7853	0.791	0.7914	0.7914	C[C@@H](C#N)CC
1896-62-4	1.0097	45	0.9766	0.9917	0.9607	1.0064	1.0092	1.0068	CC(=O)/C=C/c1ccccc1
1897-45-6	1.7	25	1.6942	1.6988	1.6982	1.7001	1.6999	1.6996	N#Cc1c(Cl)c(C#N)c(c(c1Cl)Cl)Cl
19074-59-0	1.197	25	1.1677	1.1845	1.1702	1.1943	1.1967	1.195	Cc1ccc(cc1OP(=O)(Oc1cc(C)ccc1C)Oc1cc(C)ccc1C)C
191-07-1	1.371	25	1.4083	1.4023	1.4061	1.3712	1.371	1.3712	c1cc2ccc3c4c2c2c1ccc1c2c2c4c(cc3)ccc2cc1
1921-70-6	0.7791	25	0.7762	0.779	0.7819	0.7798	0.7792	0.7796	C[C@H](CCCC(C)C)CCC[C@@H](CCCC(C)C)C
19269-28-4	0.8203	20	0.8154	0.8164	0.8177	0.8218	0.8205	0.8215	CCC[C@@H](CC=O)C
1929-73-3	1.232	20	1.2381	1.239	1.2378	1.2313	1.232	1.2319	CCCCOCCOC(=O)COc1ccc(cc1Cl)Cl
19317-11-4	0.893	18	0.8863	0.8899	0.8897	0.8938	0.8931	0.8933	O=C/C=C(/CC/C=C(/CCC=C(C)C)\C)\C
1932-04-03	0.916	25	0.8982	0.9207	0.9189	0.9155	0.916	0.9161	C1CCN(CC1)CCN1CCCCC1
19329-89-6	0.9589	25	0.958	0.9511	0.959	0.9594	0.9589	0.9593	CC(CCOC(=O)[C@H](O)C)C
1937-54-8	0.87	20	0.8849	0.8676	0.8678	0.8692	0.8699	0.8696	CC(=O)CC[C@@H](C(C)C)/C=C/C(=C)C
1937-62-8	0.873	20	0.8708	0.8721	0.8751	0.8738	0.8735	0.8737	CCCCCCCC/C=C/CCCCCCCC(=O)OC
19398-53-9	1.6659	20	1.6926	1.6789	1.6805	1.6661	1.6657	1.6662	CCC[C@@H](CBr)Br
19398-61-9	1.2535	20	1.2651	1.2663	1.2582	1.2518	1.2533	1.2521	Clc1ccc(c(c1)C)Cl
19398-77-7	0.7472	25	0.7333	0.7348	0.7361	0.7478	0.7473	0.7477	CCC(C(CC)CC)CC
1942-46-7	0.769	20	0.7649	0.7752	0.7745	0.7687	0.769	0.7688	CCCCC#CCCCC
1943-16-4	1.6769	20	1.7043	1.6749	1.6997	1.6784	1.6771	1.6781	ClC([N](=O)O)([N](=O)O)[N](=O)O
19438-10-9	1.1528	100	1.2163	1.1501	1.1948	1.1545	1.1527	1.1538	COC(=O)c1cccc(c1)O
19549-79-2	0.836	18	0.8269	0.8357	0.8292	0.8364	0.8361	0.8363	CC[C@H]([C@H]([C@@H](CC)C)O)C
19653-33-9	0.9627	25	1.0447	0.9863	0.9713	0.9623	0.9627	0.9628	CCOC(=O)CCN1CCCCC1
19686-73-8	1.5585	30	1.5404	1.5415	1.5467	1.5585	1.5585	1.5591	C[C@H](CBr)O
1973-22-4	1.3548	20	1.3365	1.3394	1.341	1.3526	1.3544	1.3532	CCc1ccccc1Br
1974-04-05	1.1277	20	1.1436	1.1356	1.1352	1.1267	1.1276	1.1268	CCCCC[C@H](Br)C
1975-78-6	0.8199	20	0.8166	0.8243	0.8231	0.8198	0.82	0.8198	CCCCCCCCCC#N
19780-66-6	0.7262	20	0.7145	0.7205	0.717	0.727	0.7264	0.7269	CCC(C(=C)C)CC
19819-98-8	1.016	25	0.983	0.9811	0.9791	1.014	1.0156	1.0143	OCCc1ccccc1C
1984-65-2	1.291	NT	1.3849	NA	NA	1.297	NA	NA	COc1c(Cl)cccc1Cl
198-55-0	1.35	25	1.3213	1.3301	1.3057	1.3487	1.3499	1.3492	c1cc2cccc3c2c(c1)c1cccc2c1c3ccc2
2008-41-5	0.9402	25	0.9312	0.9328	0.9337	0.9402	0.9402	0.9402	CCSC(=O)N(CC(C)C)CC(C)C
2009-83-8	1.0241	20	1.0313	1.0276	1.03	1.0246	1.0241	1.0245	OCCCCCCCl
2016-57-1	0.7936	20	0.7946	0.7993	0.7989	0.7937	0.7936	0.7937	CCCCCCCCCCN
20193-20-8	0.7204	17	0.7776	0.7518	0.7615	0.7229	0.7207	0.7223	CC[NH2+]CCC
2021-28-5	1.0147	20	1.0085	1.0086	1.0093	1.0137	1.0146	1.014	CCOC(=O)CCc1ccccc1
20235-19-2	1.585	20	1.6031	1.5935	1.5947	1.5842	1.5849	1.5844	OC[C@H]([C@H]([C@@H](C=O)O)O)O
20237-34-7	0.6995	25	0.7139	0.7147	0.7164	0.7015	0.7014	0.7014	CC/C=C/C=C
2027-17-0	0.9753	20	0.9973	0.991	0.9897	0.979	0.9758	0.9775	CC(c1ccc2c(c1)cccc2)C
20278-89-1	0.7519	25	0.7333	0.7348	0.7361	0.752	0.7519	0.7519	CC[C@H]([C@H]([C@@H](CC)C)C)C
20281-83-8	0.8242	20	0.8201	0.8191	0.8224	0.8241	0.8242	0.8242	OCC[C@@H](CC)C
2028-63-9	0.8618	20	0.9095	0.8985	0.9004	0.8655	0.8623	0.8644	C[C@H](C#C)O
2029-94-9	1.01	22	1.0513	1.0282	1.0342	1.0117	1.0103	1.0119	CCOc1cc(C=O)ccc1OCC
2032-35-1	1.283	20	1.2525	1.2617	1.2596	1.2852	1.2834	1.2853	BrCC(OCC)OCC
2037-31-2	1.2637	13	1.2333	1.251	1.2376	1.2595	1.2632	1.2604	Sc1cccc(c1)Cl
2039-82-9	1.3984	20	1.3962	1.3956	1.3976	1.4015	1.3988	1.4001	C=Cc1ccc(cc1)Br
2039-85-2	1.1033	20	1.0919	1.0917	1.093	1.1015	1.1031	1.1023	C=Cc1cccc(c1)Cl
2039-86-3	1.4059	20	1.3962	1.3956	1.3976	1.405	1.406	1.4062	C=Cc1cccc(c1)Br
2039-87-4	1.1	20	1.0919	1.0917	1.093	1.0994	1.0999	1.0996	C=Cc1ccccc1Cl
2039-88-5	1.416	20	1.3962	1.3956	1.3976	1.413	1.4155	1.4139	C=Cc1ccccc1Br
2039-93-2	0.887	25	0.8884	0.8908	0.8938	0.889	0.8872	0.8883	CCC(=C)c1ccccc1
2040-95-1	0.7846	20	0.7955	0.7976	0.7959	0.7844	0.7846	0.7844	CCCCC1CCCC1
2040-96-2	0.7763	20	0.7781	0.7811	0.7796	0.7767	0.7764	0.7766	CCCC1CCCC1
2043-61-0	0.9035	20	0.9119	0.92	0.9183	0.9062	0.9039	0.9058	O=CC1CCCCC1
20442-79-9	1.5967	25	1.5729	1.5741	1.5739	1.5892	1.5956	1.5904	Ic1cccc(c1)c1ccccc1
2049-80-1	1.0098	20	1.0164	1.0029	1.0057	1.009	1.0098	1.0098	CCOC(=O)C(C(=O)OCC)CC=C
2049-94-7	0.856	20	0.8578	0.8605	0.8644	0.8557	0.8559	0.8557	CC(CCc1ccccc1)C
2050-01-03	0.8627	20	0.8659	0.8658	0.8665	0.8627	0.8627	0.8628	CC(CCOC(=O)C(C)C)C
2050-08-0	1.064	15	1.0298	1.0446	1.0363	1.0644	1.0641	1.0639	CCCCCOC(=O)c1ccccc1O
2050-24-0	0.8748	20	0.8781	0.8764	0.8726	0.8737	0.8746	0.8739	CCc1cc(CC)cc(c1)C
2050-46-6	1.0075	20	1.0014	1.0008	1.0013	1.007	1.0074	1.0071	CCOc1ccccc1OCC
2050-47-7	1.8	25	1.8297	1.8021	1.8021	1.8005	1.8001	1.8001	Brc1ccc(cc1)Oc1ccc(cc1)Br
2050-60-4	0.9873	20	0.9987	0.9929	0.9934	0.9868	0.9873	0.9873	CCCCOC(=O)C(=O)OCCCC
2050-68-2	1.442	0	1.4271	1.4392	1.4361	1.4364	1.4416	1.4374	Clc1ccc(cc1)c1ccc(cc1)Cl
2050-69-3	1.3147	49	1.353	1.3557	1.3507	1.3146	1.3149	1.3149	Clc1ccc2c(c1Cl)cccc2
2050-73-9	1.2611	100	1.353	1.255	1.3507	1.266	1.261	1.2656	Clc1ccc2c(c1)c(Cl)ccc2
2050-77-3	1.2546	20	1.2126	1.2395	1.2329	1.2554	1.2548	1.2552	CCCCCCCCCCI
2050-87-5	1.0845	15	1.0883	1.0853	1.0853	1.0884	1.0851	1.0878	C=CCSSSCC=C
2050-92-2	0.7771	20	0.7785	0.7813	0.7855	0.7767	0.7771	0.7769	CCCCCNCCCCC
2051-30-1	0.7313	20	0.7333	0.7371	0.7361	0.7303	0.7312	0.7305	CC[C@H](CCCC(C)C)C
2051-31-2	0.8261	20	0.8279	0.8364	0.829	0.8259	0.8261	0.8261	CCCCCC[C@@H](CCC)O
2051-49-2	0.924	15	0.9528	0.9224	0.9179	0.9245	0.9241	0.9243	CCCCCC(=O)OC(=O)CCCCC
2051-53-8	0.9942	20	0.9552	0.9591	0.9587	0.9913	0.9937	0.9919	CC(c1ccc(c(c1)N)C)C
2051-90-3	1.235	18	1.2365	1.2671	1.2479	1.2369	1.2352	1.2365	ClC(c1ccccc1)(c1ccccc1)Cl
2051-97-0	1.0183	20	1.024	1.0207	1.0212	1.0193	1.0185	1.0191	c1ccc(cc1)Cn1cccc1
2052-01-09	1.4969	60	1.5549	1.5299	1.5442	1.499	1.497	1.4985	OC(=O)C(Br)(C)C
2052-14-4	1.0728	20	1.0607	1.067	1.0626	1.0733	1.0728	1.0732	CCCCOC(=O)c1ccccc1O
2052-15-5	0.9735	20	0.9576	0.9598	0.9602	0.9721	0.9734	0.9728	CCCCOC(=O)CCC(=O)C
2055-40-5	0.885	20	0.8891	0.8924	0.8965	0.8849	0.885	0.8851	C=Cc1ccc(cc1)C(C)C
2055-46-1	1.33	20	1.3222	1.3285	1.3279	1.3269	1.3296	1.3274	S=C1NCCCN1
2057-43-4	0.9234	25	0.9365	0.9273	0.9281	0.9243	0.9235	0.9242	C/C=C/CCc1ccccn1
2057-49-0	1.024	25	1.0252	1.0272	1.0271	1.0241	1.024	1.024	c1ccc(cc1)CCCc1ccncc1
206-44-0	1.252	0	1.2514	1.252	1.2518	1.2508	1.252	1.2513	c1ccc2c(c1)c1cccc3c1c2ccc3
2065-23-8	1.1493	20	1.121	1.1325	1.1225	1.1507	1.1493	1.1489	COC(=O)COc1ccccc1
20739-58-6	0.8805	20	0.8767	0.8849	0.8859	0.881	0.8805	0.8808	CCCCCC#CCO
2078-54-8	0.955	20	0.9435	0.956	0.9448	0.955	0.9551	0.9549	CC(c1cccc(c1O)C(C)C)C
2079-95-0	0.8641	20	0.8606	0.853	0.8517	0.8625	0.8639	0.8627	CCCCCCCCCCCCCCS
2082-59-9	0.924	20	0.9592	0.9319	0.9319	0.925	0.9241	0.925	CCCCC(=O)OC(=O)CCCC
2082-81-7	1.025	20	1.0675	1.0315	1.0296	1.0249	1.0251	1.0251	O=C(C(=C)C)OCCCCOC(=O)C(=C)C
2084-19-7	0.8327	20	0.8353	0.8361	0.8354	0.8325	0.8327	0.8327	CCC[C@H](S)C
20850-43-5	1.312	25	1.2937	1.3091	1.3055	1.3122	1.312	1.312	ClCc1ccc2c(c1)OCO2
2085-88-3	1.0228	20	1.0383	1.0425	1.0412	1.023	1.0229	1.0231	C[C@@]1(OC1)c1ccccc1
20893-30-5	1.155	25	1.1551	1.155	1.155	1.1554	1.155	1.1553	N#CCc1cccs1
208-96-8	0.8987	16	0.95	0.9163	0.9192	0.9101	0.9004	0.908	c1cc2cccc3c2c(c1)C=C3
2100-17-6	0.852	20	0.8481	0.8416	0.8413	0.8511	0.8519	0.8517	C=CCCC=O
21020-27-9	0.7112	25	0.7215	0.7189	0.7195	0.7113	0.7112	0.7115	CC#CC(C)C
2104-64-5	1.27	25	1.2728	1.2702	1.271	1.2695	1.27	1.2698	CCO[P@@](=S)(c1ccccc1)Oc1ccc(cc1)[N](=O)O
2108-92-1	1.1559	20	1.12	1.1342	1.132	1.1565	1.156	1.1566	ClC1(Cl)CCCCC1
2109-66-2	1.0174	20	0.9822	1.0166	0.988	1.0175	1.0174	1.0175	C[C@H](CN1CCOCC1)O
21129-27-1	0.9	20	0.9017	0.919	0.902	0.9	0.9	0.8999	CC([C@@H]1CC[C@](CC1)(C)O)C
2113-51-1	1.5511	25	1.5729	1.5741	1.5739	1.5545	1.5517	1.5543	Ic1ccccc1c1ccccc1
2114-00-3	1.4298	20	1.4902	1.48	1.4865	1.4388	1.4312	1.4374	C[C@@H](C(=O)c1ccccc1)Br
2116-65-6	1.0612	20	1.0588	1.0608	1.0607	1.0616	1.0612	1.0615	c1ccc(cc1)Cc1ccncc1
2131-18-2	0.8548	20	0.8517	0.8524	0.8521	0.8548	0.8548	0.8547	CCCCCCCCCCCCCCCc1ccccc1
2136-89-2	1.5187	20	1.5114	1.4744	1.4779	1.5095	1.5173	1.5117	Clc1ccccc1C(Cl)(Cl)Cl
21370-71-8	0.986	20	1.0029	1.0031	1.0027	0.986	0.986	0.9856	O=C1CCC[C@@H]2[C@@H]1CCCC2
2141-62-0	0.9285	15	0.9034	0.9162	0.9191	0.9266	0.9282	0.9269	CCOCCC#N
2142-01-0	1.343	18	1.3427	1.3388	1.3375	1.3422	1.3428	1.342	O=C1N(Cc2ccccc2)C(=O)c2c1cccc2
2142-73-6	0.9963	19	0.9842	0.9972	0.9915	0.9982	0.9966	0.9979	Cc1ccc(c(c1)C(=O)C)C
2146-38-5	0.7936	25	0.7897	0.7872	0.7914	0.7935	0.7936	0.7935	CCC1=CCCC1
2150-02-09	1.114	20	1.114	1.1142	1.1136	1.1151	1.1141	1.1147	SCCOCCS
21548-32-3	1.3	25	1.2992	1.2998	1.2997	1.3014	1.3001	1.3007	CCOP(=O)(N=C1SCS1)OCC
21564-91-0	0.941	20	0.9667	0.9668	0.9598	0.9422	0.9412	0.942	C[C@H]1CCCc2c1cccc2C
2156-97-0	0.8727	20	0.8783	0.8788	0.8785	0.873	0.8728	0.8731	CCCCCCCCCCCCOC(=O)C=C
21570-35-4	0.8207	20	0.8239	0.828	0.8268	0.821	0.8208	0.821	CCC[C@H](CC(C)C)O
21609-90-5	1.53	25	1.5327	1.5311	1.5316	1.5335	1.5305	1.533	CO[P@@](=S)(c1ccccc1)Oc1cc(Cl)c(cc1Cl)Br
2162-92-7	1.085	15	1.0621	1.062	1.0617	1.0824	1.0846	1.0826	CCCC[C@@H](CCl)Cl
2162-98-3	0.9945	25	1.0036	0.9927	0.9923	0.9955	0.9947	0.9954	ClCCCCCCCCCCCl
2162-99-4	1.0248	25	1.033	1.0272	1.0275	1.0256	1.0249	1.0255	ClCCCCCCCCCl
2163-00-0	1.0676	25	1.0747	1.0745	1.075	1.0678	1.0676	1.0679	ClCCCCCCCl
2163-42-0	1.015	20	1.0157	1.0118	1.0116	1.0148	1.015	1.0148	OCC(CO)C
2163-48-6	0.989	20	0.9987	0.9929	0.9934	0.9893	0.989	0.9892	CCCC(C(=O)OCC)C(=O)OCC
2164-08-01	1.32	25	1.3116	1.3166	1.3158	1.318	1.3197	1.3179	O=C1[NH+]C2=C(C(=O)[N+]1C1CCCCC1)CCC2
2167-39-7	0.841	25	0.8518	0.8471	0.8425	0.8432	0.8412	0.8424	C[C@H]1CCO1
2168-93-6	0.8317	23	0.8504	0.848	0.8508	0.8373	0.8325	0.8365	CCCCS(=O)CCCC
2173-56-0	0.8638	20	0.864	0.8633	0.8638	0.8649	0.8639	0.8646	CCCCCOC(=O)CCCC
2175-91-9	0.881	20	0.8417	0.8585	0.8523	0.8807	0.8809	0.8805	CC(=C1C=CC=C1)C
2177-47-1	0.974	25	1.001	1.0025	0.9955	0.9751	0.9741	0.9745	CC1=Cc2c(C1)cccc2
2179-57-9	1.0237	15	1.0233	1.0236	1.024	1.0226	1.0236	1.0228	C=CCSSCC=C
2179-60-4	0.98	NT	0.9999	NA	NA	0.9806	NA	NA	CCCSSC
218-01-9	1.274	20	1.2553	1.2688	1.2333	1.2741	1.274	1.274	c1ccc2c(c1)c1ccc3c(c1cc2)cccc3
2189-60-8	0.8562	20	0.8667	0.8673	0.8678	0.8561	0.8562	0.8561	CCCCCCCCc1ccccc1
2198-61-0	0.861	20	0.8628	0.8616	0.8619	0.861	0.861	0.861	CCCCCC(=O)OCCC(C)C
22029-76-1	0.9243	20	0.9199	0.9239	0.9235	0.9244	0.9243	0.9244	C[C@H](/C=C/C1=C(C)CCCC1(C)C)O
22037-28-1	1.6606	20	1.6564	1.6599	1.6591	1.6586	1.6603	1.6587	Brc1cocc1
2203-80-7	0.7274	20	0.7221	0.7227	0.723	0.7263	0.7273	0.7266	C#CCCC(C)C
2207-01-04	0.7963	20	0.7781	0.7811	0.7796	0.7857	0.786	0.7858	C[C@@H]1CCCC[C@@H]1C
2207-03-06	0.79	15	0.7781	0.7845	0.7796	0.7776	0.7889	0.7777	C[C@H]1CCC[C@@H](C1)C
2207-04-07	0.77	15	0.7781	0.7845	0.7796	0.7768	0.771	0.7767	C[C@@H]1CC[C@H](CC1)C
2207-27-4	1.501	25	1.5117	1.5033	1.5028	1.5014	1.5011	1.5014	COC1(OC)C(=C(C(=C1Cl)Cl)Cl)Cl
2210-28-8	0.9022	20	0.9051	0.9066	0.9064	0.9016	0.9021	0.9015	CCCOC(=O)C(=C)C
22104-78-5	0.85	20	0.8339	0.8391	0.8419	0.8499	0.85	0.8501	CCCCC/C=C/CO
2210-79-9	1.0884	20	1.1128	1.1224	1.1191	1.0869	1.0882	1.0872	Cc1ccccc1OC[C@H]1CO1
2211-67-8	1.105	25	1.102	1.1005	1.1044	1.1065	1.1051	1.1058	C[C@H]([C@H](Cl)C)Cl
2211-69-0	0.9239	20	0.9242	0.9199	0.921	0.9241	0.9239	0.9237	C/C=C(/Cl)\C
2211-70-3	0.9107	15	0.906	0.9081	0.9022	0.9108	0.9106	0.9101	CCC(=C)Cl
2213-32-3	0.6943	20	0.6993	0.7038	0.7005	0.6936	0.6942	0.6935	CC(CC(=C)C)C
2213-43-6	0.928	25	0.8803	0.9056	0.9048	0.9292	0.9282	0.9289	NN1CCCCC1
22160-39-0	0.923	20	0.9243	0.9243	0.9233	0.9215	0.9227	0.9218	C[C@@H](C(=O)O)CCC
22160-40-3	0.9262	20	0.9243	0.9243	0.9233	0.926	0.9261	0.9258	C[C@H](CC)CC(=O)O
2216-15-1	1.225	25	1.1942	1.2076	1.2091	1.2221	1.2247	1.2223	CCN(c1ccc(cc1)[N](=O)O)CC
2216-30-0	0.7198	20	0.72	0.7224	0.7217	0.7194	0.7198	0.7194	CC[C@H](CCC(C)C)C
2216-32-2	0.7241	25	0.72	0.7195	0.7217	0.7241	0.724	0.7242	CCCC(CCC)CC
2216-33-3	0.717	25	0.72	0.7195	0.7217	0.7172	0.717	0.7171	CCCCC[C@@H](CC)C
2216-34-4	0.716	25	0.72	0.7195	0.7217	0.7164	0.716	0.7163	CCCC[C@@H](CCC)C
2216-51-5	0.903	15	0.9095	0.9298	0.9116	0.9026	0.9031	0.9028	C[C@@H]1CC[C@H]([C@@H](C1)O)C(C)C
2216-69-5	1.0963	14	1.1052	1.0973	1.0948	1.0962	1.0965	1.0959	COc1cccc2c1cccc2
2216-94-6	1.055	25	1.0512	1.0536	1.0524	1.0557	1.0551	1.0557	CCOC(=O)C#Cc1ccccc1
2217-07-04	0.9104	20	0.9014	0.9085	0.9067	0.9108	0.9105	0.9107	CCCN(c1ccccc1)CCC
2217-41-6	1.0625	16	1.0369	1.0481	1.0418	1.0616	1.0624	1.0617	Nc1cccc2c1CCCC2
2219-66-1	2.014	18	2.038	2.0229	2.0248	2.0159	2.0143	2.0154	BrCC#CCBr
2221-95-6	0.938	22	0.9434	0.936	0.9273	0.9371	0.938	0.9373	CC([C@H]1CC[C@H]2[C@H](C1)CC[C@@H]1[C@]2(C)CCC[C@@H]1C)C
22224-92-6	1.15	20	1.1503	1.1502	1.15	1.1486	1.1499	1.1492	CCO[P@@](=O)(Oc1ccc(c(c1)C)SC)NC(C)C
2230-70-8	0.902	20	0.9082	0.9094	0.9094	0.9023	0.902	0.9021	O=C1CCC(C[C@@H]1C)(C)C
2238-07-05	1.1195	20	1.1266	1.1406	1.1351	1.12	1.1196	1.1199	O(C[C@@H]1OC1)C[C@@H]1OC1
2243-35-8	1.1169	65	1.159	1.1095	1.1484	1.1185	1.1169	1.1184	O=C(c1ccccc1)COC(=O)C
2243-42-7	1.1553	50	1.2509	1.1764	1.2169	1.1598	1.1557	1.1583	OC(=O)c1ccccc1Oc1ccccc1
2244-07-07	0.8254	30	0.8226	0.8227	0.8272	0.8248	0.8251	0.8248	CCCCCCCCCCC#N
2251-65-2	1.383	NT	1.4103	NA	NA	1.3818	NA	NA	ClC(=O)c1cccc(c1)C(F)(F)F
22717-57-3	1.1673	25	1.1487	1.1575	1.1412	1.1661	1.1673	1.1663	COC(=O)c1cc(C)ccc1O
2274-11-05	1.0935	26	1.1105	1.1044	1.1048	1.0953	1.0937	1.095	C=CC(=O)OCCOC(=O)C=C
22781-23-3	1.25	20	1.2376	1.2428	1.2456	1.2481	1.2498	1.2488	CNC(=O)Oc1cccc2c1OC(O2)(C)C
2288-18-8	0.925	20	0.9174	0.9231	0.9222	0.9236	0.9248	0.9238	C=CC(=C)c1ccccc1
230-27-3	1.234	20	1.1908	1.2107	1.2037	1.2316	1.2336	1.2315	c1ccc2c(c1)ccc1c2nccc1
2303-17-5	1.273	25	1.2917	1.2749	1.2769	1.2728	1.2729	1.2727	CC(N(C(=O)SCC(=C(Cl)Cl)Cl)C(C)C)C
2306-88-9	0.8554	20	0.8564	0.8567	0.8551	0.8557	0.8555	0.8557	CCCCCCCCOC(=O)CCCCCCC
23074-36-4	1.3209	15	1.3103	1.3176	1.3133	1.32	1.3207	1.3198	CCC(=C)Br
2310-98-7	1.495	20	1.5029	1.4962	1.4929	1.4962	1.4952	1.4961	CC(Br)(Cl)C
2312-35-8	1.1	25	1.0992	1.1	1.0999	1.0999	1.0999	1.0997	C#CCO[S@@](=O)O[C@@H]1CCCC[C@H]1Oc1ccc(cc1)C(C)(C)C
23135-22-0	0.97	25	0.9794	0.9721	0.9731	0.9757	0.9708	0.9749	CNC(=O)O/N=C(/C(=O)N(C)C)\SC
2313-65-7	0.822	25	0.8196	0.8146	0.8219	0.8223	0.822	0.8223	CCC[C@H]([C@H](O)C)C
2314-97-8	2.3607	-32	2.2493	2.3543	2.2926	2.3516	2.3598	2.3536	FC(I)(F)F
2315-68-6	1.023	20	1.03	1.0316	1.0294	1.0224	1.0229	1.0225	CCCOC(=O)c1ccccc1
23184-66-9	1.07	25	1.0647	1.0677	1.0684	1.0702	1.07	1.0702	CCCCOCN(c1c(CC)cccc1CC)C(=O)CCl
2328-24-7	1.1	0	1.118	1.1429	1.1092	1.1024	1.1007	1.1024	C[C@@H](c1ccccc1)C(=O)O
23287-26-5	1.1683	25	1.1487	1.1575	1.1412	1.1674	1.1681	1.1674	COC(=O)c1cccc(c1O)C
2344-70-9	0.9899	16	0.9674	0.976	0.9738	0.9878	0.9896	0.9883	C[C@H](CCc1ccccc1)O
2345-26-8	0.8997	15	0.8887	0.8897	0.8929	0.9008	0.8998	0.9003	C/C(=C\COC(=O)C(C)C)/CCC=C(C)C
2345-28-0	0.8182	39	0.8196	0.8243	0.8255	0.8175	0.8181	0.8177	CCCCCCCCCCCCCC(=O)C
2346-00-1	1.067	25	1.0661	1.0671	1.0668	1.0669	1.067	1.067	CC1=NCCS1
2346-81-8	0.8684	20	0.8667	0.867	0.867	0.8689	0.8685	0.869	CCC[C@@H](CC)Cl
23505-41-1	1.14	20	1.135	1.1377	1.1374	1.1392	1.1399	1.1393	CCOP(=S)(Oc1cc(C)nc(n1)N(CC)CC)OCC
23511-70-8	1.0388	21	1.0254	1.0347	1.0381	1.0384	1.0389	1.0394	CCCC(=O)OCCOc1ccccc1
23578-35-0	0.8485	15	0.8377	0.8496	0.8394	0.8485	0.8485	0.8483	CC(CCC(N)(C)C)(N)C
23580-51-0	0.8547	20	0.8627	0.862	0.8652	0.8549	0.8548	0.8552	CCCCC[C@](C#C)(O)C
2366-52-1	0.7789	20	0.7924	0.7855	0.7808	0.7804	0.7791	0.7801	CCCCF
2367-82-0	1.319	25	1.3904	1.3723	1.3791	1.323	1.3194	1.3217	Fc1cc(F)c(c(c1)F)F
23783-42-8	0.987	25	1.0235	0.9983	1.0028	0.9898	0.9874	0.9894	COCCOCCOCCOCCO
2381-31-9	1.231	0	1.2289	1.2305	1.2083	1.2312	1.2312	1.2304	Cc1cccc2c1cc1ccc3c(c1c2)cccc3
2385-70-8	1.5641	20	1.5707	1.5688	1.5737	1.5586	1.564	1.563	CC[C@@H](C(=O)O)Br
2388-14-9	0.8936	20	0.9022	0.901	0.9027	0.8924	0.8933	0.8922	CC(c1ccc(cc1)C(=C)C)C
2396-63-6	0.8164	17	0.8158	0.8123	0.8127	0.8167	0.8164	0.8164	C#CCCCC#C
2396-83-0	0.8957	20	0.8976	0.8967	0.8979	0.8966	0.8958	0.8965	CC/C=C/CC(=O)OCC
2396-84-1	0.9506	20	0.9416	0.9432	0.9444	0.9496	0.9505	0.9499	CCOC(=O)/C=C/C=C/C
2399-48-6	1.061	20	1.0454	1.0577	1.0572	1.0619	1.0612	1.0618	C=CC(=O)OC[C@H]1CCCO1
24017-47-8	1.2514	20	1.2517	1.2515	1.2515	1.2511	1.2514	1.2513	CCOP(=S)(Oc1ncn(n1)c1ccccc1)OCC
2402-06-04	0.6648	25	0.715	0.7111	0.7136	0.6771	0.6768	0.6771	C[C@H]1C[C@@H]1C
2404-35-5	1.308	20	1.2523	1.2584	1.2542	1.3091	1.3082	1.3087	BrC1CCCCCC1
2408-37-9	0.9043	18	0.9082	0.9104	0.9094	0.9033	0.9042	0.9035	C[C@H]1CCCC(C1=O)(C)C
2409-55-4	0.9247	75	0.9515	0.9219	0.9533	0.9281	0.9246	0.9278	Cc1ccc(c(c1)C(C)(C)C)O
2412-73-9	1.0429	20	1.0818	1.0776	1.0775	1.0446	1.043	1.0436	O=C(c1ccccc1)OC1CCCCC1
2417-90-5	1.6152	20	1.646	1.5756	1.5704	1.6162	1.6151	1.6148	BrCCC#N
2425-54-9	0.8654	20	0.8686	0.8634	0.8637	0.8648	0.8653	0.8649	CCCCCCCCCCCCCCCl
2425-74-3	0.903	NT	0.9292	NA	NA	0.9027	NA	NA	O=CNC(C)(C)C
2426-02-0	1.2	105	1.1929	1.1737	1.179	1.2025	1.2	1.2017	O=C1OC(=O)C2=C1CCCC2
2426-08-06	0.918	20	0.9179	0.9311	0.9301	0.9192	0.9182	0.919	CCCCOC[C@H]1CO1
2426-54-2	0.937	20	0.9281	0.9353	0.9236	0.9366	0.937	0.9368	CCN(CCOC(=O)C=C)CC
2431-50-7	1.343	20	1.3384	1.3264	1.329	1.3415	1.3427	1.3416	ClC[C@@H](C(=C)Cl)Cl
2432-63-5	1.0245	20	1.0078	1.0132	1.0135	1.0183	1.0187	1.0185	CCCOC(=O)/C=C\C(=O)OCCC
2432-87-3	0.9074	25	0.9028	0.9183	0.9035	0.9073	0.9075	0.9073	CCCCCCCCOC(=O)CCCCCCCCC(=O)OCCCCCCCC
2436-85-3	1.0279	60	1.0284	1.0286	1.032	1.0292	1.0277	1.0289	CN(c1ccc2c(c1)cccc2)C
2436-90-0	0.7601	20	0.7619	0.7741	0.7708	0.7602	0.7602	0.7603	C=C[C@@H](CCC=C(C)C)C
2436-96-6	1.45	25	1.4499	1.4501	1.4502	1.4491	1.4499	1.4489	O[N](=O)c1ccccc1c1ccccc1[N](=O)O
2437-25-4	0.824	20	0.8276	0.831	0.8298	0.8241	0.8241	0.8241	CCCCCCCCCCCC#N
2437-56-1	0.7658	20	0.7578	0.764	0.7623	0.7656	0.7657	0.7656	CCCCCCCCCCCC=C
2438-12-02	0.9337	20	0.9131	0.9166	0.9128	0.9332	0.9336	0.9333	CC1=CC[C@H](CC1)C(O)(C)C
2439-35-2	0.938	20	0.9462	0.9477	0.9475	0.9382	0.938	0.9381	C=CC(=O)OCCN(C)C
24393-70-2	1.1	20	0.9936	1.0163	0.9989	1.0842	1.0988	1.0869	O[C@@H]1C[C@@H]2C([C@@]1(C)CC2)(C)C
24442-57-7	1.91	20	1.9158	1.9061	1.9068	1.9107	1.9101	1.9106	CC(=O)O[C@H](CBr)Br
2445-76-3	0.8698	20	0.8659	0.8658	0.8665	0.8706	0.8699	0.8704	CCCCCCOC(=O)CC
244-69-9	1.352	NT	1.3485	NA	NA	1.3498	NA	NA	c1ccc2c(c1)[nH]c1c2cncc1
24544-04-5	0.94	25	0.9361	0.9358	0.9399	0.9401	0.94	0.9401	CC(c1cccc(c1N)C(C)C)C
24549-06-2	0.968	25	0.97	0.9683	0.9717	0.968	0.968	0.9683	CCc1cccc(c1N)C
2455-24-5	1.04	25	1.0345	1.036	1.0373	1.04	1.0399	1.0397	CC(=C)C(=O)OC[C@H]1CCCO1
2456-27-1	0.81	NT	0.8194	NA	NA	0.81	NA	NA	CCCCCCCCCOCCCCCCCCC
2456-28-2	0.8187	20	0.8335	0.8238	0.8314	0.8175	0.8186	0.8177	CCCCCCCCCCOCCCCCCCCCC
2459-10-01	1.261	NT	1.2431	NA	NA	1.26	NA	NA	COC(=O)c1cc(ccc1C(=O)OC)C(=O)OC
24602-86-6	0.86	NT	0.8683	NA	NA	0.8599	NA	NA	CCCCCCCCCCCCCN1C[C@H](C)O[C@H](C1)C
2462-94-4	0.8826	25	0.8749	0.8951	0.8759	0.8817	0.8827	0.8818	CCCCCCCC/C=C/CCCCCCCCCC(=O)O
2463-63-0	0.864	17	0.8482	0.8574	0.8579	0.8628	0.8639	0.8631	CCCC/C=C/C=O
2467-02-09	1.28	25	1.1934	1.2726	1.2324	1.2792	1.28	1.2795	Oc1ccccc1Cc1ccccc1O
2470-68-0	0.7956	21	0.7955	0.7936	0.7955	0.7951	0.7956	0.7953	CCCCCCCNCCCCCCC
2473-01-0	0.8674	25	0.8808	0.8777	0.879	0.8674	0.8673	0.8674	CCCCCCCCCCl
24734-68-7	1.01	25	1.0216	1.0199	1.0207	1.01	1.01	1.0101	SCCCc1ccccc1
2483-57-0	1.32	0	1.2852	1.312	1.2955	1.3186	1.3199	1.3187	COC(=O)C[N](=O)O
2495-25-2	0.881	20	0.8731	0.8698	0.8712	0.8797	0.8807	0.8796	CCCCCCCCCCCCCOC(=O)C(=C)C
2495-27-4	0.87	20	0.8613	0.8742	0.8695	0.8699	0.8699	0.8692	CCCCCCCCCCCCCCCCOC(=O)C(=C)C
2495-35-4	1.0573	20	1.0712	1.0617	1.0647	1.057	1.0572	1.057	C=CC(=O)OCc1ccccc1
24965-84-2	0.925	20	0.9061	0.9116	0.9111	0.9238	0.9248	0.924	C[C@H]1CCCCC1=O
2497-18-9	0.898	NT	0.8976	NA	NA	0.8991	NA	NA	CCC/C=C\COC(=O)C
2497-21-4	0.8559	20	0.8382	0.8437	0.843	0.8558	0.856	0.8559	C/C=C\C(=O)CC
2508-29-4	0.9488	17	0.9569	0.9535	0.9525	0.9485	0.9488	0.9487	OCCCCC[NH3+]
25144-05-2	0.9379	16	0.9083	0.9234	0.9149	0.935	0.9375	0.9354	O[C@@H]1CCC[C@@H]1C
2516-33-8	0.911	25	0.9386	0.9352	0.9344	0.9106	0.9109	0.9108	OCC1CC1
2516-96-3	1.608	18	1.634	1.6273	1.6276	1.6095	1.6081	1.6085	OC(=O)c1cc(ccc1Cl)[N](=O)O
2523-37-7	1.0263	66	1.0339	1.0251	1.0274	1.0283	1.0264	1.0283	CC1c2ccccc2c2c1cccc2
2524-52-9	1.1194	20	1.087	1.1063	1.1028	1.1192	1.1192	1.1186	CCOC(=O)c1ccccn1
25245-34-5	1.445	NT	1.5427	NA	NA	1.4518	NA	NA	COc1ccc(c(c1)Br)OC
2524-64-3	1.296	25	1.2945	1.2974	1.3009	1.2976	1.2961	1.2967	ClP(=O)(Oc1ccccc1)Oc1ccccc1
2525-16-8	0.887	NT	0.9209	NA	NA	0.89	NA	NA	COC1=NCCCCC1
25265-71-8	1.0206	20	1.0364	1.0233	1.0244	1.0226	1.0209	1.0222	CC[C@H](O[C@@H](CC)O)O
2528-61-2	0.959	20	0.971	0.9671	0.967	0.9604	0.9591	0.9601	CCCCCCC(=O)Cl
25311-71-1	1.134	20	1.1336	1.134	1.1336	1.1318	1.1337	1.132	CCO[P@](=S)(Oc1ccccc1C(=O)OC(C)C)NC(C)C
25312-34-9	0.9189	20	0.9294	0.9292	0.9292	0.9197	0.919	0.9197	C[C@H](/C=C/[C@@H]1C(=CCCC1(C)C)C)O
2532-58-3	0.7402	25	0.7572	0.7567	0.7595	0.7403	0.7402	0.7403	C[C@@H]1CC[C@@H](C1)C
25346-31-0	1.1835	20	1.1652	1.1578	1.1562	1.1822	1.1833	1.1825	CCC(CC)(Br)C
25346-32-1	0.861	20	0.8667	0.867	0.867	0.861	0.861	0.861	CC(C[C@H](Cl)C)C
25346-33-2	1.1624	20	1.1926	1.1849	1.1854	1.1643	1.1627	1.1639	CCC[C@@H](CBr)C
254-04-6	1.0993	16	1.0987	1.1026	1.0977	1.0986	1.0993	1.0988	C1=Cc2c(OC1)cccc2
2540-82-1	1.361	20	1.3597	1.3608	1.3605	1.3618	1.3611	1.3618	COP(=S)(SCC(=O)N(C=O)C)OC
25414-22-6	1.0646	25	1.0475	1.0436	1.0448	1.0646	1.0646	1.0647	COc1ccco1
25415-67-2	0.8705	20	0.8695	0.8698	0.8705	0.8704	0.8705	0.8705	CCOC(=O)CCC(C)C
2548-87-0	0.846	NT	0.8522	NA	NA	0.847	NA	NA	CCCCC/C=C/C=O
2550-26-7	0.9849	22	0.9774	0.9773	0.9794	0.9839	0.9849	0.9848	CC(=O)CCc1ccccc1
2550-36-9	1.283	20	1.2658	1.2729	1.2697	1.2823	1.2829	1.2826	BrCC1CCCCC1
2555-49-9	1.0958	30	1.0766	1.0786	1.0852	1.0949	1.0956	1.0952	CCOC(=O)COc1ccccc1
25611-78-3	1.031	15	1.043	1.0338	1.0347	1.0322	1.0312	1.0319	[NH3+][C@H](c1ccccc1)Cc1ccccc1
2568-33-4	0.9448	20	0.9769	0.9784	0.9762	0.9463	0.9451	0.9464	OCCC(O)(C)C
2568-90-3	0.8339	20	0.8194	0.8276	0.8264	0.8338	0.8339	0.8337	CCCCOCOCCCC
2570-26-5	0.8104	20	0.8239	0.8219	0.8208	0.8106	0.8104	0.8106	CCCCCCCCCCCCCCCN
25790-55-0	0.9891	20	1.0025	0.9886	0.9886	0.9878	0.989	0.9886	ClCC=C=C
2579-20-6	0.945	20	0.9386	0.9432	0.9425	0.945	0.945	0.945	[NH3+]C[C@@H]1CCC[C@@H](C1)C[NH3+]
2591-86-8	1.0158	25	0.9716	0.99	0.9883	1.0164	1.0158	1.0164	O=CN1CCCCC1
2595-54-2	1.223	20	1.2144	1.2222	1.2206	1.2237	1.2231	1.2238	CCOC(=O)N(C(=O)CSP(=S)(OCC)OCC)C
26002-80-2	1.061	25	1.0868	1.0703	1.0678	1.0623	1.0612	1.0621	CC(=C[C@H]1[C@@H](C1(C)C)C(=O)OCc1cccc(c1)Oc1ccccc1)C
260-94-6	1.005	20	1.0367	1.0125	1.015	1.0095	1.0057	1.0086	c1ccc2c(c1)nc1c(c2)cccc1
26116-12-1	0.887	25	0.8749	0.8837	0.8825	0.887	0.887	0.8869	[NH3+]C[C@@H]1CCC[N@@H+]1CC
2612-33-1	1.5112	9	1.5235	1.5189	1.5193	1.5126	1.5115	1.5125	ClC[C@@H](O[N](=O)O)CO[N](=O)O
2613-66-3	0.7724	20	0.7781	0.7811	0.7796	0.771	0.7723	0.7712	CC[C@H]1CC[C@@H](C1)C
26186-02-7	0.7842	20	0.7935	0.7906	0.7911	0.7839	0.7842	0.784	CCCCCCCCCCCC#C
2620-50-0	1.214	25	1.2136	1.2123	1.2117	1.2128	1.2139	1.2133	NCc1ccc2c(c1)OCO2
2621-46-7	1.0208	20	1.0356	1.0243	1.0264	1.0222	1.0209	1.0212	CC(c1ccc(cc1)Cl)C
2622-08-04	1.1423	20	1.1367	1.1375	1.1361	1.1421	1.1423	1.142	Cc1ccccc1OP(Oc1ccccc1C)Oc1ccccc1C
2622-21-1	0.8623	15	0.8174	0.8343	0.8292	0.8602	0.862	0.8603	C=CC1=CCCCC1
26225-79-6	1.14	NT	1.1392	NA	NA	1.1402	NA	NA	CCO[C@H]1Oc2c(C1(C)C)cc(cc2)OS(=O)(=O)C
2623-23-6	0.9244	20	0.9494	0.9336	0.9329	0.9244	0.9244	0.9245	C[C@@H]1CC[C@H]([C@@H](C1)OC(=O)C)C(C)C
26391-16-2	2.0076	20	2.0478	2.023	2.0283	2.0051	2.0072	2.0055	Br/C=C(/Br)\C
2639-63-6	0.8652	20	0.864	0.8633	0.8638	0.8659	0.8652	0.8656	CCCCCCOC(=O)CCC
2642-71-9	1.284	20	1.3052	1.2908	1.2936	1.2851	1.2842	1.2851	CCOP(=S)(SC[N+]1N=Nc2c(C1=O)cccc2)OCC
2648-61-5	1.34	16	1.3204	1.3313	1.3326	1.3413	1.3402	1.3409	ClC(C(=O)c1ccccc1)Cl
26655-34-5	1.562	18	1.5577	1.5538	1.5527	1.5513	1.5598	1.5511	OC[C@@H]1O[C@@H](O)[C@@H]([C@@H]([C@@H]1O)O)O
26761-40-0	0.966	20	0.9851	0.9643	0.9562	0.9673	0.966	0.9658	CC(CCCCCCCOC(=O)c1ccccc1C(=O)OCCCCCCCC(C)C)C
2676-33-7	1.0328	20	1.0562	1.0422	1.0432	1.0325	1.0328	1.0328	CCOC(=O)[C@H](O)C
2678-54-8	0.7932	20	0.8554	0.8328	0.8352	0.7963	0.7937	0.7962	CCOC(=C)OCC
2679-87-0	0.7503	20	0.7442	0.7416	0.7419	0.7498	0.7503	0.75	CCO[C@@H](CC)C
2680-03-07	0.962	25	0.9616	0.9628	0.9605	0.9615	0.9619	0.9615	C=CC(=O)N(C)C
2681-83-6	1.281	33	1.3852	1.3444	1.3661	1.29	1.2824	1.289	CCCC[C@@H](C(=O)O)Br
2690-08-06	0.842	25	0.8464	0.8409	0.8417	0.8412	0.8419	0.8413	CCCCCCCCSCCCCCCCC
2694-54-4	1.164	20	1.1646	1.1648	1.1648	1.164	1.164	1.1637	C=CCOC(=O)c1cc(ccc1C(=O)OCC=C)C(=O)OCC=C
2719-27-9	1.0962	15	1.0801	1.0873	1.0828	1.0966	1.0963	1.0965	ClC(=O)C1CCCCC1
2725-82-8	1.3493	20	1.3365	1.3394	1.341	1.3492	1.3494	1.3498	CCc1cccc(c1)Br
273-53-0	1.1754	20	1.1742	1.1753	1.1751	1.1749	1.1753	1.1749	c1ccc2c(c1)ocn2
2738-19-4	0.7038	25	0.7089	0.7029	0.708	0.7037	0.7037	0.7034	CCCC=C(C)C
274-09-9	1.064	25	1.1222	1.0912	1.0962	1.0687	1.0647	1.0679	C1Oc2c(O1)cccc2
2741-16-4	0.9408	25	0.9262	0.9191	0.9275	0.9401	0.9406	0.9399	CC(Oc1ccccc1)C
2758-18-1	0.9712	20	0.9546	0.9668	0.9647	0.9703	0.971	0.9704	CC1=CC(=O)CC1
2765-18-6	0.9897	20	0.9973	0.991	0.9897	0.9891	0.9896	0.9893	CCCc1cccc2c1cccc2
2769-64-4	0.78	20	0.7668	0.77	0.7692	0.7769	0.7796	0.7778	CCCC[N+]#*
2785-89-9	1.0931	18	1.0701	1.0655	1.0571	1.0918	1.0929	1.0918	CCc1ccc(c(c1)OC)O
2791-29-9	0.8542	20	0.8567	0.8546	0.8547	0.853	0.8541	0.8533	CCCCCCCCCCCCCCCC(OC)OC
2798-73-4	0.906	20	0.8991	0.9048	0.9039	0.9046	0.9057	0.9043	CO/C=C\C#C
28056-54-4	0.877	25	0.9067	0.9074	0.9099	0.8783	0.8772	0.8782	C[C@@H]1CC(=O)C(C1)(C)C
2806-85-1	0.9165	20	0.9473	0.9371	0.9411	0.918	0.9166	0.9169	CCOCCC=O
2807-54-7	1.0768	20	1.0898	1.0822	1.0833	1.0767	1.0761	1.0767	C=CCOC(=O)/C=C/C(=O)OCC=C
2808-76-6	0.799	25	0.8006	0.7976	0.8012	0.8	0.7991	0.7998	C[C@H]1CCCC(=C1)C
2810-04-0	1.1623	16	1.1731	1.1645	1.165	1.1626	1.1623	1.1623	CCOC(=O)c1cccs1
281-23-2	1.07	25	0.9636	0.9645	0.9638	1.0672	1.0696	1.0676	C1[C@@H]2C[C@@H]3C[C@H]1C[C@H](C2)C3
2816-57-1	0.925	25	0.9067	0.9074	0.9099	0.9237	0.9248	0.9239	O=C1[C@@H](C)CCC[C@@H]1C
2819-48-9	0.8361	20	0.8174	0.832	0.8292	0.8357	0.836	0.8354	C=C1CCCCC1=C
2835-81-6	1.23	20	1.2837	1.3275	1.3273	1.2387	1.2314	1.2375	CC[C@@H](C(=O)O)N
2836-03-05	0.995	22	0.9912	0.9949	0.9938	0.9963	0.9952	0.9962	CN(c1ccccc1N)C
2845-89-8	1.1759	12	1.1967	1.1944	1.1979	1.1769	1.1762	1.1773	COc1cccc(c1)Cl
28467-92-7	1.0201	22	0.9967	1.0095	1.0074	1.0195	1.02	1.0196	CC/C(=C/c1ccccc1)/C=O
2856-63-5	1.1737	18	1.1987	1.1905	1.1869	1.1746	1.174	1.1748	N#CCc1ccccc1Cl
285-67-6	0.964	25	0.9341	0.9429	0.9402	0.964	0.9639	0.9639	C1C[C@@H]2[C@H](C1)O2
2859-67-8	1.063	25	1.0862	1.0669	1.0668	1.0627	1.063	1.0628	OCCCc1cccnc1
2859-68-9	1.06	25	0.9851	1.0231	1.0216	1.0601	1.06	1.0601	OCCCc1ccccn1
286-20-4	0.9663	20	0.9281	0.9409	0.939	0.9658	0.9662	0.9658	C1CC[C@H]2[C@@H](C1)O2
2867-05-02	0.8301	20	0.8962	0.8957	0.8909	0.8322	0.8305	0.8319	CC1=CC[C@@]2([C@H]1C2)C(C)C
2868-37-3	0.9848	20	1.0384	1.0499	1.049	0.9862	0.985	0.9859	COC(=O)C1CC1
2869-34-3	0.8049	20	0.8135	0.8124	0.8111	0.8049	0.8049	0.8049	CCCCCCCCCCCCCN
2870-04-04	0.8864	25	0.8731	0.8689	0.8689	0.8871	0.8865	0.8871	CCc1c(C)cccc1C
287-23-0	0.7038	0	0.7004	0.7067	0.6928	0.7065	0.7043	0.7059	C1CCC1
287-27-4	1.02	20	0.978	0.9877	0.985	1.019	1.0198	1.0188	C1CCS1
2874-74-0	0.89	18	0.8793	0.9047	0.878	0.8875	0.8899	0.888	CCCCCCCCCC[C@H](C(=O)O)C
287-92-3	0.7457	20	0.715	0.7152	0.7136	0.7459	0.7457	0.746	C1CCCC1
288-14-2	1.078	20	1.0856	1.0799	1.0809	1.0775	1.0779	1.0771	c1ccno1
288-32-4	1.0303	101	1.0341	1.0307	1.032	1.0336	1.0305	1.0329	c1ncc[nH]1
288-36-8	1.1861	25	1.1851	1.1859	1.1859	1.1862	1.186	1.1859	c1cn[nH]n1
288-39-1	1.268	25	1.2691	1.2683	1.2685	1.2709	1.2684	1.2701	c1cnsn1
288-94-8	1.406	20	1.4055	1.4059	1.4058	1.4057	1.406	1.4058	n1ncn[nH]1
2892-18-4	0.9509	46	0.9314	0.9512	0.9358	0.9481	0.9505	0.9488	CC(CC(=O)/C=C/c1ccccc1)C
289-80-5	1.1035	23	1.0875	1.0976	1.0952	1.1001	1.1031	1.101	c1ccnnc1
29003-73-4	1.182	20	1.1814	1.178	1.1783	1.182	1.182	1.182	CCCCOC(=O)C(Cl)Cl
290-37-9	1.0311	61	1.0359	1.0322	1.0331	1.0342	1.0313	1.0332	n1ccncc1
290-87-9	1.38	25	1.3799	1.3799	1.3799	1.3754	1.3794	1.3761	n1cncnc1
2915-53-9	0.94	20	0.9456	0.9419	0.943	0.9405	0.94	0.9398	CCCCCCCCOC(=O)/C=C\C(=O)OCCCCCCCC
291-64-5	0.8098	20	0.7572	0.7608	0.7595	0.8085	0.8096	0.8087	C1CCCCCC1
2919-23-5	0.9218	15	0.9267	0.9277	0.9189	0.9226	0.9221	0.9227	OC1CCC1
2921-92-8	1.49	NT	1.4785	NA	NA	1.4904	NA	NA	CCC(CO[N](=O)O)(CO[N](=O)O)CO[N](=O)O
2922-51-2	0.8049	48	0.8162	0.8227	0.8236	0.8055	0.8049	0.8054	CCCCCCCCCCCCCCCC(=O)C
29232-93-7	1.17	20	1.1745	1.1721	1.1724	1.1697	1.17	1.1698	CCN(c1nc(cc(n1)C)OP(=S)(OC)OC)CC
292-64-8	0.8349	20	0.7781	0.7811	0.7796	0.8342	0.8348	0.8343	C1CCCCCCC1
2935-44-6	0.961	20	0.9532	0.9618	0.9586	0.9606	0.9609	0.9606	C[C@H](CC[C@H](O)C)O
293-55-0	0.8463	25	0.7955	0.7942	0.7959	0.8455	0.8462	0.8457	C1CCCCCCCC1
2935-90-2	1.085	25	1.0878	1.0863	1.088	1.0864	1.0851	1.086	COC(=O)CCS
293-96-9	0.8538	25	0.8083	0.807	0.8077	0.8521	0.8538	0.8523	C1CCCCCCCCC1
2941-64-2	1.195	20	1.2368	1.212	1.2168	1.1956	1.1951	1.1958	CCSC(=O)Cl
294-62-2	0.82	80	0.821	0.7998	0.8199	0.8225	0.8199	0.8221	C1CCCCCCCCCCC1
295-48-7	0.8364	61	0.8246	0.8244	0.8234	0.8365	0.8364	0.8364	C1CCCCCCCCCCCCCC1
2955-88-6	0.975	20	0.9619	0.9789	0.9674	0.9761	0.9751	0.9758	OCCN1CCCC1
29606-79-9	0.9198	20	0.9276	0.9312	0.9296	0.9198	0.9198	0.9199	C[C@@H]1CC[C@H](C(=O)C1)C(=C)C
2961-47-9	0.8878	25	0.8778	0.8845	0.8833	0.8871	0.8877	0.8873	CCCCC(c1ccncc1)CCCC
2969-81-5	1.354	20	1.3455	1.3342	1.3359	1.3541	1.354	1.3543	BrCCCC(=O)OCC
2978-58-7	0.79	25	0.8116	0.7976	0.8021	0.7911	0.7901	0.7909	C#CC(N)(C)C
2979-19-3	0.909	15	0.9067	0.9125	0.9099	0.9099	0.9092	0.9098	O=C1CCCC(C1)(C)C
298-00-0	1.358	20	1.3531	1.3584	1.3565	1.3596	1.3583	1.3593	COP(=S)(Oc1ccc(cc1)[N](=O)O)OC
298-04-4	1.144	20	1.1466	1.1445	1.1455	1.144	1.144	1.144	CCSCCSP(=S)(OCC)OCC
2980-71-4	0.7412	25	0.7393	0.7386	0.7415	0.7415	0.7412	0.7413	CCCCCCCC(=C)C
2983-26-8	1.732	20	1.7894	1.7567	1.7599	1.7379	1.7329	1.737	CCO[C@H](CBr)Br
2983-37-1	0.8586	25	0.864	0.8615	0.8638	0.8582	0.8585	0.8585	CCCC[C@@H](C(=O)OCC)CC
299-42-3	1.0085	22	1.0491	1.0543	1.0538	1.0644	1.0208	1.0646	CN[C@H]([C@@H](c1ccccc1)O)C
29964-84-9	0.876	20	0.8806	0.8722	0.8741	0.8762	0.876	0.876	CC(CCCCCCCOC(=O)C(=C)C)C
299-84-3	1.44	32	1.4517	1.4419	1.443	1.4417	1.4403	1.4416	COP(=S)(Oc1cc(Cl)c(cc1Cl)Cl)OC
3000-79-1	0.8436	24	0.8363	0.8413	0.8393	0.8447	0.8437	0.8445	C[C@H]1CCCCN1
3001-72-7	1.005	25	1.0222	1.0117	1.0138	1.0059	1.0051	1.0058	C1CN=C2N(C1)CCC2
3002-24-2	0.959	20	0.9486	0.951	0.9509	0.9574	0.9589	0.9582	CCC(=O)CC(=O)C
300-57-2	0.892	20	0.8834	0.8832	0.883	0.8923	0.892	0.8918	C=CCc1ccccc1
300-62-9	0.9306	25	0.9405	0.9391	0.9422	0.9402	0.9309	0.94	C[C@H](Cc1ccccc1)N
3008-39-7	1.0583	22	1.0425	1.054	1.0518	1.0622	1.0589	1.0615	O=C1CCCCCC1=O
301-12-2	1.289	20	1.2867	1.2884	1.2882	1.2886	1.289	1.2887	CC[S@@](=O)CCSP(=O)(OC)OC
3016-19-1	0.8118	20	0.7981	0.8129	0.8132	0.8113	0.8117	0.8114	C/C=C(/C=C/C=C(C)C)\C
3017-69-4	1.336	20	1.3604	1.3482	1.35	1.3343	1.3357	1.3346	BrC=C(C)C
3017-71-8	1.3323	15	1.33	1.336	1.3327	1.3325	1.3324	1.3324	C/C=C(\Br)/C
3018-12-0	1.369	20	1.377	1.3734	1.3746	1.3714	1.3693	1.3709	ClC(C#N)Cl
3019-20-3	0.9852	20	0.9937	0.9919	0.9948	0.9858	0.9853	0.9856	CC(Sc1ccccc1)C
302-17-0	1.9081	20	1.8737	1.9011	1.8997	1.8982	1.9067	1.8997	OC(C(Cl)(Cl)Cl)O
302-72-7	1.424	25	1.3242	1.3865	1.3816	1.4217	1.4238	1.4245	C[C@@H](C(=O)O)N
30273-11-1	0.949	15	0.951	0.9546	0.9517	0.9496	0.9492	0.9497	CC[C@H](c1ccc(cc1)N)C
302-84-1	1.603	22	1.5341	1.5853	1.5818	1.5985	1.6012	1.5999	OC[C@@H](C(=O)O)N
3031-66-1	1.018	20	1.0211	1.0191	1.02	1.0198	1.0183	1.0195	C[C@H](C#C[C@H](O)C)O
3031-74-1	0.9332	20	1.0491	0.9513	0.9539	0.9492	0.9329	0.9312	CCOO
303-38-8	1.542	20	1.5426	1.5409	1.5283	1.5419	1.542	1.5419	OC(=O)c1cccc(c1O)O
3034-53-5	1.82	25	1.8057	1.8169	1.8151	1.813	1.819	1.8142	Brc1nccs1
3036-66-6	0.8296	20	0.8327	0.8297	0.831	0.8297	0.8294	0.8289	CO/C=C\C=C
30389-18-5	0.913	25	0.8928	0.9062	0.9027	0.9132	0.913	0.9132	C#CC1(N)CCCCC1
3040-44-6	0.9703	25	0.9442	0.9676	0.9522	0.9703	0.9703	0.9705	OCCN1CCCCC1
3048-64-4	0.841	NT	0.8836	NA	NA	0.8432	NA	NA	C=C[C@H]1C[C@@H]2C[C@H]1C=C2
3054-95-3	0.8543	15	0.8411	0.8463	0.8455	0.8533	0.8542	0.8532	CCOC(OCC)C=C
30560-19-1	1.35	20	1.3449	1.3481	1.3477	1.3511	1.3502	1.3508	CO[P@](=O)(NC(=O)C)SC
306-44-5	1.0744	67	1.0846	1.0758	1.0761	1.0753	1.0745	1.0753	CC(=O)/C=N\O
3066-71-5	1.0275	20	0.9843	0.9883	0.9864	1.023	1.0268	1.0239	C=CC(=O)OC1CCCCC1
3068-00-6	1.18	20	1.2121	1.1949	1.1956	1.1806	1.1801	1.1807	OCC[C@@H](CO)O
306-83-2	1.4638	25	1.4871	1.4769	1.4808	1.4674	1.4641	1.4664	ClC(C(F)(F)F)Cl
30685-95-1	0.9298	21	0.9437	0.9337	0.9337	0.9308	0.93	0.9309	CC(=O)/C=C/[C@@H]1C(=CCCC1(C)C)C
3068-88-0	1.0555	20	1.0413	1.0483	1.048	1.0572	1.0557	1.0567	C[C@H]1CC(=O)O1
307-34-6	1.73	20	1.7363	1.7327	1.7318	1.7311	1.7301	1.7308	FC(C(C(C(F)(F)F)(F)F)(F)F)(C(C(C(C(F)(F)F)(F)F)(F)F)(F)F)F
3073-66-3	0.7749	25	0.7955	0.7942	0.7959	0.7756	0.775	0.7755	C[C@@H]1CCCC(C1)(C)C
3073-92-5	0.7772	0	0.7534	0.7581	0.7576	0.7752	0.7771	0.7754	CCCOCCCC
3074-71-3	0.726	20	0.72	0.7224	0.7217	0.7255	0.7259	0.7255	CCCC[C@H](C(C)C)C
3074-76-8	0.7371	25	0.72	0.7195	0.7217	0.7368	0.737	0.737	CCCC(CC)(CC)C
3074-77-9	0.742	20	0.72	0.7224	0.7217	0.7409	0.7419	0.7411	CCC([C@@H](CC)C)CC
30752-19-3	1.2306	20	1.1971	1.2033	1.1999	1.2339	1.231	1.2333	CCCCCCOc1ccc(cc1)Br
3076-04-08	0.88	20	0.8767	0.8788	0.8778	0.8788	0.8799	0.8792	CCCCCCCCCCCCCOC(=O)C=C
3088-41-3	0.9403	25	0.9404	0.9406	0.9406	0.9411	0.9404	0.941	N#CCC[NH+]1CCCCC1
3102-33-8	0.8624	20	0.8464	0.8495	0.8486	0.8631	0.8625	0.8631	C/C=C/C(=O)C
3112-88-7	1.1261	153	1.163	1.1265	1.1483	1.1276	1.126	1.1277	O=S(=O)(c1ccccc1)Cc1ccccc1
311-89-7	1.884	25	1.8813	1.8836	1.8835	1.8835	1.8839	1.8837	FC(C(C(C(F)(F)F)(F)F)(F)F)(N(C(C(C(C(F)(F)F)(F)F)(F)F)(F)F)C(C(C(C(F)(F)F)(F)F)(F)F)(F)F)F
3121-61-7	1.012	20	0.9946	0.9939	0.9966	1.0119	1.0119	1.0117	COCCOC(=O)C=C
31218-83-4	1.1294	20	1.1281	1.129	1.1292	1.1282	1.1292	1.1284	CCN[P@@](=S)(O/C(=C\C(=O)OC(C)C)/C)OC
31252-42-3	0.997	20	1.001	1.0121	1.0031	0.9959	0.997	0.9967	N1CCC(CC1)Cc1ccccc1
3128-06-01	1.09	25	1.1125	1.0891	1.0935	1.0889	1.0898	1.0892	CC(=O)CCCC(=O)O
31367-46-1	0.8177	25	0.8239	0.8217	0.8268	0.8187	0.8178	0.8184	CCCC[C@H]([C@H](O)C)C
3152-68-9	0.8697	20	0.9571	0.9231	0.9486	0.8798	0.8712	0.8782	CCC(=O)/C=C/c1ccccc1
3153-36-4	1.0756	20	1.0664	1.065	1.0657	1.0755	1.0756	1.0753	ClCCCC(=O)OCC
3153-37-5	1.1293	20	1.1167	1.1159	1.117	1.1274	1.129	1.1277	COC(=O)CCCCl
31543-75-6	1.8176	25	1.9263	1.8728	1.8702	1.8192	1.8178	1.819	Brc1ccc(c(c1)Br)C
3172-52-9	1.4422	20	1.4338	1.4411	1.4408	1.4426	1.4422	1.4423	Clc1ccc(s1)Cl
3174-74-1	0.94	19	0.8932	0.8956	0.8934	0.941	0.9399	0.9395	O1CCC=CC1
3175-23-3	1.318	25	1.3244	1.3193	1.3227	1.3203	1.3182	1.32	ClCC(Cl)(Cl)C
3178-22-1	0.8127	20	0.8083	0.8098	0.8077	0.8112	0.8125	0.8114	CC(C1CCCCC1)(C)C
3178-29-8	0.7321	25	0.7333	0.7348	0.7361	0.7325	0.7321	0.7325	CCCC(CCC)CCC
3179-63-3	0.872	25	0.8764	0.8784	0.8866	0.8713	0.872	0.8717	OCCCN(C)C
3180-09-04	0.975	20	0.9635	0.978	0.9712	0.9767	0.9753	0.9765	CCCCc1ccccc1O
3188-13-4	1.0188	15	1.0619	1.0351	1.0384	1.018	1.0188	1.0189	CCOCCl
3194-15-8	1.0626	28	1.0703	1.0622	1.0713	1.063	1.0626	1.0631	CCC(=O)c1ccco1
3196-15-4	1.4528	20	1.4275	1.4206	1.4212	1.45	1.4523	1.4503	CC[C@@H](C(=O)OC)Br
319-85-7	1.89	19	1.8422	1.8727	1.8715	1.8857	1.8894	1.8864	Cl[C@@H]1[C@H](Cl)[C@H](Cl)[C@@H]([C@H]([C@H]1Cl)Cl)Cl
3208-16-0	0.9018	20	0.9127	0.9112	0.9141	0.9027	0.9019	0.9025	CCc1ccco1
321-38-0	1.1322	20	1.1711	1.1699	1.1601	1.1346	1.1325	1.1338	Fc1cccc2c1cccc2
321-60-8	1.2452	25	1.2096	1.2364	1.2309	1.241	1.2446	1.2418	Fc1ccccc1c1ccccc1
32161-06-1	1.146	25	1.1434	1.1315	1.1287	1.1459	1.1459	1.1453	O=C1CCN(CC1)C(=O)C
3217-86-5	0.8985	25	0.9176	0.9167	0.9174	0.8988	0.8985	0.8988	CCCNC(=O)CC
3218-02-08	0.87	25	0.8493	0.87	0.8635	0.8693	0.8699	0.8694	NCC1CCCCC1
3221-61-2	0.7095	25	0.72	0.7195	0.7217	0.71	0.7095	0.71	CCCCCCC(C)C
3229-00-3	2.596	15	2.5855	2.5936	2.5932	2.5905	2.5953	2.592	BrCC(CBr)(CBr)CBr
32315-10-9	1.629	80	1.6567	1.6315	1.642	1.6345	1.6296	1.6334	O=C(OC(Cl)(Cl)Cl)OC(Cl)(Cl)Cl
3234-28-4	0.845	NT	0.8623	NA	NA	0.8449	NA	NA	CCCCCCCCCCCC[C@H]1CO1
3234-49-9	1.668	18	1.6926	1.6781	1.6805	1.6661	1.6678	1.6662	CCC[C@@H](CBr)Br
3238-40-2	1.74	20	1.7249	1.7372	1.7344	1.7374	1.7393	1.7359	OC(=O)c1ccc(o1)C(=O)O
3244-90-4	1.12	25	1.1213	1.12	1.1201	1.1191	1.1199	1.1192	CCCOP(=S)(OP(=S)(OCCC)OCCC)OCCC
32449-92-6	1.76	20	1.7275	1.7486	1.747	1.7557	1.7594	1.7566	O=C[C@@H]([C@H]1OC(=O)[C@H]([C@H]1O)O)O
324-74-3	1.247	25	1.2096	1.2364	1.2309	1.2443	1.2465	1.2438	Fc1ccc(cc1)c1ccccc1
3252-43-5	2.369	20	2.3782	2.3669	2.366	2.3593	2.3675	2.3601	BrC(C#N)Br
3254-63-5	1.273	21	1.2753	1.2734	1.2733	1.2716	1.2728	1.272	CSc1ccc(cc1)OP(=O)(OC)OC
3256-88-0	1.059	25	1.053	1.0572	1.0554	1.0583	1.0589	1.0583	Cc1ccc(cn1)c1ccccc1
32620-08-9	1.3209	15	1.344	1.3405	1.3394	1.3232	1.3214	1.3235	CC/C=C/Br
326-62-5	1.059	25	1.0844	1.0664	1.0685	1.0617	1.0593	1.0611	N#CCc1ccccc1F
32768-54-0	1.2458	20	1.2651	1.2663	1.2582	1.2464	1.246	1.2469	Clc1c(C)cccc1Cl
3279-26-3	1.406	NT	1.3867	NA	NA	1.4076	NA	NA	COP(Cl)Cl
327-98-0	1.365	20	1.3551	1.3632	1.362	1.3664	1.3652	1.3664	CC[P@](=S)(OCC)Oc1cc(Cl)c(cc1Cl)Cl
32809-16-8	1.452	25	1.4693	1.4617	1.4663	1.4526	1.4521	1.4525	O=C1N(c2cc(Cl)cc(c2)Cl)C(=O)[C@@]2([C@@]1(C)C2)C
3282-30-2	1.003	20	1.0053	1.0026	1.0032	1.0017	1.0028	1.002	ClC(=O)C(C)(C)C
328-39-2	1.293	18	1.2154	1.2299	1.2318	1.2855	1.2919	1.2868	N[C@H](C(=O)O)CC(C)C
328-74-5	1.487	25	1.4752	1.4839	1.4832	1.4848	1.4867	1.4854	Nc1cc(cc(c1)C(F)(F)F)C(F)(F)F
3289-28-9	0.9362	20	0.9659	0.9681	0.9688	0.9375	0.9364	0.9378	CCOC(=O)C1CCCCC1
3296-05-07	1.2634	25	1.2503	1.2601	1.2584	1.262	1.2632	1.2621	Clc1ccc(cc1)N=[N]=N
3319-15-1	1.0794	20	1.0656	1.0629	1.0625	1.0786	1.0794	1.079	COc1ccc(cc1)[C@@H](O)C
332-77-4	1.073	25	1.0662	1.0723	1.0722	1.0729	1.0729	1.0726	CO[C@@H]1C=C[C@H](O1)OC
3329-48-4	0.8382	20	0.8339	0.8382	0.8436	0.8369	0.838	0.8373	C=C[C@@](CC(C)C)(O)C
333-41-5	1.1088	20	1.1088	1.109	1.1089	1.1089	1.1088	1.1089	CCOP(=S)(Oc1cc(C)nc(n1)C(C)C)OCC
3338-55-4	0.799	20	0.7903	0.7949	0.7953	0.7988	0.799	0.7989	C=C/C(=C\CC=C(C)C)/C
334-56-5	0.8194	20	0.8366	0.8309	0.8295	0.8195	0.8194	0.8193	CCCCCCCCCCF
3350-30-9	0.956	20	0.9082	0.9094	0.9094	0.9564	0.9561	0.9563	O=C1CCCCCCCC1
3350-78-5	1.065	25	1.0669	1.0754	1.0738	1.0643	1.0648	1.0644	CC(=CC(=O)Cl)C
3352-87-2	0.847	25	0.8621	0.8533	0.858	0.8467	0.8469	0.8468	CCCCCCCCCCCC(=O)N(CC)CC
335-44-4	1.7484	20	1.7064	1.7396	1.7338	1.7465	1.7482	1.7469	FC(C([C@@](C(F)(F)F)(Cl)F)(Cl)Cl)(F)F
335-57-9	1.7333	20	1.7354	1.7294	1.7357	1.7333	1.7333	1.7333	FC(C(C(C(F)(F)F)(F)F)(F)F)(C(C(C(F)(F)F)(F)F)(F)F)F
33560-15-5	1.2636	20	1.2669	1.2657	1.2645	1.2638	1.2637	1.264	CC(COC(=O)C(Cl)(Cl)Cl)C
336-59-4	1.665	20	1.6629	1.6645	1.6647	1.6661	1.6652	1.6659	O=C(C(C(C(F)(F)F)(F)F)(F)F)OC(=O)C(C(C(F)(F)F)(F)F)(F)F
3377-86-4	1.1658	20	1.1789	1.1706	1.1701	1.167	1.166	1.1667	CCCC[C@H](Br)C
3377-87-5	1.1799	20	1.1789	1.1706	1.1701	1.177	1.1795	1.178	CCC[C@@H](CC)Br
3383-96-8	1.32	NT	1.3188	NA	NA	1.32	NA	NA	COP(=S)(Oc1ccc(cc1)Sc1ccc(cc1)OP(=S)(OC)OC)OC
3386-33-2	0.8616	20	0.8615	0.8579	0.8625	0.8616	0.8616	0.8616	CCCCCCCCCCCCCCCCCCCl
33880-83-0	0.8749	20	0.8583	0.8673	0.8645	0.8739	0.8748	0.8742	C=C[C@]1(C)CC[C@@H](C[C@H]1C(=C)C)C(=C)C
338-83-0	1.822	4	1.821	1.8214	1.8212	1.8214	1.8219	1.8216	FC(C(C(F)(F)F)(F)F)(N(C(C(C(F)(F)F)(F)F)(F)F)C(C(C(F)(F)F)(F)F)(F)F)F
3391-86-4	0.8395	13	0.8341	0.8517	0.8428	0.8391	0.8395	0.8388	CCCCC[C@H](C=C)O
3395-91-3	1.4123	18	1.5325	1.5218	1.5269	1.421	1.4138	1.4201	COC(=O)CCBr
33966-50-6	0.7246	20	0.7368	0.7262	0.7294	0.7246	0.7246	0.7247	CC[C@H](N)C
3400-45-1	1.0527	20	1.0374	1.051	1.045	1.053	1.0527	1.0528	OC(=O)C1CCCC1
3404-67-9	0.725	25	0.7145	0.7133	0.717	0.7248	0.725	0.7249	CCC(=C)[C@@H](CC)C
3404-71-5	0.7079	20	0.6892	0.6964	0.6921	0.6999	0.7073	0.7	CCC(C=C)CC
3404-72-6	0.7051	20	0.6993	0.7038	0.7005	0.7043	0.7051	0.7047	CC[C@H](C(=C)C)C
3404-73-7	0.6974	20	0.6892	0.6964	0.6921	0.6967	0.6974	0.697	CCC(C=C)(C)C
3404-78-2	0.7182	20	0.7221	0.7246	0.7218	0.7179	0.7182	0.7178	CC(CC=C(C)C)C
3437-89-6	1.0005	22	0.9457	0.9242	0.9421	1.0013	1.0005	1.001	CC/C(=C\c1ccccc1)/C(=O)C
3437-95-4	2.0595	25	2.0579	2.0591	2.0584	2.0569	2.0591	2.0573	Ic1cccs1
344-04-7	1.981	25	1.9364	1.9746	1.9622	1.9787	1.9807	1.9791	Fc1c(F)c(F)c(c(c1F)Br)F
3445-11-02	1.1435	20	1.137	1.1427	1.1492	1.1423	1.1433	1.1425	OCCN1CCCC1=O
3452-07-01	0.7882	30	0.7869	0.7959	0.7972	0.7878	0.788	0.7879	CCCCCCCCCCCCCCCCCCC=C
3452-97-9	0.8236	25	0.8302	0.8311	0.8353	0.8236	0.8236	0.8236	OCC[C@H](CC(C)(C)C)C
345-35-7	1.216	25	1.2528	1.2455	1.2378	1.2141	1.2159	1.2158	ClCc1ccccc1F
3454-07-07	0.8884	25	0.8884	0.8908	0.8938	0.889	0.8885	0.889	CCc1ccc(cc1)C=C
3458-28-4	1.539	20	1.5577	1.552	1.5527	1.5513	1.5414	1.5511	OC[C@@H]1O[C@@H](O)[C@@H]([C@@H]([C@@H]1O)O)O
34698-41-4	1.038	15	1.0142	1.0313	1.0287	1.0374	1.038	1.0375	[NH3+][C@H]1CCc2c1cccc2
34713-94-5	0.8152	25	0.8219	0.8109	0.8183	0.8156	0.8152	0.8155	CC[C@@H](CO)C
348-51-6	1.2233	30	1.2368	1.2084	1.2104	1.228	1.2233	1.2236	Fc1ccccc1Cl
34885-03-5	0.9074	20	0.9131	0.9289	0.9246	0.9079	0.9075	0.9077	OC[C@@H]1CC[C@H](CC1)C
350-46-9	1.33	20	1.3323	1.345	1.3522	1.3302	1.33	1.3292	Fc1ccc(cc1)[N](=O)O
350-50-5	1.0228	25	1.0375	1.0256	1.0238	1.0235	1.0228	1.023	FCc1ccccc1
3508-00-7	0.9916	20	0.9926	1.0022	1.0027	0.9919	0.9916	0.9918	CCCCCCCCCCCCCCCCCBr
35161-71-8	0.819	25	0.8115	0.816	0.8141	0.8186	0.8189	0.8187	CNCC#C
35182-51-5	0.9085	25	0.9012	0.9071	0.908	0.9088	0.9085	0.9087	CCC(c1ccncc1)CC
3522-94-9	0.7072	20	0.72	0.7224	0.7217	0.7069	0.7072	0.7069	CC(CCC(C)(C)C)C
352-34-1	1.9523	15	1.9579	1.9785	1.9798	1.9493	1.9526	1.953	Fc1ccc(cc1)I
3524-68-3	1.18	20	1.1824	1.1812	1.1815	1.1804	1.1801	1.1806	C=CC(=O)OCC(COC(=O)C=C)(COC(=O)C=C)CO
3524-73-0	0.6877	25	0.6892	0.6888	0.6921	0.6879	0.6877	0.688	C=CCCC(C)C
352-70-5	0.9974	20	1.0098	1.004	1.0018	0.9996	0.9974	0.9978	Cc1cccc(c1)F
352-93-2	0.8362	20	0.8553	0.8489	0.8512	0.8357	0.8361	0.836	CCSCC
35305-13-6	0.8326	22	0.841	0.8329	0.8326	0.8315	0.8325	0.8321	CCC[C@H]1CCCCN1C
353-50-4	1.139	25	1.2132	1.1957	1.2065	1.1439	1.1391	1.1415	FC(=O)F
353-55-9	2.3173	22	2.3097	2.3165	2.318	2.3093	2.3162	2.3112	FC(Br)(Br)Cl
353-58-2	1.95	22	1.9345	1.9462	1.9457	1.9591	1.9512	1.9572	FC(Br)(Cl)Cl
353-83-3	2.13	25	2.1593	2.1175	2.1697	2.1274	2.1296	2.1283	ICC(F)(F)F
35400-43-2	1.2	20	1.2004	1.2	1.1997	1.1995	1.1999	1.1995	CCCS[P@@](=S)(Oc1ccc(cc1)SC)OCC
354-06-3	1.8574	25	1.8537	1.8578	1.8574	1.854	1.857	1.8551	F[C@@H](C(Br)(F)F)Cl
354-14-3	1.5497	17	1.5854	1.5836	1.5779	1.5514	1.55	1.5511	ClC(C(Cl)(Cl)F)Cl
354-23-4	1.5	25	1.4871	1.4769	1.4808	1.4968	1.4994	1.4976	F[C@@H](C(Cl)(F)F)Cl
354-55-2	1.8098	25	1.8003	1.7791	1.7995	1.8066	1.8092	1.8071	FC(C(F)(F)F)(Br)F
354-56-3	1.74	25	1.7229	1.7386	1.7305	1.7356	1.7393	1.7359	ClC(C(Cl)(Cl)F)(Cl)Cl
354-58-5	1.579	20	1.6006	1.5897	1.5882	1.582	1.5794	1.5814	FC(C(Cl)(Cl)Cl)(F)F
355-02-2	1.7878	25	1.7467	1.7679	1.7572	1.7862	1.7875	1.7864	FC1(C(F)(F)F)C(F)(F)C(F)(F)C(C(C1(F)F)(F)F)(F)F
355-04-4	1.7326	20	1.7253	1.7232	1.7234	1.731	1.7324	1.7313	FC(C(C(C(C(F)(F)F)(C(F)(F)F)F)(F)F)(F)F)(F)F
355-25-9	1.6484	25	1.6404	1.6441	1.6538	1.648	1.6482	1.648	FC(C(C(F)(F)F)(F)F)(C(F)(F)F)F
355-42-0	1.691	20	1.7253	1.7232	1.7234	1.6928	1.6913	1.6924	FC(C(C(F)(F)F)(F)F)(C(C(C(F)(F)F)(F)F)(F)F)F
3554-74-3	0.9635	16	0.9619	0.9757	0.9674	0.9636	0.9636	0.9637	CN1CCC[C@H](C1)O
35554-44-0	1.243	23	1.2416	1.2425	1.2423	1.2433	1.243	1.2432	C=CCO[C@H](c1ccc(cc1Cl)Cl)Cn1cncc1
35573-93-4	0.9951	19	0.9845	0.991	0.9911	0.995	0.9951	0.995	ClCCC(OCC)OCC
355-80-6	1.6647	20	1.6453	1.6623	1.658	1.6617	1.6643	1.6622	OCC(C(C(C(F)F)(F)F)(F)F)(F)F
35608-64-1	1.017	20	1.0133	1.0055	1.0072	1.0148	1.0167	1.0157	CCOC(=O)C[C@H](O)C
356-16-1	1.6024	25	1.6017	1.599	1.6052	1.6019	1.6023	1.602	FC(C([N](=O)O)(F)F)([N](=O)O)F
356-24-1	1.483	20	1.4619	1.4822	1.4748	1.4805	1.4827	1.481	COC(=O)C(C(C(F)(F)F)(F)F)(F)F
356-27-4	1.394	20	1.3815	1.3854	1.3854	1.3961	1.3944	1.3958	CCOC(=O)C(C(C(F)(F)F)(F)F)(F)F
3570-55-6	1.183	25	1.1819	1.1828	1.1826	1.1831	1.183	1.1832	SCCSCCS
35794-11-7	0.853	25	0.8234	0.8382	0.8278	0.8535	0.853	0.8533	C[C@@H]1C[C@H](C)C[NH2+]C1
3581-91-7	1.0699	20	1.0798	1.0725	1.0742	1.0712	1.07	1.0709	Cc1scnc1C
3586-14-9	1.051	25	1.0803	1.0625	1.0662	1.0505	1.051	1.0509	Cc1cccc(c1)Oc1ccccc1
3587-60-8	1.135	20	1.1393	1.1357	1.1362	1.1344	1.1348	1.1343	ClCOCc1ccccc1
3588-30-5	0.8272	20	0.8268	0.822	0.8218	0.8246	0.8269	0.8257	COC(=C)C=C
359-01-3	0.7559	25	0.7753	0.7557	0.7599	0.7567	0.756	0.7569	CC[C@H](F)C
359-11-5	1.26	-70	1.2546	1.2599	1.2591	1.2585	1.2603	1.2596	FC=C(F)F
359-28-4	1.5393	20	1.5166	1.5225	1.5236	1.5383	1.5392	1.5385	ClC([C@@H](Cl)F)Cl
3600-24-6	1.1082	20	1.1083	1.1072	1.1075	1.1111	1.1087	1.1109	CCSSSCC
36049-78-2	1.3251	20	1.2993	1.3192	1.3136	1.3264	1.3254	1.3267	CCCCCC[C@H](I)C
360-89-4	1.5297	25	1.5625	1.5222	1.5331	1.5305	1.5297	1.5305	F/C(=C(\C(F)(F)F)/F)/C(F)(F)F
363-72-4	1.514	25	1.5025	1.4823	1.4997	1.5128	1.5138	1.5131	Fc1cc(F)c(c(c1F)F)F
3637-61-4	0.9332	20	0.9142	0.9276	0.9247	0.9324	0.9331	0.9324	OCC1CCCC1
36383-15-0	0.8621	20	0.8537	0.8563	0.8608	0.862	0.8622	0.8624	CC[C@H](c1ccccc1)C
3638-35-5	0.6936	25	0.7351	0.7339	0.7367	0.6936	0.6936	0.6937	CC(C1CC1)C
3657-07-06	1.2778	20	1.2669	1.2657	1.2645	1.2781	1.2779	1.2781	CCCCOC(=O)C(Cl)(Cl)Cl
3658-79-5	0.829	22	0.8143	0.8311	0.8287	0.8283	0.8289	0.8284	CCCCC(OCC)OCC
367-23-7	1.264	25	1.2782	1.2603	1.262	1.2655	1.264	1.2646	Fc1ccc(c(c1)F)F
367-25-9	1.268	25	1.2592	1.258	1.2603	1.269	1.2681	1.2687	Fc1ccc(c(c1)F)N
3674-09-07	1.3282	20	1.3497	1.3518	1.3532	1.3278	1.3281	1.3278	COC(=O)[C@H](CCl)Cl
3674-13-3	1.7966	20	1.8256	1.7952	1.7983	1.7966	1.7966	1.7967	CCOC(=O)[C@H](CBr)Br
3675-68-1	2.1835	20	2.2077	2.1992	2.2044	2.1842	2.1837	2.1848	CC[C@@H](C(Br)Br)Br
3675-69-2	2.1692	20	2.187	2.1719	2.1741	2.1708	2.1695	2.1708	CCC(CBr)(Br)Br
367-64-6	1.0268	22	1.125	1.084	1.0854	1.0325	1.0276	1.0315	CCCCOC(=O)C(F)(F)F
36768-62-4	0.912	25	0.9156	0.9126	0.9129	0.9126	0.9121	0.9127	[NH3+]C1CC(C)(C)[NH2+]C(C1)(C)C
3683-19-0	0.6952	25	0.6993	0.6963	0.7005	0.6964	0.6954	0.6962	C/C=C\[C@@H](CC)C
368-43-4	1.3286	20	1.3301	1.3227	1.3303	1.3286	1.3286	1.3287	FS(=O)(=O)c1ccccc1
3699-01-02	1.0986	25	1.0983	1.0945	1.093	1.0997	1.0987	1.0993	Cc1ccc(cc1)Sc1ccccc1
3710-30-3	0.734	20	0.7198	0.7272	0.7224	0.7335	0.7339	0.7336	C=CCCCCC=C
3710-84-7	0.8669	20	0.9114	0.8808	0.871	0.8698	0.8673	0.8694	CCN(CC)O
371-41-5	1.1889	56	1.2343	1.1964	1.2424	1.1908	1.1889	1.1902	Oc1ccc(cc1)F
371-62-0	1.104	20	1.1089	1.1036	1.1005	1.1048	1.1038	1.1026	OCCF
372-19-0	1.1561	19	1.1518	1.1462	1.1452	1.1568	1.1562	1.1562	Nc1cccc(c1)F
3721-95-7	1.0599	20	1.0675	1.0797	1.0727	1.0592	1.0599	1.0597	OC(=O)C1CCC1
372-20-3	1.238	25	1.2343	1.2553	1.2424	1.2354	1.2377	1.2354	Oc1cccc(c1)F
372-31-6	1.2586	15	1.2594	1.2681	1.2607	1.2579	1.2585	1.2581	CCOC(=O)CC(=O)C(F)(F)F
372-38-3	1.277	25	1.2782	1.2603	1.262	1.278	1.2771	1.2776	Fc1cc(F)cc(c1)F
372-46-3	0.9279	20	0.8786	0.8836	0.8787	0.9271	0.9278	0.9272	FC1CCCCC1
372-47-4	1.13	NT	1.1275	NA	NA	1.1323	NA	NA	Fc1cccnc1
372-48-5	1.128	20	1.1263	1.1235	1.1243	1.1286	1.1282	1.1291	Fc1ccccn1
373-14-8	0.7995	20	0.8016	0.8027	0.7979	0.8	0.7995	0.7997	CCCCCCF
3731-51-9	1.0525	25	1.0487	1.0513	1.0512	1.0538	1.0527	1.0538	NCc1ccccn1
3731-52-0	1.064	20	1.0622	1.0618	1.0609	1.0627	1.0638	1.0629	NCc1cccnc1
3741-00-2	0.7912	20	0.8083	0.8098	0.8077	0.7911	0.7912	0.7911	CCCCCC1CCCC1
3741-38-6	1.4402	20	1.3314	1.3734	1.3638	1.4363	1.4396	1.4365	O=S1OCCO1
3742-34-5	0.7834	20	0.7681	0.7795	0.773	0.7829	0.7834	0.7831	C=CC1CCCC1
3744-02-03	0.8411	20	0.8439	0.8478	0.8473	0.8406	0.841	0.8403	CC(=C)CC(=O)C
3748-13-8	0.925	NT	0.9297	NA	NA	0.9237	NA	NA	CC(=C)c1cccc(c1)C(=C)C
375-01-9	1.6	20	1.5744	1.5771	1.5693	1.5984	1.5998	1.5987	OCC(C(C(F)(F)F)(F)F)(F)F
375-16-6	1.55	20	1.5861	1.5629	1.5723	1.5531	1.5501	1.551	ClC(=O)C(C(C(F)(F)F)(F)F)(F)F
375-22-4	1.651	20	1.6415	1.6478	1.643	1.6508	1.6509	1.6507	OC(=O)C(C(C(F)(F)F)(F)F)(F)F
375-83-7	1.725	25	1.726	1.7249	1.7251	1.7242	1.7249	1.7244	FC(C(C(C(C(C(C(F)(F)F)(F)F)(F)F)(F)F)(F)F)(F)F)F
37674-63-8	0.966	15	0.9741	0.9816	0.9719	0.9665	0.9662	0.9665	C[C@@H](C(=O)O)/C=C/C
3769-23-1	0.6942	25	0.6892	0.6888	0.6921	0.6944	0.6942	0.6943	C[C@H](CC)CC=C
37746-78-4	1.402	16	1.4084	1.3992	1.402	1.4049	1.4025	1.4047	CCOC(=O)/C=C/CBr
3779-29-1	1.0456	20	1.1055	1.1006	1.0993	1.0456	1.0456	1.0455	CCOC(=O)C1(CCC1)C(=O)OCC
3779-61-1	0.799	20	0.7903	0.7949	0.7953	0.7988	0.799	0.7989	C=C/C(=C/CC=C(C)C)/C
378-75-6	1.39	25	1.3963	1.3749	1.3835	1.3893	1.3899	1.3895	COC(=O)C(C(F)(F)F)(F)F
3788-32-7	0.7769	25	0.7955	0.7942	0.7959	0.7764	0.7767	0.7764	CC(CC1CCCC1)C
3810-26-2	0.9711	20	1.0626	1.0362	1.0492	0.9767	0.972	0.9758	O=C1CCC(=C1)c1ccccc1
381-73-7	1.526	25	1.4937	1.5211	1.5228	1.5195	1.5249	1.52	FC(C(=O)O)F
38260-54-7	1.195	20	1.195	1.195	1.195	1.1952	1.1951	1.1956	CCOc1cc(nc(n1)CC)OP(=S)(OC)OC
383-63-1	1.194	20	1.2305	1.202	1.2023	1.1943	1.1941	1.1944	CCOC(=O)C(F)(F)F
3840-31-1	1.1427	20	1.1722	1.1577	1.1587	1.1442	1.143	1.1441	COc1cc(CO)cc(c1OC)OC
38460-95-6	0.944	20	0.9491	0.9409	0.9413	0.9438	0.944	0.9438	C=CCCCCCCCCC(=O)Cl
3848-24-6	0.934	19	0.9486	0.9513	0.9509	0.9338	0.934	0.9341	CCCC(=O)C(=O)C
3850-30-4	0.7668	20	0.7726	0.7709	0.772	0.7676	0.7669	0.7675	C[C@@H](C(C)(C)C)[NH3+]
3856-25-5	0.8996	20	0.9663	0.9326	0.9315	0.9007	0.8998	0.9006	CC([C@H]1CC[C@@]2([C@@H]3[C@H]1[C@H]2C(=CC3)C)C)C
3857-25-8	1.0769	20	1.0751	1.0792	1.0779	1.0765	1.0769	1.0767	Cc1ccc(o1)CO
3858-78-4	0.982	20	0.9591	0.9732	0.9707	0.9836	0.9823	0.9837	CCCC[NH3+].Cl
3862-12-02	1.142	38	1.1677	1.1506	1.1702	1.144	1.1422	1.1435	Cc1ccc(c(c1)C)OP(=O)(Oc1ccc(cc1C)C)Oc1ccc(cc1C)C
38651-65-9	0.9807	20	1.0046	1.0092	1.0086	0.9826	0.9809	0.9817	O=C1CC[C@@H]2C[C@H]1C2(C)C
3874-54-2	1.22	25	1.2331	1.224	1.2287	1.2212	1.2202	1.221	ClCCCC(=O)c1ccc(cc1)F
3877-15-4	0.8424	20	0.8586	0.8521	0.8543	0.842	0.8424	0.8423	CCCSC
38870-89-2	1.1871	20	1.2225	1.2176	1.2178	1.1887	1.1873	1.1885	COCC(=O)Cl
389-40-2	1.493	20	1.5467	1.5131	1.5036	1.4946	1.4933	1.4946	COc1c(F)c(F)c(c(c1F)F)F
3899-36-3	0.705	25	0.7089	0.7029	0.708	0.707	0.7065	0.7071	CC/C=C(/CC)\C
39029-41-9	0.9182	15	0.9163	0.9216	0.9124	0.9172	0.9181	0.9172	CC1=C[C@H]2[C@H](CC1)C(=C)CC[C@H]2C(C)C
3913-02-08	0.891	20	0.8317	0.841	0.8323	0.887	0.8904	0.8877	CCCCCC[C@@H](CCCC)CO
3917-15-5	0.79	20	0.7928	0.7931	0.792	0.7906	0.7902	0.7911	C=COCC=C
392-56-3	1.6175	20	1.6097	1.6043	1.6147	1.6165	1.6173	1.6167	Fc1c(F)c(F)c(c(c1F)F)F
392-83-6	1.652	25	1.6055	1.6326	1.632	1.6485	1.6515	1.6495	Brc1ccccc1C(F)(F)F
392-85-8	1.293	25	1.2972	1.2822	1.288	1.294	1.2929	1.2936	Fc1ccccc1C(F)(F)F
393-52-2	1.328	25	1.3401	1.333	1.3343	1.3255	1.3277	1.3267	ClC(=O)c1ccccc1F
3944-36-3	0.879	20	0.9122	0.897	0.8984	0.8789	0.8789	0.8788	CC(OC[C@H](O)C)C
39515-51-0	1.147	25	1.1847	1.1561	1.1614	1.1466	1.147	1.147	O=Cc1cccc(c1)Oc1ccccc1
3955-26-8	1.547	20	1.6334	1.5941	1.5943	1.5487	1.5471	1.5471	ClCc1cc(Cl)c(cc1Cl)Cl
39589-98-5	1.164	21	1.2087	1.1927	1.1938	1.166	1.1642	1.1648	COC(=O)[C@@H]1[C@H]2C=C[C@@H]([C@@H]1C(=O)OC)C2
3970-62-5	0.8253	20	0.8196	0.821	0.8219	0.825	0.8252	0.8248	CC[C@H](C(C)(C)C)O
3972-56-3	1.0075	18	1.024	1.0111	1.0142	1.0088	1.0076	1.0076	CC(c1ccc(cc1)Cl)(C)C
3972-65-4	1.2286	20	1.241	1.2354	1.2387	1.2325	1.2291	1.2317	CC(c1ccc(cc1)Br)(C)C
3974-99-0	1.2911	25	1.3009	1.3003	1.2998	1.2928	1.2912	1.292	CC(OC(=O)C(Cl)(Cl)Cl)C
3978-81-2	0.915	25	0.9133	0.9172	0.9181	0.9157	0.9151	0.9156	CC(c1ccncc1)(C)C
40058-87-5	1.0315	20	1.0423	1.0327	1.0334	1.0325	1.0316	1.0317	CC(OC(=O)[C@@H](Cl)C)C
401-56-9	1.225	20	1.2337	1.2317	1.232	1.2264	1.2252	1.2264	CCOC(=O)[C@@H](Cl)F
4016-11-09	0.97	20	0.9575	0.9608	0.9593	0.9682	0.9697	0.9685	CCOC[C@H]1CO1
4016-14-2	0.9186	20	0.9296	0.9375	0.9363	0.9189	0.9186	0.9188	CC(OC[C@@H]1OC1)C
401-80-9	1.3021	17	1.2972	1.3029	1.288	1.3005	1.3021	1.3009	Fc1cccc(c1)C(F)(F)F
402-31-3	1.379	25	1.3868	1.3835	1.3858	1.3779	1.3789	1.3782	FC(c1cccc(c1)C(F)(F)F)(F)F
4023-34-1	1.1516	20	1.1564	1.1697	1.1671	1.1516	1.1516	1.1517	ClC(=O)C1CC1
402-43-7	1.607	25	1.6055	1.6326	1.632	1.6114	1.6077	1.6108	FC(c1ccc(cc1)Br)(F)F
402-44-8	1.293	25	1.2972	1.2822	1.288	1.2934	1.2931	1.2938	Fc1ccc(cc1)C(F)(F)F
4032-94-4	0.7226	25	0.7333	0.7348	0.7361	0.7232	0.7226	0.7231	CCCC[C@@H](CC(C)C)C
403-42-9	1.1382	25	1.1444	1.1538	1.1553	1.1385	1.1382	1.1378	CC(=O)c1ccc(cc1)F
4038-04-04	0.6917	25	0.6892	0.6888	0.6921	0.6999	0.6924	0.7	CCC(C=C)CC
4043-71-4	1.1224	20	1.1135	1.1192	1.1181	1.1221	1.1224	1.1222	C/C=C/c1ccc2c(c1)OCO2
404-72-8	1.27	25	1.268	1.2693	1.2691	1.2678	1.2697	1.268	S=C=Nc1cccc(c1)F
40487-42-1	1.19	25	1.2042	1.1944	1.193	1.1923	1.1903	1.1914	CCC(Nc1c(cc(c(c1[N](=O)O)C)C)[N](=O)O)CC
4049-81-4	0.7153	25	0.7256	0.7154	0.7254	0.7156	0.7153	0.7154	C=CCCC(=C)C
4050-45-7	0.6733	25	0.6842	0.6778	0.6825	0.6785	0.6779	0.6783	CCC/C=C/C
4054-38-0	0.868	25	0.8144	0.8207	0.8205	0.8662	0.8676	0.8662	C1CC=CC=CC1
40596-69-8	0.926	20	0.9236	0.9252	0.9223	0.9252	0.9259	0.9253	COC(CCC[C@@H](C/C=C/C(=C/C(=O)OC(C)C)/C)C)(C)C
405-99-2	1.022	20	1.0273	1.0117	1.0237	1.0226	1.0221	1.0229	C=Cc1ccc(cc1)F
4062-60-6	0.69	NT	0.755	NA	NA	0.6935	NA	NA	CC(NCCNC(C)(C)C)(C)C
4065-80-9	0.955	20	0.9221	0.9361	0.933	0.9544	0.9549	0.9545	O[C@@H]1CCCCC1=C
4067-16-7	0.95	NT	0.9518	NA	NA	0.9509	NA	NA	NCCNCCNCCNCCNCCN
407-25-0	1.49	25	1.5286	1.5068	1.5146	1.4912	1.49	1.4903	O=C(C(F)(F)F)OC(=O)C(F)(F)F
4074-43-5	0.974	20	0.9635	0.978	0.9712	0.9742	0.9741	0.9745	CCCCc1cccc(c1)O
4074-88-8	1.111	25	1.0929	1.1129	1.1117	1.1107	1.111	1.1111	C=CC(=O)OCCOCCOC(=O)C=C
4079-52-1	1.0897	20	1.0709	1.0791	1.0671	1.0887	1.0896	1.0887	COCC(=O)c1ccccc1
4088-60-2	0.8662	20	0.8646	0.8578	0.8567	0.859	0.8592	0.8592	C/C=C\CO
4091-39-8	1.0554	25	1.0517	1.0536	1.054	1.0569	1.0556	1.0565	CC(=O)[C@@H](Cl)C
4096-20-2	0.9944	25	0.9874	0.9965	0.9926	0.9948	0.9945	0.9946	C1CCN(CC1)c1ccccc1
4096-21-3	1.018	20	1.0004	1.0148	1.0055	1.019	1.0181	1.0184	C1CCN(C1)c1ccccc1
4098-71-9	1.062	20	1.0558	1.0616	1.061	1.0616	1.062	1.062	O=C=NC[C@@]1(C)C[C@H](N=C=O)CC(C1)(C)C
4101-68-2	1.335	30	1.3014	1.3409	1.3354	1.3429	1.336	1.3417	BrCCCCCCCCCCBr
4114-28-7	1.324	8	1.3034	1.3186	1.3182	1.3221	1.3238	1.3224	CCOC(=O)NNC(=O)OCC
4117-15-1	0.8182	21	0.8101	0.8179	0.8168	0.8184	0.8182	0.8183	C#CCCCCCCCC#C
4124-30-5	1.574	24	1.5763	1.5757	1.5759	1.5771	1.5744	1.5762	ClC(C(=O)OC(=O)C(Cl)Cl)Cl
4127-45-1	0.6897	25	0.7351	0.7339	0.7367	0.6896	0.6897	0.6895	C[C@H]1CC1(C)C
4128-31-8	0.8193	20	0.8239	0.828	0.8268	0.8194	0.8193	0.8194	CCCCCC[C@H](O)C
4131-74-2	1.1559	20	1.1555	1.1535	1.1531	1.1567	1.156	1.1566	COC(=O)CCSCCC(=O)OC
4143-41-3	0.743	0	0.7517	0.745	0.7461	0.7467	0.7435	0.746	C/N=N/C
4164-28-7	1.109	72	1.1261	1.1089	1.1107	1.1099	1.109	1.1096	CN([N](=O)O)C
4169-04-04	0.9801	25	1.0574	1.0467	1.0573	0.9866	0.981	0.9854	OC[C@H](Oc1ccccc1)C
4170-24-5	1.1796	20	1.2153	1.1932	1.1969	1.1824	1.1797	1.1802	CC[C@@H](C(=O)O)Cl
4179-19-5	1.0478	15	1.0546	1.0493	1.0476	1.0454	1.0478	1.0468	COc1cc(OC)cc(c1)C
4180-23-8	0.9882	20	0.9904	0.9884	0.9915	0.9879	0.9883	0.9882	C/C=C/c1ccc(cc1)OC
4181-95-7	0.8171	25	0.803	0.8169	0.8042	0.8159	0.8171	0.8161	CCCCCCCCCCCCCCCCCCCCCCCCCCCCCCCCCCCCCCCC
4187-87-5	1.0655	20	1.059	1.0613	1.0606	1.0644	1.0654	1.0646	O[C@H](c1ccccc1)C#C
420-05-3	1.14	20	1.119	1.1043	1.1019	1.139	1.1398	1.1387	OC#N
4200-95-7	0.851	20	0.8344	0.8366	0.836	0.8488	0.8506	0.8491	CCCCCCCCCCCCCCCCCN
420-12-2	1.013	20	1.0075	1.0108	1.0092	1.0145	1.0132	1.0144	S1CC1
42027-23-6	0.9798	19	0.9769	0.9793	0.9762	0.9792	0.9798	0.9795	CC[C@H]([C@H](O)C)O
4208-49-5	1.115	25	1.125	1.1193	1.1194	1.1158	1.1151	1.1159	C=CCOC(=O)c1ccco1
4208-64-4	1.0739	25	1.0887	1.0769	1.08	1.0741	1.0739	1.0739	C[C@@H](c1ccco1)O
421-06-7	1.7881	20	1.704	1.7435	1.7293	1.782	1.7873	1.7834	BrCC(F)(F)F
421-20-5	1.412	NT	1.4077	NA	NA	1.4116	NA	NA	COS(=O)(=O)F
4214-28-2	1.6282	16	1.6216	1.6272	1.6182	1.6255	1.6276	1.6255	Cc1ccc(c(c1)C)I
421-50-1	1.252	25	1.2116	1.2034	1.2127	1.2506	1.2518	1.2512	CC(=O)C(F)(F)F
4219-24-3	0.964	23	0.9741	0.9671	0.9719	0.9655	0.9643	0.9663	CC/C=C\CC(=O)O
4221-98-1	0.8421	20	0.8356	0.8472	0.8452	0.8422	0.8421	0.8422	CC1=CC[C@@H](C=C1)C(C)C
422-56-0	1.54	25	1.5543	1.5475	1.5493	1.5435	1.5404	1.5429	ClC(C(C(F)(F)F)(F)F)Cl
4228-00-6	0.9354	30	0.9586	0.9172	0.9243	0.9347	0.9353	0.9351	CCCCCCCCCCCC(=O)Oc1ccccc1
42474-21-5	1.5086	20	1.4949	1.4895	1.49	1.5088	1.5087	1.5092	CCCCC[C@@H](CBr)Br
4253-89-8	0.9435	20	0.9597	0.9498	0.9539	0.9471	0.9439	0.9457	CC(SSC(C)C)C
4253-91-2	0.9654	20	0.9328	0.933	0.9289	0.9621	0.9649	0.9625	CCCS(=O)CCC
4254-02-08	0.912	NT	0.8704	NA	NA	0.9113	NA	NA	N#CC1CCCC1
4255-62-3	0.932	20	0.9067	0.9101	0.9099	0.9305	0.9317	0.9306	O=C1CCC(CC1)(C)C
42569-16-4	0.8328	25	0.8434	0.8308	0.8411	0.835	0.8331	0.8347	C/C=C/[C@H](O)C
425-75-2	1.374	0	1.3785	1.3769	1.3744	1.376	1.3744	1.3758	CCOS(=O)(=O)C(F)(F)F
4259-00-1	0.766	20	0.7781	0.7811	0.7796	0.7653	0.766	0.7654	C[C@H]1CCCC1(C)C
4265-25-2	1.054	20	0.9539	0.9943	0.9903	1.0522	1.0538	1.0525	Cc1cc2c(o1)cccc2
4282-40-0	1.3719	25	1.3773	1.3731	1.3807	1.3724	1.3719	1.3724	CCCCCCCI
4282-42-2	1.2836	25	1.2563	1.2659	1.2717	1.2845	1.2836	1.2844	CCCCCCCCCI
4288-84-0	1.091	20	1.0977	1.0834	1.0829	1.091	1.0911	1.0913	ClC[C@H](COC(C)C)O
4292-75-5	0.8076	20	0.821	0.8225	0.8199	0.8076	0.8076	0.8076	CCCCCCC1CCCCC1
4292-92-6	0.8037	20	0.8165	0.8179	0.8155	0.8035	0.8036	0.8035	CCCCCC1CCCCC1
430-57-9	1.3814	20	1.3479	1.3627	1.3557	1.3808	1.3813	1.3806	ClC[C@@H](Cl)F
430-71-7	0.972	15	0.9742	0.9763	0.9723	0.9705	0.9718	0.9708	CCC(=O)F
431-03-8	0.9808	18	1.024	1.0133	1.0155	0.9821	0.9811	0.9825	CC(=O)C(=O)C
431-06-1	1.4163	20	1.4409	1.4307	1.4288	1.419	1.4167	1.4185	F[C@@H]([C@@H](Cl)F)Cl
43121-43-3	1.22	20	1.2212	1.2202	1.2204	1.2205	1.2201	1.2204	O=C(C(C)(C)C)[C@H](n1ncnc1)Oc1ccc(cc1)Cl
4313-03-05	0.881	25	0.8913	0.8906	0.8876	0.882	0.8811	0.8819	CC/C=C/C=C/C=O
4318-37-0	0.9111	20	0.8957	0.9032	0.9018	0.9106	0.911	0.9105	CN1CCNCCC1
432-25-7	0.959	15	0.9564	0.9582	0.9575	0.958	0.9589	0.9581	O=CC1=C(C)CCCC1(C)C
4341-76-8	0.9641	20	0.9497	0.959	0.957	0.962	0.9638	0.9624	CCOC(=O)C#CC
434-45-7	1.279	20	1.2979	1.2942	1.2941	1.2787	1.2789	1.2787	O=C(C(F)(F)F)c1ccccc1
4346-18-3	1.0382	15	1.0241	1.0309	1.0259	1.0368	1.0382	1.0375	CCCC(=O)Oc1ccccc1
434-64-0	1.6616	25	1.671	1.6744	1.6699	1.6612	1.6615	1.6613	Fc1c(F)c(F)c(c(c1F)C(F)(F)F)F
434-90-2	1.785	20	1.7874	1.7859	1.7856	1.7844	1.7849	1.7845	Fc1c(c2c(F)c(F)c(c(c2F)F)F)c(F)c(c(c1F)F)F
4351-54-6	1.0057	0	0.9458	1.0012	0.9604	1.0043	1.0056	1.0045	O=COC1CCCCC1
4358-87-6	1.1756	20	1.1551	1.1524	1.1392	1.1763	1.1756	1.1754	COC(=O)[C@@H](c1ccccc1)O
4392-24-9	1.3428	30	1.3771	1.3796	1.373	1.348	1.3435	1.3472	BrC/C=C/c1ccccc1
4407-36-7	1.044	20	1.0356	1.0377	1.0377	1.0437	1.044	1.0439	OC/C=C/c1ccccc1
4427-56-9	0.991	20	0.9612	0.9761	0.9625	0.9874	0.9904	0.9878	Cc1ccc(c(c1)C(C)C)O
4437-22-3	1.1405	20	1.1356	1.1391	1.1389	1.1406	1.1406	1.1407	O(Cc1ccco1)Cc1ccco1
4437-51-8	0.941	21	0.9486	0.9507	0.9509	0.9413	0.9411	0.9416	CCC(=O)C(=O)CC
443-83-4	1.191	25	1.2167	1.1941	1.1914	1.1906	1.191	1.191	Cc1c(F)cccc1Cl
4439-24-1	0.89	20	0.9071	0.9054	0.9071	0.8902	0.8901	0.8903	OCCOCC(C)C
4442-79-9	0.9229	20	0.9131	0.9289	0.9246	0.9233	0.923	0.9232	OCCC1CCCCC1
4445-07-02	0.85	36	0.8424	0.8477	0.8488	0.8501	0.8498	0.85	CCCCCCCCCCCCCCCCCCc1ccccc1
4447-60-3	0.8621	20	0.8606	0.8573	0.8563	0.861	0.8619	0.8609	CC(OC(OC(C)C)OC(C)C)C
445-29-4	1.46	25	1.3843	1.4388	1.4209	1.462	1.4601	1.4607	OC(=O)c1ccccc1F
4454-05-01	1.006	NT	0.9964	NA	NA	1.0052	NA	NA	CO[C@@H]1CCC=CO1
4457-00-5	0.7965	20	0.8165	0.8179	0.8155	0.7966	0.7965	0.7967	CCCCCCC1CCCC1
446-34-4	1.438	25	1.3086	1.3175	1.3096	1.4297	1.4368	1.4306	Cc1ccc(c(c1)F)[N](=O)O
446-35-5	1.4571	14	1.4507	1.4728	1.4684	1.4571	1.4572	1.4567	Fc1ccc(c(c1)F)[N](=O)O
446-52-6	1.178	25	1.1727	1.1753	1.176	1.1783	1.178	1.1782	O=Cc1ccccc1F
447-53-0	0.9974	20	0.9898	0.995	0.991	0.997	0.9974	0.9971	C1=Cc2c(CC1)cccc2
4482-75-1	1.546	20	1.5721	1.572	1.572	1.5691	1.568	1.5682	OC[C@H]1O[C@H](O)[C@@H]([C@H]([C@@H]1O[C@H]1O[C@H](CO)[C@H]([C@@H]([C@H]1O)O)O)O)O
44855-57-4	0.7744	20	0.7748	0.7768	0.7776	0.7745	0.7744	0.7745	CCCCCC[C@H](N)C
44914-03-6	0.8936	20	0.8871	0.8929	0.8924	0.8927	0.8935	0.8929	C[C@H](CC)COC(=O)C=C
4493-42-9	0.9128	22	0.9112	0.9152	0.9158	0.9109	0.9105	0.9109	CCCCC/C=C\C=C\C(=O)OC
450-95-3	1.152	20	1.1615	1.1657	1.1579	1.1529	1.1521	1.152	FCC(=O)c1ccccc1
4510-34-3	1.044	20	1.0356	1.0377	1.0377	1.0437	1.044	1.0439	OC/C=C/c1ccccc1
451-40-1	1.201	0	1.1395	1.136	1.1219	1.1976	1.2006	1.1984	O=C(c1ccccc1)Cc1ccccc1
451-46-7	1.146	25	1.1794	1.1593	1.1672	1.1457	1.146	1.146	CCOC(=O)c1ccc(cc1)F
4516-69-2	0.7439	25	0.7781	0.7772	0.7796	0.7449	0.744	0.7448	C[C@@H]1CCC(C1)(C)C
4518-10-09	1.232	20	1.198	1.2093	1.2003	1.2292	1.2316	1.2298	COC(=O)c1cccc(c1)N
452-71-1	1.1263	18	1.1213	1.1254	1.1233	1.1257	1.1263	1.1255	Fc1ccc(c(c1)C)N
452-86-8	1.1287	74	1.1983	1.1485	1.2064	1.1327	1.1291	1.1324	Cc1ccc(c(c1)O)O
453-13-4	1.24	25	1.2324	1.2663	1.2547	1.2397	1.24	1.24	FCC(CF)O
453-20-3	1.09	25	1.0962	1.0708	1.066	1.0885	1.0898	1.0887	O[C@@H]1COCC1
4536-23-6	0.918	20	0.9211	0.9214	0.9231	0.9169	0.9178	0.9168	C[C@@H](C(=O)O)CCCC
454-14-8	0.9733	20	1.0073	0.9735	0.9735	0.9738	0.9733	0.9732	O=C(C[C@H]1CCCN1C)C[C@H]1CCCN1C
454-31-9	1.1765	20	1.1734	1.174	1.1713	1.1731	1.176	1.1738	CCOC(=O)C(F)F
4549-31-9	1.5306	20	1.5127	1.5084	1.5094	1.5315	1.5308	1.5312	BrCCCCCCCBr
4549-33-1	1.4229	20	1.3611	1.3798	1.3796	1.4207	1.4227	1.4209	BrCCCCCCCCCBr
4549-74-0	0.73	25	0.7258	0.722	0.7245	0.722	0.722	0.722	C/C=C(/C=C)\C
455-14-1	1.283	27	1.295	1.2881	1.2952	1.2854	1.2832	1.285	FC(c1ccc(cc1)N)(F)F
4553-07-05	1.091	20	1.1017	1.0971	1.099	1.091	1.091	1.091	CCOC(=O)[C@H](c1ccccc1)C#N
4553-62-2	0.95	NT	0.9935	NA	NA	0.9506	NA	NA	N#CCC[C@H](C#N)C
455-38-9	1.474	25	1.3843	1.4388	1.4209	1.4708	1.4736	1.4715	Fc1cccc(c1)C(=O)O
456-22-4	1.479	25	1.3843	1.4388	1.4209	1.4772	1.4786	1.4766	OC(=O)c1ccc(cc1)F
456-48-4	1.17	25	1.1727	1.1753	1.176	1.1693	1.1699	1.1694	O=Cc1cccc(c1)F
456-49-5	1.104	25	1.159	1.1153	1.1187	1.1101	1.1045	1.1071	COc1cccc(c1)F
458-36-6	1.1562	102	1.1648	1.1556	1.1557	1.1555	1.1559	1.1554	O=C/C=C/c1ccc(c(c1)OC)O
4588-18-5	0.7343	20	0.7281	0.7343	0.7308	0.7335	0.7342	0.7335	CCCCCCC(=C)C
458-88-8	0.844	20	0.8499	0.8555	0.8561	0.8431	0.844	0.8438	CCC[C@H]1CCCCN1
4593-16-2	0.9684	25	0.9803	0.9795	0.9837	0.9691	0.9685	0.9691	C[C@@H]1CCCN(C1)C(=O)C
459-60-9	1.1781	18	1.159	1.1192	1.1187	1.1743	1.1775	1.1742	COc1ccc(cc1)F
459-72-3	1.0912	20	1.0876	1.0786	1.0783	1.0907	1.0911	1.0908	CCOC(=O)CF
459-73-4	1.0275	10	1.0392	1.031	1.0323	1.0335	1.0284	1.0326	CCOC(=O)C[NH3+].Cl
460-00-4	1.593	15	1.5466	1.5751	1.583	1.5833	1.5931	1.5934	Fc1ccc(cc1)Br
460-19-5	0.9537	-21	0.9225	0.9475	0.9164	0.9255	0.9536	0.9257	NCCN
460-35-5	1.3253	20	1.3108	1.302	1.3093	1.3232	1.325	1.3237	ClCCC(F)(F)F
4606-65-9	1.0263	20	1.0055	1.0161	1.0125	1.0259	1.0263	1.0261	OC[C@@H]1CCC[NH2+]C1
461-58-5	1.404	14	1.402	1.4034	1.4032	1.4026	1.4038	1.4029	N#CN=C(N)N
462-06-6	1.0225	20	1.0216	1.0119	1.013	1.0238	1.0226	1.0233	Fc1ccccc1
4620-70-6	0.8818	20	0.8924	0.8825	0.882	0.8835	0.8821	0.8833	OCCNC(C)(C)C
462-18-0	0.825	30	0.8219	0.8242	0.8259	0.8246	0.8249	0.8246	CCCCCCC(=O)CCCCCC
4628-21-1	0.9426	20	0.9327	0.9325	0.9318	0.9361	0.9361	0.9363	C/C=C\CCl
462-94-2	0.873	25	0.8829	0.8875	0.8846	0.8766	0.8735	0.8759	NCCCCCN
462-95-3	0.8319	20	0.8688	0.8593	0.8634	0.8314	0.8319	0.8316	CCOCOCC
463-04-7	0.8817	20	0.8745	0.8781	0.8786	0.8833	0.882	0.8832	CCCCCON=O
4630-82-4	0.9954	15	0.9789	0.9907	0.9903	0.9944	0.9953	0.9947	COC(=O)C1CCCCC1
463-11-6	0.8116	20	0.8219	0.8214	0.818	0.8118	0.8116	0.8116	CCCCCCCCF
4635-59-0	1.2581	20	1.2565	1.2643	1.2649	1.2586	1.2582	1.2586	ClCCCC(=O)Cl
463-58-1	1.028	17	1.0366	1.0299	1.0309	1.0335	1.0287	1.032	O=C=S
463-71-8	1.508	15	1.5021	1.5064	1.5059	1.5084	1.5081	1.5084	ClC(=S)Cl
4637-24-5	0.897	25	0.8946	0.8966	0.8963	0.8974	0.897	0.8972	COC([NH+](C)C)OC
464-06-2	0.6901	20	0.6799	0.6796	0.6793	0.6918	0.6904	0.6915	CC(C(C)(C)C)C
464-10-8	2.811	12	2.807	2.8089	2.8079	2.8042	2.81	2.8047	BrC([N](=O)O)(Br)Br
464-48-2	0.9853	18	1.0029	1.004	1.0027	0.9857	0.9852	0.9858	O=C1C[C@H]2C([C@@]1(C)CC2)(C)C
464-49-3	0.99	25	1.0029	1.0006	1.0027	0.9857	0.9893	0.9858	O=C1C[C@H]2C([C@]1(C)CC2)(C)C
4645-15-2	0.9227	20	0.9351	0.9369	0.935	0.9228	0.9228	0.9229	C1CCC(CC1)OC1CCCCC1
466-96-6	1.29	80	1.309	1.2855	1.3069	1.2915	1.2899	1.2916	COc1ccc2c3c1O[C@@H]1[C@@]43CCN([C@H](C2)[C@@H]4[C@H](C=C1)O)C
470-40-6	0.932	24	0.9663	0.9292	0.9315	0.9315	0.9319	0.9317	CC1=CC[C@]2([C@@]3([C@H]1C3)C(C)(C)CCC2)C
470-67-7	0.8997	20	0.9207	0.9245	0.9219	0.901	0.8998	0.9	CC([C@]12CC[C@@](O2)(CC1)C)C
470-82-6	0.9267	20	0.9207	0.9245	0.9219	0.9292	0.9269	0.9274	C[C@]12CC[C@H](CC1)C(O2)(C)C
470-99-5	0.914	20	0.9175	0.9248	0.9219	0.915	0.9142	0.9147	CC1=C[C@H](O)CC(C1)(C)C
471-16-9	0.9488	19	0.9996	1.0128	1.0045	0.9504	0.9492	0.9506	CC([C@]12C[C@@H]2C(=C)[C@@H](C1)O)C
471-25-0	1.138	20	1.0834	1.0918	1.0873	1.1385	1.138	1.138	OC(=O)C#C
471-46-5	1.667	20	1.5807	1.6438	1.6379	1.6619	1.6663	1.6626	NC(=O)C(=O)N
4727-17-7	0.93	20	0.8858	0.9029	0.875	0.9303	0.9301	0.9302	OC1CCCCCCCCCCCCCC1
4730-22-7	0.8218	20	0.8239	0.828	0.8268	0.8201	0.8215	0.8202	CC(CCC[C@H](O)C)C
4737-41-1	0.8914	20	0.877	0.8792	0.879	0.8903	0.8913	0.8906	CCC(CCl)CC
4744-08-05	0.825	20	0.8201	0.8313	0.8316	0.8255	0.8251	0.8254	CCC(OCC)OCC
4744-10-09	0.8648	20	0.8534	0.8519	0.8535	0.8624	0.8645	0.863	CCC(OC)OC
4747-15-3	0.9894	23	0.9848	0.9925	0.9918	0.9897	0.9895	0.9899	CO/C=C/c1ccccc1
4748-78-1	0.979	20	0.9938	1.0027	1.0026	0.9814	0.9794	0.981	CCc1ccc(cc1)C=O
475-03-6	0.9303	20	0.9679	0.9643	0.9566	0.9301	0.9303	0.9304	Cc1ccc2c(c1)CCCC2(C)C
475-20-7	0.9319	18	0.967	0.9422	0.9375	0.9302	0.9317	0.9305	C=C1[C@@H]2CC[C@@H]3[C@@]1(C)CCCC([C@H]23)(C)C
4753-75-7	0.989	25	0.9882	0.9889	0.9892	0.9893	0.9891	0.9895	CNCc1ccco1
4753-80-4	0.991	20	0.9291	0.95	0.9443	0.9904	0.9909	0.9904	C1CCCCSC1
4755-77-5	1.2226	20	1.2862	1.2736	1.2758	1.2233	1.2227	1.2234	CCOC(=O)C(=O)Cl
4771-80-6	1.082	20	1.0587	1.0691	1.0648	1.0823	1.0821	1.0826	OC(=O)[C@H]1CCC=CC1
477-27-0	1.24	25	1.2405	1.24	1.2402	1.2402	1.2401	1.2407	COc1c(OC)cc2c(c1OC)c1ccc(c(=O)cc1[C@H](CC2)NC(=O)C)O
4784-77-4	1.3371	25	1.346	1.3464	1.3515	1.3384	1.3374	1.3389	C/C=C\CBr
479-59-4	1.003	20	1.0691	1.0589	1.0597	1.0044	1.0032	1.0039	C1CN2CCCc3c2c(C1)ccc3
4798-44-1	0.834	22	0.8326	0.8293	0.8367	0.8343	0.834	0.8341	CCC[C@H](C=C)O
4806-61-5	0.7284	20	0.7351	0.7382	0.7367	0.7286	0.7284	0.7285	CCC1CCC1
480-96-6	1.28	80	1.2792	1.2796	1.2795	1.2804	1.2799	1.2802	On1onc2c1cccc2
481-21-0	0.909	88	0.9548	0.9148	0.946	0.9104	0.9091	0.9102	CC(CCC[C@H]([C@@H]1CC[C@@H]2[C@]1(C)CC[C@H]1[C@H]2CC[C@@H]2[C@]1(C)CCCC2)C)C
481-26-5	1.032	15	0.9918	0.9915	0.9708	1.0303	1.0319	1.0305	CC[C@H]1CC[C@@H]2[C@]1(C)CC[C@H]1[C@H]2CC[C@H]2[C@]1(C)CCCC2
48145-04-6	1.09	25	1.0822	1.0934	1.0948	1.0891	1.09	1.09	C=CC(=O)OCCOc1ccccc1
482-74-6	1.315	20	1.3103	1.3153	1.3148	1.3145	1.3149	1.3145	COc1cc2C(=O)Cc3ccc4c(c3CN(CCc2cc1OC)C)OCO4
4829-04-03	1.259	17	1.2552	1.2584	1.2582	1.2562	1.2586	1.2566	C1SCCS1
483-65-8	1.035	25	1.0884	1.0597	1.0619	1.0375	1.0352	1.0348	CC(c1ccc2c(c1)ccc1c2cccc1C)C
483-76-1	0.916	15	0.9178	0.9135	0.9093	0.9163	0.916	0.9158	CC1=C[C@H]2C(=C(C)CC[C@H]2C(C)C)CC1
483-78-3	0.9667	25	0.9947	0.9758	0.9756	0.967	0.9667	0.9667	Cc1ccc2c(c1)c(ccc2C)C(C)C
4850-28-6	0.7592	25	0.7781	0.7772	0.7796	0.7515	0.7512	0.7514	C[C@@H]1C[C@H]([C@@H](C1)C)C
4860-03-01	0.8635	20	0.8634	0.8582	0.861	0.8635	0.8635	0.8635	CCCCCCCCCCCCCCCCCl
486-25-9	1.13	99	1.2165	1.1325	1.1975	1.1343	1.1302	1.1333	O=C1c2ccccc2c2c1cccc2
487-27-4	1.0891	134	1.1656	1.0912	1.1523	1.092	1.0893	1.0908	CN1[C@@H]2C[C@@H]3C[C@H]1[C@H]([C@H]2O)O3
487-68-3	1.0154	25	0.9801	0.9839	0.9839	1.0139	1.015	1.0135	O=Cc1c(C)cc(cc1C)C
488-10-8	0.9437	22	0.9553	0.9518	0.9527	0.9454	0.9439	0.9451	CC/C=C\CC1=C(C)CCC1=O
488-23-3	0.9052	20	0.8822	0.8779	0.8703	0.9061	0.9052	0.9048	Cc1c(C)ccc(c1C)C
4884-24-6	0.9745	21	1.0029	1.0026	1.0027	0.9743	0.9745	0.9746	O=C1CCC[C@H]1C1CCCC1
4885-02-03	1.271	25	1.3174	1.2831	1.2854	1.2716	1.2711	1.2718	COC(Cl)Cl
488-73-3	1.5845	13	1.5661	1.5788	1.5763	1.5819	1.5842	1.5821	O[C@@H]1C[C@@H](O)[C@@H]([C@@H]([C@H]1O)O)O
488-98-2	1.453	25	1.4643	1.4463	1.4451	1.4532	1.4529	1.4528	Fc1ccccc1C(Cl)(Cl)Cl
4891-38-7	1.083	25	1.0787	1.0836	1.0824	1.0844	1.0832	1.084	COC(=O)C#Cc1ccccc1
4894-61-5	0.9295	20	0.9327	0.9325	0.9318	0.9361	0.9361	0.9363	C/C=C/CCl
4897-84-1	1.4	25	1.4373	1.4327	1.4258	1.4017	1.4003	1.4023	COC(=O)CCCBr
[truncated: 1,943 more rows]
