# Supplementary material for: Toward Predicting Solubility of Arbitrary Solutes in Arbitrary Solvents: Prediction of Density and Refractive Index Using Machine Learning Algorithms with Global Sensitivity Analysis
Source: Org Process Res Dev. 2026 Jun 12;30(7):2028–40. doi: 10.1021/acs.oprd.6c00166 (PMC13386533; doi:10.1021/acs.oprd.6c00166)
Supplement: Supplementary file 5 [file op6c00166_si_005.xlsx]

## Sheet: test
Table S3. List of compound information and predicted values from all six ML models for Set B in density prediction
CAS_ID	Expt.	Temp.	GAFF_M1	GAFF_M2	GAFF_M3	RDKIT_M1	RDKIT_M2	RDKIT_M3	Smiles
100-10-7	1.0254	100	1.0725	1.0548	1.057	1.0557	1.0056	1.0534	O=Cc1ccc(cc1)N(C)C
100-15-2	1.201	155	1.2582	1.1646	1.2397	1.2649	1.1214	1.249	CNc1ccc(cc1)[N](=O)O
100-29-8	1.1176	100	1.1584	1.1082	1.1619	1.1613	1.1171	1.1719	CCOc1ccc(cc1)[N](=O)O
10031-87-5	0.879	20	0.8695	0.8698	0.8705	0.8783	0.8832	0.8803	CCC(COC(=O)C)CC
1003-78-7	1.1362	20	1.152	1.1433	1.1117	1.1174	1.1146	1.0976	C[C@@H]1C[C@@H](S(=O)(=O)C1)C
100-42-5	0.9016	25	0.8868	0.8892	0.8895	0.9014	0.9012	0.9044	C=Cc1ccccc1
1004-36-0	0.9953	137	1.0014	0.9407	0.9618	1.0332	0.9275	1.0256	Cc1oc(C)cc(=O)c1
10048-32-5	1.079	18	1.0299	1.0397	1.0368	1.0552	1.0655	1.056	C[C@H]1CC=CC(=O)O1
100-53-8	1.058	20	1.0557	1.0747	1.0561	1.0551	1.0616	1.0574	SCc1ccccc1
1005-64-7	0.9019	20	0.8884	0.8906	0.8938	0.8938	0.8919	0.8932	CC/C=C/c1ccccc1
1005-67-0	0.9068	20	0.8506	0.8844	0.8821	0.9273	0.9246	0.9268	CCCCN1CCOCC1
100-61-8	0.9891	20	0.9817	0.9854	0.977	0.9522	0.9639	0.9584	CNc1ccccc1
100-71-0	0.9502	25	0.9424	0.9368	0.9422	0.9379	0.9378	0.9401	CCc1ccccn1
100-86-7	0.9787	16	0.966	0.9835	0.9786	0.971	0.9759	0.9689	CC(Cc1ccccc1)(O)C
101-39-3	1.0407	17	1.0117	1.0168	1.0201	1.0319	1.036	1.0319	O=C/C(=C\c1ccccc1)/C
101-55-3	1.6088	20	1.4551	1.4228	1.4264	1.4433	1.4513	1.4453	Brc1ccc(cc1)Oc1ccccc1
101-90-6	1.2183	30	1.254	1.244	1.239	1.2015	1.199	1.204	O1C[C@@H]1COc1cccc(c1)OC[C@@H]1OC1
102-08-9	1.32	25	1.2392	1.2419	1.2368	1.2391	1.2412	1.2423	S=C(Nc1ccccc1)Nc1ccccc1
102-09-0	1.1215	87	1.2753	1.0352	1.2091	1.2013	1.1088	1.1684	O=C(Oc1ccccc1)Oc1ccccc1
102-20-5	1.077	25	1.0963	1.0504	1.0737	1.0869	1.0911	1.0959	O=C(Cc1ccccc1)OCCc1ccccc1
103-11-7	0.88	25	0.8794	0.8813	0.8821	0.8769	0.8805	0.881	CCCC[C@H](COC(=O)C=C)CC
10312-83-1	1.005	25	1.035	1.0201	1.0163	1.0408	1.001	1.0059	COCC=O
103-49-1	1.0256	22	1.0428	1.0365	1.0467	1.0362	1.0313	1.0295	N(Cc1ccccc1)Cc1ccccc1
103-67-3	0.9442	18	0.9367	0.9408	0.9433	0.9229	0.925	0.9242	CNCc1ccccc1
103-72-0	1.1303	20	1.2109	1.2122	1.2129	1.1505	1.1574	1.1572	S=C=Nc1ccccc1
103-73-1	0.9651	20	0.952	0.9424	0.9448	0.9567	0.9586	0.958	CCOc1ccccc1
103-74-2	1.091	25	1.0173	1.0468	1.0447	1.1054	1.105	1.106	OCCc1ccccn1
103-89-9	1.212	15	1.1274	1.1577	1.1465	1.1482	1.1522	1.1465	CC(=O)Nc1ccc(cc1)C
10436-39-2	1.55	20	1.5812	1.5663	1.5672	1.5291	1.5272	1.5272	ClCC(=C(Cl)Cl)Cl
104-90-5	0.9202	20	0.9281	0.9242	0.9254	0.9156	0.9177	0.9158	CCc1ccc(nc1)C
105-34-0	1.1225	25	1.0774	1.0855	1.0775	1.1057	1.0954	1.0995	COC(=O)CC#N
105-39-5	1.1585	20	1.1494	1.1448	1.146	1.1553	1.1591	1.1584	CCOC(=O)CCl
105-50-0	1.113	20	1.1004	1.0981	1.0994	1.1331	1.1217	1.1206	CCOC(=O)CC(=O)CC(=O)OCC
105-59-9	1.043	25	1.0232	1.033	1.0365	1.0298	1.0291	1.0319	OCCN(CCO)C
10574-37-5	0.7277	20	0.718	0.716	0.7145	0.7244	0.7273	0.7249	CCC(=C(C)C)C
105-83-9	0.9023	20	0.9191	0.9246	0.9184	0.9226	0.9268	0.9227	NCCCN(CCCN)C
106-33-2	0.8618	20	0.8593	0.858	0.8574	0.8609	0.8625	0.8618	CCCCCCCCCCCC(=O)OCC
106-45-6	1.022	51	1.0353	0.9229	1.0363	1.0347	1.0072	1.0327	Cc1ccc(cc1)S
106-58-1	0.86	20	0.8846	0.8911	0.8841	0.9874	0.9876	0.9808	CN1CCN(CC1)C
106-68-3	0.822	25	0.8104	0.8084	0.8113	0.8208	0.8157	0.8189	CCCCCC(=O)CC
1067-08-9	0.7274	20	0.702	0.7031	0.7027	0.7314	0.7318	0.7311	CCC(CC)(CC)C
106-71-8	1.062	20	1.0371	1.0294	1.0349	1.0718	1.0762	1.0771	C=CC(=O)OCCC#N
106-87-6	1.0966	20	1.0976	1.1277	1.1241	1.1049	1.1086	1.1055	C1O[C@@H]1[C@@H]1CC[C@@H]2[C@H](C1)O2
106-88-7	0.8297	20	0.8518	0.8452	0.8425	0.864	0.8587	0.8649	CC[C@H]1CO1
106-94-5	1.3537	20	1.359	1.3664	1.3677	1.3513	1.3527	1.3527	CCCBr
1069-53-0	0.7218	20	0.72	0.7224	0.7217	0.7201	0.7221	0.7199	CC(C[C@H](C(C)C)C)C
107-06-2	1.2454	25	1.2278	1.2392	1.2354	1.2585	1.2548	1.259	ClCCCl
1070-71-9	0.8167	17	0.893	0.9263	0.9233	0.9152	0.9176	0.9126	C#CC#N
1070-87-7	0.7195	20	0.72	0.7224	0.7217	0.7253	0.7255	0.7241	CC(CC(C)(C)C)(C)C
107-20-0	1.19	NT	1.1861	NA	NA	1.2432	NA	NA	ClCC=O
107-21-1	1.1135	20	1.1291	1.0968	1.1002	1.0995	1.0866	1.0896	OCCO
107-22-2	1.14	20	1.1392	1.134	1.1097	1.1421	1.1329	1.1347	O=CC=O
107-31-3	0.9713	20	0.9747	0.957	0.9444	1.0582	1.0204	1.0241	COC=O
1074-17-5	0.8697	25	0.8637	0.8614	0.8656	0.8685	0.8675	0.8688	CCCc1ccccc1C
1074-55-1	0.8544	25	0.8637	0.8614	0.8656	0.8588	0.8554	0.8572	CCCc1ccc(cc1)C
107-85-7	0.7505	20	0.7469	0.7481	0.7489	0.7432	0.7463	0.7441	NCCC(C)C
108-00-9	0.803	25	0.8505	0.8358	0.8318	0.8297	0.8251	0.8297	NCCN(C)C
108-12-3	0.9844	20	1.0053	1.0026	1.0032	0.9977	0.9977	0.9986	CC(CC(=O)Cl)C
1081-75-0	1.007	20	0.9986	0.9906	0.9843	0.9794	0.9876	0.9766	C(Cc1ccccc1)Cc1ccccc1
1083-56-3	0.988	20	0.9821	0.9741	0.9692	0.9789	0.9887	0.9728	C(Cc1ccccc1)CCc1ccccc1
108-47-4	0.9309	20	0.9449	0.9386	0.9408	0.9286	0.9325	0.9294	Cc1ccnc(c1)C
108-48-5	0.9226	20	0.9264	0.9346	0.9346	0.9271	0.93	0.928	Cc1cccc(n1)C
108-86-1	1.495	20	1.4506	1.4702	1.4684	1.4859	1.4732	1.4679	Brc1ccccc1
108-90-7	1.1058	20	1.083	1.0786	1.0702	1.1139	1.1044	1.0999	Clc1ccccc1
108-97-4	1.19	25	1.1655	1.161	1.1639	1.1895	1.1812	1.1798	O=c1ccocc1
109-52-4	0.9339	25	0.9467	0.9385	0.9422	0.9321	0.9288	0.9308	CCCCC(=O)O
109-61-5	1.0901	20	1.1146	1.105	1.107	1.0976	1.1022	1.1003	CCCOC(=O)Cl
109-67-1	0.6405	20	0.6585	0.656	0.6522	0.6487	0.646	0.6455	CCCC=C
109-73-9	0.7414	20	0.7401	0.7366	0.7375	0.7346	0.735	0.7342	CCCCN
109-81-9	0.841	25	0.8247	0.8264	0.8302	0.8597	0.8574	0.8604	C[NH2+]CC[NH3+]
110-00-9	0.9514	20	0.9732	0.9597	0.9608	0.9998	0.9943	0.9974	c1ccco1
110-06-5	0.9226	20	0.9296	0.9085	0.9155	0.9889	0.9797	0.9788	CC(SSC(C)(C)C)(C)C
110-12-3	0.888	20	0.8062	0.8063	0.8066	0.8076	0.8129	0.8119	CC(CCC(=O)C)C
110-18-9	0.77	25	0.8154	0.8188	0.8142	0.8401	0.8326	0.8349	CN(CCN(C)C)C
110-27-0	0.8532	20	0.8541	0.8464	0.8436	0.8471	0.8528	0.8462	CCCCCCCCCCCCCC(=O)OC(C)C
110-40-7	0.9646	20	0.9717	0.9597	0.9594	0.9522	0.9553	0.9553	CCOC(=O)CCCCCCCCC(=O)OCC
110-61-2	0.9867	60	1.0706	1.2389	1.0833	1.0228	1.0004	1.0291	N#CCCC#N
110-70-3	0.828	15	0.8505	0.8273	0.8318	0.8445	0.8536	0.8502	CNCCNC
110-77-0	1.0166	20	0.9988	0.9874	0.9939	1.0489	1.0475	1.0466	OCCSCC
111-11-5	0.8775	20	0.8678	0.8742	0.8754	0.8812	0.8788	0.881	CCCCCCCC(=O)OC
111-19-3	1.1212	20	1.084	1.0999	1.1011	1.1846	1.183	1.184	ClC(=O)CCCCCCCCC(=O)Cl
111-25-1	1.1744	20	1.1926	1.1849	1.1854	1.1743	1.1744	1.1738	CCCCCCBr
111-29-5	0.9914	20	0.9781	0.9841	0.9828	0.9935	0.9947	0.9944	OCCCCCO
1114-34-7	1.545	20	1.6031	1.5935	1.5947	1.5842	1.5849	1.5844	OC[C@H]([C@@H]([C@@H](C=O)O)O)O
111-48-8	1.1793	25	1.1413	1.1332	1.1416	1.2252	1.2162	1.2179	OCCSCCO
111-55-7	1.1043	20	1.1093	1.0936	1.0944	1.1194	1.1106	1.1127	CC(=O)OCCOC(=O)C
111-61-5	1.057	20	0.8519	0.8598	0.8543	0.8485	0.8552	0.8497	CCCCCCCCCCCCCCCCCC(=O)OCC
111-68-2	0.7754	20	0.7667	0.7728	0.7734	0.7739	0.7744	0.774	CCCCCCCN
1117-59-5	0.8635	20	0.8628	0.8616	0.8619	0.8673	0.8665	0.8668	CCCCCCOC(=O)CCCC
1117-61-9	0.855	20	0.8355	0.8312	0.8344	0.8595	0.8579	0.8594	OCC[C@@H](CCC=C(C)C)C
1117-71-1	1.49	19	1.5017	1.4966	1.496	1.5082	1.5094	1.5113	COC(=O)/C=C/CBr
111-77-3	1.035	20	1.0202	1.0049	1.0116	1.0087	1.0118	1.0115	COCCOCCO
111-85-3	0.8734	20	0.8797	0.8805	0.8796	0.869	0.8716	0.8689	CCCCCCCCCl
111-90-0	0.9885	20	0.9833	0.9776	0.9813	0.9822	0.9806	0.9809	OCCOCCOCC
111-92-2	0.767	20	0.7644	0.7659	0.7713	0.7568	0.7576	0.7571	CCCCNCCCC
1119-40-0	1.0876	20	1.084	1.0736	1.0716	1.1037	1.0801	1.0841	COC(=O)CCCC(=O)OC
111-94-4	1.0165	20	1.0393	1.0795	1.0791	1.0172	1.0382	1.0348	N#CCCNCCC#N
111-96-6	0.9434	20	0.9386	0.9304	0.9383	0.9211	0.9274	0.9245	COCCOCCOC
1120-36-1	0.7745	25	0.7624	0.7632	0.7664	0.7708	0.7665	0.7707	CCCCCCCCCCCCC=C
112-06-1	0.875	15	0.8659	0.8682	0.8665	0.8734	0.8757	0.8734	CCCCCCCOC(=O)C
112-12-9	0.825	20	0.821	0.8233	0.8232	0.8213	0.8225	0.8225	CCCCCCCCCC(=O)C
1123-34-8	0.9341	22	0.9173	0.9221	0.9268	0.934	0.9323	0.9337	C=CCC1(O)CCCCC1
112-39-0	0.8247	75	0.8563	0.8644	0.8649	0.8627	0.8213	0.8627	CCCCCCCCCCCCCCCC(=O)OC
112-41-4	0.7584	20	0.7521	0.7597	0.7571	0.7583	0.758	0.758	CCCCCCCCCCC=C
112-52-7	0.8673	20	0.8756	0.8717	0.8703	0.8602	0.8612	0.8605	CCCCCCCCCCCCCl
112-64-1	0.9078	25	0.906	0.9006	0.9045	0.91	0.9097	0.9105	CCCCCCCCCCCCCC(=O)Cl
1126-79-0	0.9351	20	0.9262	0.9234	0.9275	0.936	0.9324	0.933	CCCCOc1ccccc1
112-70-9	0.8223	31	0.8302	0.8306	0.8295	0.8287	0.8282	0.8288	CCCCCCCCCCCCCO
1127-76-0	1.0082	20	1.0099	1.008	1.0039	0.9954	0.9991	1.0005	CCc1cccc2c1cccc2
1131-16-4	1.0566	20	0.957	0.9423	0.9433	1.0602	1.0653	1.0542	Cc1nn(c(c1)C)c1ccccc1
1137-42-4	1.133	172	1.216	1.0598	1.1824	1.1449	1.0662	1.1534	Oc1ccc(cc1)C(=O)c1ccccc1
115-70-8	1.099	20	1.1261	1.0786	1.0853	1.1115	1.1196	1.1173	CCC(CO)(CO)N
115-76-4	1.05	20	0.9346	0.9507	0.949	0.9623	0.9728	0.9647	CCC(CO)(CO)CC
117-08-8	1.49	275	1.745	1.4844	1.7512	1.7866	1.544	1.7819	O=C1OC(=O)c2c1c(Cl)c(c(c2Cl)Cl)Cl
117-34-0	1.257	15	1.183	1.2113	1.1447	1.2224	1.2263	1.2201	OC(=O)C(c1ccccc1)c1ccccc1
118-96-7	1.654	25	1.4478	1.6169	1.4192	1.559	1.5881	1.5556	O[N](=O)c1cc([N](=O)O)c(c(c1)[N](=O)O)C
119-06-2	0.952	25	0.8894	0.9688	0.8964	0.9374	0.9502	0.9358	CCCCCCCCCCCCCOC(=O)c1ccccc1C(=O)OCCCCCCCCCCCCC
1191-04-4	0.965	20	0.9744	0.9844	0.9727	0.9914	0.9875	0.9869	CCC/C=C/C(=O)O
1191-43-1	0.9886	25	0.9713	0.9055	0.8763	0.9953	0.9868	0.9941	SCCCCCCS
1192-18-3	0.768	25	0.7572	0.7567	0.7595	0.7513	0.7488	0.751	C[C@@H]1CCC[C@@H]1C
119-27-7	1.3364	131	1.4211	1.3118	1.3991	1.4117	1.3508	1.4198	COc1ccc(cc1[N](=O)O)[N](=O)O
1193-47-1	0.9145	20	0.9067	0.9101	0.9099	0.9169	0.9176	0.9184	O=C1CCCCC1(C)C
1194-02-1	1.107	55	1.118	1.0626	1.1144	1.1185	1.0858	1.1106	N#Cc1ccc(cc1)F
1198-37-4	1.0611	15	1.044	1.056	1.0496	1.0331	1.0352	1.0285	Cc1cc(C)c2c(n1)cccc2
119-84-6	1.169	18	1.1699	1.1988	1.1862	1.1637	1.1697	1.1616	O=C1CCc2c(O1)cccc2
121-69-7	0.9557	20	0.9342	0.9563	0.9379	0.9002	0.9251	0.9054	CN(c1ccccc1)C
122-20-3	1	20	1.0485	1.0311	1.0257	1.0565	1.0549	1.048	C[C@H](CN(C[C@H](O)C)C[C@H](O)C)O
122-52-1	0.9629	20	0.991	0.9806	0.982	1.0043	1.0083	1.0099	CCOP(OCC)OCC
123-20-6	0.9006	20	0.9139	0.9114	0.9119	0.8932	0.8988	0.8978	CCCC(=O)OC=C
123-29-5	0.8657	20	0.8628	0.8616	0.8619	0.8669	0.8672	0.8673	CCCCCCCCC(=O)OCC
126-15-8	1.1	20	1.1186	1.1285	1.1191	1.2404	1.1699	1.1614	O=C[C@]12CC=CC[C@H]2[C@H]2[C@H](O1)CC=CC2
126-58-9	1.366	15	1.3727	1.3758	1.3671	1.4097	1.4313	1.4318	OCC(COCC(CO)(CO)CO)(CO)CO
126-73-8	0.9727	25	0.9691	0.9596	0.9705	1.0056	0.9993	1.0043	CCCCOP(=O)(OCCCC)OCCCC
127-19-5	0.9372	25	0.9752	0.9609	0.9594	0.9365	0.9379	0.9393	CC(=O)N(C)C
127-25-3	1.049	20	1.1384	1.0797	1.0774	1.1134	1.0744	1.0598	COC(=O)[C@]1(C)CCC[C@]2([C@H]1CC=C1[C@@H]2CCC(=C1)C(C)C)C
128-37-0	0.8937	75	0.9159	0.9015	0.9057	0.9126	0.9081	0.9108	Cc1cc(c(c(c1)C(C)(C)C)O)C(C)(C)C
131-16-8	1.0767	20	1.0579	1.0743	1.068	1.0652	1.071	1.0693	CCCOC(=O)c1ccccc1C(=O)OCCC
13171-21-6	1.2132	25	1.1867	1.1686	1.1837	1.1779	1.1789	1.1806	CCN(C(=O)/C(=C(/OP(=O)(OC)OC)\C)/Cl)CC
13250-46-9	1.1523	13	1.1798	1.1824	1.1886	1.1363	1.1446	1.1388	CC(=O)N=C=S
13254-34-7	0.8186	20	0.8204	0.8303	0.822	0.8102	0.8103	0.8084	CC(CCCC(O)(C)C)C
13360-63-9	0.7398	20	0.7471	0.7431	0.7483	0.7283	0.7277	0.7282	CCCCNCC
13403-37-7	1.1812	20	1.1459	1.152	1.1476	1.1736	1.1702	1.1716	ClC[C@H]1CO1
13475-81-5	0.7609	25	0.7333	0.7348	0.7361	0.7525	0.7523	0.7534	CCCC(C(C)(C)C)(C)C
137-43-9	1.3873	20	1.3435	1.3575	1.3528	1.3691	1.3693	1.3684	BrC1CCCC1
139-45-7	1.108	15	1.085	1.0916	1.0772	1.0988	1.0702	1.0679	CCC(=O)OC(COC(=O)CC)COC(=O)CC
140-10-3	1.2475	4	1.1846	1.1535	1.1757	1.2202	1.2246	1.2116	OC(=O)/C=C/c1ccccc1
140-25-0	0.9429	25	0.9557	0.9361	0.938	0.9254	0.9215	0.9243	CCCCCCCCCCCC(=O)OCc1ccccc1
140-57-8	1.143	20	1.0501	0.9882	1.0034	1.0835	1.0933	1.0966	ClCCO[S@@](=O)O[C@@H](COc1ccc(cc1)C(C)(C)C)C
14064-10-9	1.204	20	1.1939	1.1938	1.1912	1.1895	1.1918	1.1939	CCOC(=O)C(C(=O)OCC)Cl
140-82-9	0.9421	25	0.8717	0.8949	0.8921	0.9097	0.9108	0.9158	OCCOCCN(CC)CC
141-22-0	0.945	21	0.9628	0.9843	0.9784	0.9197	0.9508	0.9321	CCCCCC[C@H](C/C=C\CCCCCCCC(=O)O)O
141-66-2	1.216	15	1.1748	1.1838	1.175	1.1587	1.1704	1.1612	COP(=O)(O/C(=C/C(=O)N(C)C)/C)OC
141-84-4	0.868	25	1.4499	1.4474	1.4437	1.4207	1.4177	1.4164	O=C1CSC(=S)N1
142-29-0	0.772	20	0.7588	0.7615	0.7572	0.7729	0.771	0.7721	C1CC=CC1
142-77-8	0.8704	15	0.864	0.8885	0.8707	0.8673	0.8696	0.8637	CCCCCCCC/C=C\CCCCCCCC(=O)OCCCC
143-24-8	1.0114	20	0.9964	1.0071	0.9882	0.9918	0.9915	0.9888	COCCOCCOCCOCCOC
1450-72-2	1.0797	53	1.0897	1.0968	1.0935	1.0995	1.0827	1.0984	Cc1ccc(c(c1)C(=O)C)O
1459-93-4	1.194	20	1.1881	1.2084	1.1665	1.1633	1.2025	1.1506	COC(=O)c1cccc(c1)C(=O)OC
1471-03-0	0.7764	20	0.77	0.7716	0.77	0.7746	0.7744	0.7739	CCCOCC=C
14938-35-3	0.96	20	0.9537	0.9674	0.962	0.9573	0.9609	0.9526	CCCCCc1ccc(cc1)O
149-73-5	0.9676	20	1.0024	0.9663	0.9718	1.0042	1.0171	1.011	COC(OC)OC
150-77-6	0.808	25	0.7989	0.7676	0.7645	0.7473	0.7363	0.738	CC[NH+](CC[NH+](CC)CC)CC
151-10-0	1.0521	25	1.0708	1.0645	1.0633	1.0425	1.0612	1.0504	COc1cccc(c1)OC
15111-56-5	0.9688	20	0.9899	0.9915	0.9919	0.9814	0.9865	0.987	CCOC(=O)[C@H]1CCC=CC1
1540-28-9	0.9661	20	0.9576	0.9598	0.9602	0.9628	0.9652	0.9647	CCC[C@@H](C(=O)OCC)C(=O)C
1551-21-9	0.8291	20	0.8553	0.8489	0.8512	0.8414	0.8405	0.8408	CSC(C)C
1561-10-0	0.8708	20	0.8659	0.8658	0.8665	0.8685	0.8722	0.8699	CCOC(=O)CC[C@@H](CC)C
1563-66-2	1.18	NT	1.1709	NA	NA	1.1342	NA	NA	CNC(=O)Oc1cccc2c1OC(C2)(C)C
1569-60-4	0.8545	20	0.8349	0.8378	0.8395	0.8564	0.852	0.8538	C[C@H](CCC=C(C)C)O
1570-45-2	1.0091	15	1.1234	1.1103	1.1102	1.113	1.1137	1.1083	CCOC(=O)c1ccncc1
15764-04-2	1.0035	20	1.0214	0.9873	0.9903	1.0334	1.0069	1.0089	O=C1C[C@@H](C)[C@@]2(C(=C1)CCC(=C(C)C)C2)C
1590-08-5	1.057	25	1.073	1.0827	1.0804	1.0627	1.0584	1.0588	C[C@H]1CCc2c(C1=O)cccc2
1599-67-3	0.794	25	0.7935	0.8184	0.8088	0.7848	0.787	0.7853	CCCCCCCCCCCCCCCCCCCCC=C
1603-79-8	1.1222	25	1.159	1.1558	1.1484	1.1501	1.1274	1.1315	CCOC(=O)C(=O)c1ccccc1
16136-84-8	0.9347	20	0.9349	0.9244	0.9251	0.9346	0.9347	0.9339	C/C=C\Cl
1615-80-1	0.797	26	0.8055	0.8143	0.8215	0.8647	0.8714	0.8784	CCNNCC
1629-58-9	0.8468	20	0.8382	0.8404	0.8396	0.8506	0.8514	0.8505	CCC(=O)C=C
1632-83-3	1.1254	20	1.1223	1.1011	1.1118	1.0833	1.0931	1.0905	Cn1cnc2c1cccc2
1649-08-7	1.4163	20	1.4427	1.4435	1.4451	1.4216	1.4227	1.4263	ClCC(Cl)(F)F
16520-62-0	0.9258	20	0.8941	0.8733	0.8688	0.9127	0.911	0.9089	C#CCCc1ccccc1
1653-40-3	0.8176	25	0.8267	0.8261	0.8324	0.8209	0.8203	0.8211	OCCCCCC(C)C
1654-86-0	0.8586	20	0.8519	0.8598	0.8543	0.8493	0.8524	0.8498	CCCCCCCCCCOC(=O)CCCCCCCCC
1671-75-6	0.9516	20	0.9462	0.9414	0.9462	0.9436	0.9465	0.9436	CCCCCCC(=O)c1ccccc1
1674-56-2	0.9611	20	0.9811	0.9719	0.9746	0.9625	0.9581	0.9569	C[C@H](CN)O
16747-50-5	0.7767	25	0.7781	0.7772	0.7796	0.7786	0.776	0.7786	CCC1(C)CCCC1
1678-91-7	0.788	20	0.7781	0.7811	0.7796	0.7878	0.7875	0.7879	CCC1CCCCC1
16789-46-1	0.731	20	0.72	0.7224	0.7217	0.7269	0.7282	0.7272	CCC[C@H](C(C)C)CC
1678-98-4	0.7952	20	0.8083	0.8098	0.8077	0.7968	0.7985	0.7968	CC(CC1CCCCC1)C
1679-47-6	1.057	20	1.0258	1.0355	1.035	1.0612	1.0696	1.0734	O=C1OCC[C@@H]1C
16939-57-4	0.9286	20	0.8893	0.8755	0.8773	0.9174	0.9182	0.9177	C=C/C=C/c1ccccc1
1710-98-1	1.007	25	1.0893	1.0729	1.0818	1.0662	1.0589	1.0654	ClC(=O)c1ccc(cc1)C(C)(C)C
1729-67-5	1.9333	20	1.9828	1.9523	1.9548	1.9019	1.9007	1.9005	COC(=O)[C@H](CBr)Br
17348-59-3	0.7365	25	0.7415	0.7381	0.7411	0.7357	0.7328	0.7354	CC(OC(C)(C)C)C
1738-25-6	0.8705	20	0.8345	0.8498	0.8523	0.8368	0.8476	0.8473	N#CCCN(C)C
1746-11-8	1.061	25	1.0396	1.0419	1.0421	1.0545	1.0513	1.0531	C[C@H]1Cc2c(O1)cccc2
1758-33-4	0.8226	25	0.8386	0.829	0.8271	0.804	0.8014	0.8036	C[C@@H]1O[C@@H]1C
1759-58-6	0.7443	25	0.7572	0.7567	0.7595	0.7403	0.7402	0.7403	C[C@@H]1CC[C@H](C1)C
1795-16-0	0.8186	20	0.8252	0.826	0.824	0.8151	0.8162	0.8162	CCCCCCCCCCC1CCCCC1
1795-17-1	0.8223	20	0.8275	0.8288	0.8265	0.8202	0.8212	0.8211	CCCCCCCCCCCCC1CCCCC1
1830-54-2	1.185	25	1.1967	1.1631	1.1689	1.2581	1.1995	1.2002	COC(=O)CC(=O)CC(=O)OC
1850-14-2	1.023	25	1.0306	1.0152	1.0157	1.0252	1.028	1.02	COC(OC)(OC)OC
1868-53-7	2.421	20	2.3126	2.3912	2.4007	2.185	2.1998	2.1984	FC(Br)Br
1888-71-7	1.7632	20	1.7723	1.7976	1.799	1.7035	1.7163	1.7102	ClC(=C(C(Cl)(Cl)Cl)Cl)Cl
1918-00-9	1.57	25	1.5437	1.5695	1.5604	1.6102	1.5829	1.5902	COc1c(Cl)ccc(c1C(=O)O)Cl
1942-45-6	0.7509	20	0.7405	0.75	0.7488	0.7457	0.748	0.747	CCCC#CCCC
20281-86-1	0.8159	20	0.816	0.8134	0.8155	0.812	0.8111	0.8115	CCCC[C@H](O)C
20281-91-8	0.8122	25	0.816	0.807	0.8155	0.815	0.8088	0.8128	C[C@H](C(C)(C)C)O
20354-26-1	1.24	25	1.5004	1.4377	1.4585	1.4111	1.42	1.409	Clc1ccc(cc1Cl)n1oc(=O)n(c1=O)C
20395-25-9	1.3557	20	1.3573	1.3579	1.3589	1.3487	1.3541	1.3548	ClCCC(Cl)Cl
2049-67-4	1.0496	20	1.0424	1.0407	1.0413	1.0361	1.0473	1.0504	CCOC(=O)C/C=C\C(=O)OCC
2049-95-8	0.8748	20	0.8578	0.8605	0.8644	0.8652	0.8683	0.8702	CCC(c1ccccc1)(C)C
2050-74-0	1.2924	100	1.353	1.255	1.3507	1.3409	1.2593	1.3446	Clc1cccc2c1c(Cl)ccc2
2051-60-7	1.1499	32	1.241	1.2194	1.2406	1.1517	1.1495	1.16	Clc1ccccc1c1ccccc1
2051-61-8	1.1579	25	1.241	1.2278	1.2406	1.1305	1.1401	1.1401	Clc1cccc(c1)c1ccccc1
2051-78-7	0.9017	20	0.8988	0.8988	0.8982	0.9001	0.9019	0.9017	CCCC(=O)OCC=C
2052-07-05	1.2175	26	0.9707	0.9424	0.946	1.1036	1.0841	1.1061	Brc1ccccc1c1ccccc1
20769-85-1	1.4067	14	1.9543	1.9219	1.931	1.833	1.853	1.8451	BrC(=O)C(Br)(C)C
2155-30-8	1.0928	20	1.1207	1.103	1.1031	1.0936	1.093	1.0898	COC(=O)[C@H](O)C
2213-23-2	0.7115	25	0.72	0.7195	0.7217	0.7135	0.7112	0.7134	CCC[C@H](CC(C)C)C
22144-60-1	0.974	20	0.9674	0.9722	0.9738	0.9814	0.9805	0.9804	CCC[C@@H](c1ccccc1)O
2219-82-1	0.924	80	0.9515	0.9202	0.9533	0.9426	0.9177	0.9466	Cc1cccc(c1O)C(C)(C)C
2233-00-3	1.367	20	1.308	1.3136	1.3152	1.3371	1.3366	1.3388	C=CC(Cl)(Cl)Cl
2243-98-3	0.7728	20	0.7722	0.7775	0.7778	0.771	0.7717	0.7715	CCCCCCCCCC#C
2244-16-8	0.965	20	0.9511	0.9593	0.9547	0.9399	0.9399	0.9383	CC(=C)[C@H]1CC=C(C(=O)C1)C
22483-09-6	0.966	25	0.9774	0.9623	0.9643	0.9719	0.9705	0.9728	NCC(OC)OC
2307-10-0	0.9535	25	0.9843	0.9828	0.9802	0.9662	0.9641	0.9679	CCCSC(=O)C
2358-84-1	1.0821	20	1.0717	1.0752	1.0745	1.056	1.0497	1.0494	O=C(C(=C)C)OCCOCCOC(=O)C(=C)C
2373-51-5	1.153	25	1.2061	1.1971	1.1869	1.1943	1.1775	1.1806	CSCCl
2393-23-9	1.05	15	1.0461	1.0619	1.0523	1.0539	1.0715	1.0616	NCc1ccc(cc1)OC
2396-78-3	0.9132	25	0.9109	0.9048	0.9097	0.9262	0.9155	0.9216	CC/C=C/CC(=O)OC
2408-20-0	0.914	20	0.9151	0.9133	0.9126	0.9114	0.9106	0.9106	CCC(=O)OCC=C
2409-52-1	1.0467	20	1.0424	1.0407	1.0413	1.0046	1.0243	1.0271	CCOC(=O)CC(=C)C(=O)OCC
2450-71-7	0.803	25	1.0601	1.0103	1.0114	1.0917	1.1021	1.1062	C([NH3+])C#C.Cl
2459-24-7	1.129	20	1.1766	1.1706	1.1638	1.1624	1.1671	1.1548	COC(=O)c1cccc2c1cccc2
2476-37-1	1.321	30	1.3242	1.3262	1.326	1.339	1.3431	1.3453	Clc1ccc(c(c1)C(=O)C)Cl
2499-59-4	0.881	20	0.8794	0.8823	0.8821	0.8794	0.8816	0.88	CCCCCCCCOC(=O)C=C
2499-95-8	0.878	20	0.8822	0.8876	0.8873	0.8845	0.8864	0.8849	CCCCCCOC(=O)C=C
2516-34-9	0.8328	20	0.8269	0.8302	0.828	0.8285	0.8261	0.8277	NC1CCC1
2524-03-0	1.322	NT	1.2822	NA	NA	1.3731	NA	NA	COP(=S)(OC)Cl
2545-59-7	1.28	20	1.3291	1.3369	1.3305	1.3313	1.3461	1.3382	CCCCOCCOC(=O)COc1cc(Cl)c(cc1Cl)Cl
25542-62-5	1.238	23	1.215	1.2069	1.2089	1.274	1.275	1.2779	BrCCCCCC(=O)OCC
2579-22-8	1.0622	20	1.0694	1.0691	1.0686	1.0757	1.0819	1.0769	O=CC#Cc1ccccc1
2586-89-2	0.7336	25	0.7297	0.733	0.734	0.7436	0.7416	0.7443	CCCC#CCC
2612-46-6	0.7175	20	0.7813	0.7643	0.7652	0.737	0.7347	0.737	C=C/C=C\C=C
26171-83-5	1.0024	20	1.0135	1.0057	1.0052	1.0055	1.0081	1.009	CC[C@@H](CO)O
26198-63-0	1.156	20	1.1589	1.1613	1.1629	1.1496	1.1478	1.1459	ClC[C@H](Cl)C
2623-95-2	1.1912	24	1.1602	1.0763	1.1446	1.2215	1.2521	1.2203	CCCCCCCC[C@@H](C(=O)O)Br
271-89-6	1.0913	25	1.0497	1.1345	1.1266	1.0753	1.0811	1.0759	c1ccc2c(c1)occ2
27387-79-7	1.037	20	1.0366	1.0367	1.0368	1.052	1.0484	1.0485	CCCCOC(=O)CCCl
2809-64-5	0.972	20	0.9643	0.9676	0.9612	0.966	0.9661	0.9663	Cc1cccc2c1CCCC2
2809-67-8	0.7596	20	0.7405	0.75	0.7488	0.7543	0.7561	0.7543	CCCCCC#CC
28249-77-6	1.16	20	1.163	1.1724	1.1599	1.1741	1.1899	1.1802	CCN(C(=O)SCc1ccc(cc1)Cl)CC
286-08-8	0.853	25	0.8372	0.8432	0.8448	0.813	0.8146	0.8144	C1CC[C@H]2[C@@H](C1)C2
2873-74-7	1.324	20	1.2961	1.3016	1.3008	1.3203	1.3238	1.3235	ClC(=O)CCCC(=O)Cl
28788-62-7	1.051	25	1.0893	1.0729	1.0818	1.0655	1.0631	1.0671	CCCCc1ccc(cc1)C(=O)Cl
288-47-1	1.1998	17	1.1849	1.1814	1.1861	1.3098	1.3051	1.3043	c1nccs1
29091-21-2	1.47	25	1.3666	1.3447	1.4542	1.454	1.4582	1.474	CCCN(c1c(cc(c(c1[N](=O)O)N)C(F)(F)F)[N](=O)O)CCC
291-21-4	1.6374	24	1.4171	1.4285	1.4108	1.2775	1.2719	1.2736	S1CSCSC1
2912-62-1	1.196	25	1.3235	1.325	1.3277	1.2889	1.2824	1.2906	Cl[C@@H](c1ccccc1)C(=O)Cl
2937-50-0	1.136	NT	1.1606	NA	NA	1.1793	NA	NA	ClC(=O)OCC=C
2947-61-7	0.992	25	0.9726	0.9847	0.9823	0.9928	0.9894	0.993	N#CCc1ccc(cc1)C
298-02-2	1.16	25	1.1707	1.171	1.1697	1.1583	1.1553	1.1612	CCSCSP(=S)(OCC)OCC
29943-42-8	1.084	25	1.0496	1.0642	1.0607	1.1465	1.0984	1.0877	O=C1CCOCC1
300-87-8	0.99	25	0.9739	0.9885	0.9913	0.9482	0.9478	0.9502	Cc1onc(c1)C
3010-02-04	0.866	20	0.8342	0.8414	0.843	0.8736	0.8797	0.8805	CCN(CC#N)CC
301-00-8	0.895	25	0.879	0.8692	0.8872	0.9184	0.9102	0.9189	CC/C=C\C/C=C\C/C=C\CCCCCCCC(=O)OC
3017-95-6	1.537	20	1.576	1.5778	1.5759	1.5783	1.5793	1.5825	C[C@H](CCl)Br
3017-96-7	1.531	20	1.576	1.5778	1.5759	1.574	1.5726	1.5742	C[C@H](CBr)Cl
3019-04-03	2.17	15	2.0672	2.0517	2.0852	1.9618	1.9782	1.9697	CC(=O)CI
306-94-5	1.9305	25	1.7623	1.7957	1.7786	1.7613	1.7551	1.7572	F[C@]12[C@](F)(C(F)(F)C(C(C2(F)F)(F)F)(F)F)C(F)(F)C(C(C1(F)F)(F)F)(F)F
3074-75-7	0.7195	25	0.72	0.7195	0.7217	0.7209	0.7184	0.7214	CCC(CC(C)C)CC
3083-23-6	1.495	20	1.4881	1.5087	1.4998	1.516	1.5219	1.52	ClC([C@H]1OC1)(Cl)Cl
3101-60-8	1.036	25	1.0599	1.0621	1.0633	1.0145	1.012	1.0164	CC(c1ccc(cc1)OC[C@@H]1OC1)(C)C
3141-27-3	2.142	23	2.1773	2.1566	2.1493	1.9585	1.9702	1.9659	Brc1ccc(s1)Br
3173-53-3	0.98	25	0.9374	0.9415	0.9384	0.959	0.9527	0.9582	O=C=NC1CCCCC1
32360-05-7	0.88	25	0.8521	0.8767	0.8685	0.8644	0.8574	0.8564	CCCCCCCCCCCCCCCCCCOC(=O)C(=C)C
3240-09-03	0.846	20	0.8384	0.844	0.8431	0.8262	0.8333	0.8326	CC(=C)CCC(=O)C
32665-23-9	0.8538	17	0.8657	0.862	0.8604	0.8541	0.8555	0.8528	CC(CC(=O)OC(C)C)C
327-54-8	1.4255	20	1.3904	1.3852	1.3791	1.3828	1.3764	1.3711	Fc1cc(F)c(cc1F)F
3329-56-4	0.82	20	0.8025	0.8039	0.8013	0.8061	0.8101	0.8114	CCCCOC#C
3333-52-6	1.07	25	0.9336	0.951	0.9346	0.9663	0.9735	0.9763	N#CC(C(C#N)(C)C)(C)C
334-48-5	0.8858	40	0.8917	0.8759	0.8919	0.8957	0.8792	0.8956	CCCCCCCCCC(=O)O
3404-61-3	0.6871	25	0.6892	0.6888	0.6921	0.6867	0.687	0.6883	C[C@@H](C=C)CCC
348-54-9	1.1513	21	1.1518	1.1456	1.1452	1.1756	1.1618	1.1612	Nc1ccccc1F
352-11-4	1.2143	20	1.2528	1.246	1.2378	1.2323	1.2176	1.2146	ClCc1ccc(cc1)F
352-32-9	0.9975	20	1.0098	1.004	1.0018	1.0117	0.9955	0.9973	Cc1ccc(cc1)F
3524-75-2	0.793	25	0.7827	0.7866	0.788	0.802	0.7957	0.7994	C=CCC1CCCC1
3528-17-4	1.2487	14	1.2351	1.2425	1.2369	1.2366	1.2414	1.2171	O=C1CCSc2c1cccc2
354-04-1	2.274	27	2.1985	2.2052	2.2126	1.9671	1.9825	1.9822	F[C@@H](C(Br)(F)F)Br
354-21-2	1.5447	20	1.5318	1.5356	1.5251	1.5477	1.5571	1.547	ClC(C(Cl)(F)F)Cl
3586-12-07	1.1583	25	1.1636	1.1513	1.15	1.1364	1.1447	1.1447	Nc1cccc(c1)Oc1ccccc1
3637-01-02	1.009	14	0.9842	0.9984	0.9915	0.9977	1.0032	0.9989	CC(=O)c1ccc(c(c1)C)C
36653-82-4	0.8187	50	0.8286	0.815	0.8263	0.8397	0.8172	0.84	CCCCCCCCCCCCCCCCO
36701-01-6	1.0284	20	1.0315	1.0198	1.0239	1.0436	1.0423	1.044	CCCCC(=O)OCc1ccco1
367-11-3	1.1599	18	1.1594	1.1506	1.1441	1.2149	1.1723	1.1761	Fc1ccccc1F
36823-84-4	1.087	25	1.1045	1.0886	1.0991	1.1129	1.107	1.1144	CCCCCOc1ccc(cc1)C(=O)Cl
368-77-4	1.2813	20	1.3039	1.3068	1.3149	1.2486	1.2669	1.2653	N#Cc1cccc(c1)C(F)(F)F
371-40-4	1.1725	20	1.1518	1.1459	1.1452	1.1639	1.1645	1.1568	Nc1ccc(cc1)F
372-18-9	1.1572	20	1.1594	1.1481	1.1441	1.189	1.1598	1.1618	Fc1cccc(c1)F
3726-45-2	0.8219	20	0.8083	0.8098	0.8077	0.815	0.817	0.8144	C[C@@H]1[C@@H](C)CC[C@@H]([C@H]1C)C
3731-53-1	1.072	20	1.0622	1.0618	1.0609	1.0548	1.0587	1.0548	NCc1ccncc1
376-27-2	1.684	20	1.6796	1.7325	1.7197	1.6742	1.6856	1.6848	COC(=O)C(C(C(C(C(C(C(F)(F)F)(F)F)(F)F)(F)F)(F)F)(F)F)(F)F
3790-71-4	0.8908	20	0.8878	0.8877	0.8881	0.8882	0.888	0.8882	OC/C=C(\CC/C=C(/CCC=C(C)C)\C)/C
38136-29-7	0.9725	20	0.9858	0.9827	0.9829	0.9954	0.9927	0.9942	CC(CCC(=O)Cl)C
382-21-8	1.5922	0	1.5625	1.59	1.5331	1.485	1.4939	1.4907	FC(=C(C(F)(F)F)C(F)(F)F)F
3849-33-0	1.7921	34	1.8801	1.9676	1.9688	1.8521	1.8501	1.8587	ClC(C(Cl)(Cl)Cl)C(Cl)(Cl)Cl
3852-09-03	1.0139	15	1.026	1.009	1.0127	1.0178	1.0061	1.0017	COCCC(=O)OC
3875-51-2	0.7765	20	0.7781	0.7811	0.7796	0.7691	0.77	0.769	CC(C1CCCC1)C
3910-35-8	1.0009	20	1.0408	1.0299	1.0255	1.0363	1.0627	1.0457	C[C@]1(CC(c2c1cccc2)(C)C)c1ccccc1
3938-95-2	0.856	20	0.876	0.8761	0.877	0.8555	0.8587	0.8576	CCOC(=O)C(C)(C)C
3967-54-2	1.504	NT	1.3575	NA	NA	1.4655	NA	NA	Cl[C@@H]1COC(=O)O1
401-78-5	1.613	25	1.6055	1.6326	1.632	1.6228	1.6278	1.6309	Brc1cccc(c1)C(F)(F)F
402-67-5	1.3254	19	1.3323	1.3448	1.3522	1.3631	1.3652	1.35	Fc1cccc(c1)[N](=O)O
4032-86-4	0.7254	20	0.72	0.7224	0.7217	0.7204	0.7231	0.7208	CCCCC(CC)(C)C
403-43-0	1.342	25	1.3401	1.333	1.3343	1.3289	1.3202	1.3203	ClC(=O)c1ccc(cc1)F
4100-80-5	1.22	25	1.19	1.181	1.1869	1.2342	1.1936	1.206	O=C1C[C@@H](C(=O)O1)C
41096-46-2	0.8955	20	0.896	0.8875	0.8818	0.8887	0.8897	0.8928	CCOC(=O)/C=C(/C=C/C[C@@H](CCCC(C)C)C)\C
4110-50-3	0.837	20	0.8438	0.842	0.843	0.8268	0.8271	0.8269	CCSCCC
41198-08-7	1.455	20	1.5118	1.5232	1.5311	1.573	1.5842	1.5886	CCCS[P@](=O)(Oc1ccc(cc1Cl)Br)OCC
4124-31-6	1.6908	20	1.616	1.6653	1.5929	1.8056	1.8066	1.7892	O=C(C(Cl)(Cl)Cl)OC(=O)C(Cl)(Cl)Cl
420-04-2	1.282	20	1.0254	0.9811	0.9873	1.0438	1.0351	1.0361	NC#N
4279-22-5	1.1048	25	1.0644	1.0592	1.0687	1.0681	1.0662	1.0715	CCC(Cl)(Cl)C
4279-76-9	1.0614	20	0.9779	0.9416	0.9405	0.9962	1.0066	1.002	C#COc1ccccc1
42874-03-3	1.35	73	1.3746	1.2354	1.3758	1.3766	1.3602	1.4095	CCOc1cc(ccc1[N](=O)O)Oc1ccc(cc1Cl)C(F)(F)F
4292-19-7	1.1999	20	1.1512	1.1844	1.1786	1.2209	1.2204	1.22	CCCCCCCCCCCCI
430-51-3	1.0288	20	1.0192	1.0338	1.026	1.0404	1.0367	1.038	CC(=O)CF
431-63-0	1.5026	0	1.4571	1.487	1.4682	1.3883	1.3954	1.391	FC([C@H](C(F)(F)F)F)F
4325-82-0	0.84	15	0.8393	0.8515	0.842	0.8419	0.8446	0.8407	CC(=C[C@H](O)C)C
4393-06-0	1.0249	21	1.023	1.0061	1.0162	1.0181	1.0153	1.0163	C=C[C@@H](c1ccccc1)O
4435-18-1	0.9483	15	0.8745	0.8878	0.8784	0.935	0.9229	0.9148	N#CC=C1CCCCC1
4445-06-01	0.83	20	0.8344	0.8442	0.8328	0.8245	0.8212	0.8165	CCCCCCCCCCCCCCCCCCC1CCCCC1
4549-32-0	1.4594	25	1.4311	1.4386	1.4369	1.4751	1.4686	1.4749	BrCCCCCCCCBr
455-32-3	1.14	20	1.1829	1.1873	1.1872	1.1192	1.1272	1.1283	FC(=O)c1ccccc1
459-22-3	1.139	20	1.0844	1.0712	1.0685	1.089	1.0884	1.0855	N#CCc1ccc(cc1)F
459-57-4	1.181	19	1.1727	1.179	1.176	1.1696	1.1761	1.1656	O=Cc1ccc(cc1)F
460-12-8	0.7364	0	0.8072	0.8231	0.8155	0.8512	0.8841	0.879	C#CC#C
4606-07-09	0.9608	15	1.0022	1.0122	1.0113	0.9536	0.9605	0.9576	CCOC(=O)C1CC1
4694-12-06	0.8785	18	0.9067	0.9111	0.9099	0.8855	0.8866	0.8844	O=C1CC(C[C@@H]1C)(C)C
4795-29-3	0.9752	20	0.9314	0.9604	0.9569	0.988	0.9834	0.9803	NC[C@H]1CCCO1
481-20-9	0.9119	87	0.9548	0.9158	0.946	0.9104	0.91	0.9102	CC(CCC[C@H]([C@H]1CC[C@H]2[C@@]1(C)CC[C@@H]1[C@H]2CC[C@@H]2[C@@]1(C)CCCC2)C)C
4839-46-7	1.4278	20	1.2824	1.3081	1.3093	1.3117	1.3303	1.3299	OC(=O)CC(CC(=O)O)(C)C
484-31-1	1.1598	15	1.177	1.1971	1.1951	1.1465	1.1711	1.1649	C=CCc1cc2OCOc2c(c1OC)OC
485-31-4	1.27	20	1.1014	1.2023	1.0377	1.2888	1.3185	1.3019	CC[C@H](c1cc(cc(c1OC(=O)C=C(C)C)[N](=O)O)[N](=O)O)C
4884-25-7	0.9785	15	0.9936	1.0223	0.9989	0.9832	0.9981	0.9878	O[C@@H]1CCC[C@@H]1C1CCCC1
489-86-1	0.9074	100	0.9542	0.8604	0.9187	0.9765	0.8867	0.9675	C[C@H]1CC[C@H](CC2=C1CC[C@@H]2C)C(O)(C)C
4904-61-4	0.84	100	0.8527	0.6707	0.8526	0.9197	0.8571	0.9176	C1C/C=C\CC/C=C/CC/C=C\1
4914-91-4	0.7092	25	0.7089	0.7029	0.708	0.7123	0.7124	0.7124	C/C=C(\C(C)C)/C
495-45-4	1.108	15	1.0735	1.0209	1.0657	1.0991	1.1028	1.1028	C/C(=C\C(=O)c1ccccc1)/c1ccccc1
497-04-1	1.3219	20	1.3413	1.3389	1.3383	1.3368	1.3379	1.3377	OCC(CO)Cl
500-28-7	1.437	20	1.4233	1.4276	1.4275	1.4543	1.4664	1.4558	COP(=S)(Oc1ccc(c(c1)Cl)[N](=O)O)OC
502-49-8	0.9581	20	0.9067	0.9101	0.9099	0.9552	0.955	0.955	O=C1CCCCCCC1
5029-67-4	1.928	25	1.9727	1.9752	1.9419	1.9725	1.9617	1.9697	Ic1ccccn1
504-78-9	1.131	25	0.9689	0.9609	0.9538	1.1157	1.0984	1.1023	C1SCC[NH2+]1
50623-57-9	0.852	25	0.8606	0.8571	0.8588	0.8598	0.8556	0.8604	CCCCCCCCC(=O)OCCCC
506-48-9	0.8191	100	0.8067	0.8167	0.7971	0.83	0.8248	0.8314	CCCCCCCCCCCCCCCCCCCCCCCCCCCC(=O)O
507-02-8	2.0673	20	2.1483	2.1169	2.1811	2.0441	2.0437	2.0386	CC(=O)I
507-09-5	1.064	20	1.0562	1.0337	1.0321	1.0269	1.0402	1.0307	CC(=O)S
507-20-0	0.842	20	0.8547	0.8475	0.8494	0.8503	0.8387	0.8374	CC(Cl)(C)C
5076-20-0	0.8156	16	0.8124	0.8148	0.812	0.8347	0.8416	0.8361	CC1(C)OC1(C)C
509-14-8	1.638	20	1.6344	1.6917	1.6574	1.6212	1.6101	1.61	O[N](=O)C([N](=O)O)([N](=O)O)[N](=O)O
51235-04-2	1.25	NT	1.062	NA	NA	1.0968	NA	NA	O=C1N=C(N(C)C)[N+](C(=O)[N+]1C1CCCCC1)C
51282-49-6	1.453	18	1.4104	1.4504	1.385	1.4556	1.4694	1.435	COC(=O)c1cc(Cl)ccc1[N](=O)O
51308-54-4	1.0865	25	1.0563	1.0686	1.0137	1.0429	1.0519	1.0524	CCCCS/C(=N/c1cccnc1)/SCc1ccc(cc1)C(C)(C)C
5131-66-8	0.882	20	0.8925	0.8933	0.8939	0.8827	0.8776	0.8776	CCCCOC[C@H](O)C
5150-93-6	1.0732	20	1.0734	1.051	1.0562	1.0383	1.0551	1.0598	CCCCOC(=O)CCC(=O)O
515-83-3	1.143	40	1.5165	1.4859	1.5014	1.5063	1.495	1.5149	CCO[C@@H](C(Cl)(Cl)Cl)O
51-80-9	0.7491	18	0.8902	0.8575	0.8592	0.8293	0.8255	0.8223	CN(CN(C)C)C
52217-02-4	1.0044	20	0.9932	0.988	0.987	1.0098	1.0114	1.0118	CC(=O)[C@H](O)C
523-80-8	1.015	20	1.177	1.1954	1.1951	1.1465	1.1669	1.165	C=CCc1cc(OC)c2c(c1OC)OCO2
528-79-0	1.009	9	1.0019	1.0138	1.0005	0.9752	0.9947	0.9869	CC(=O)Oc1cc(C)ccc1C(C)C
529-16-8	0.8698	17	0.8964	0.901	0.8926	0.8547	0.8699	0.8556	CC1=C(C)[C@@H]2C[C@H]1CC2
529-34-0	1.0988	16	1.0896	1.11	1.1002	1.0835	1.0904	1.0815	O=C1CCCc2c1cccc2
530-93-8	1.1055	27	1.0896	1.1049	1.1002	1.0873	1.0944	1.0825	O=C1CCc2c(C1)cccc2
532-27-4	1.324	15	1.2032	1.2074	1.2039	1.2299	1.2387	1.228	ClCC(=O)c1ccccc1
533-18-6	1.0533	15	1.0513	1.0695	1.0603	1.0439	1.0438	1.0421	CC(=O)Oc1ccccc1C
5332-06-09	1.4967	20	1.5695	1.5046	1.5046	1.504	1.5043	1.5063	BrCCCC#N
533-70-0	2.748	25	2.538	2.5565	2.5428	2.4858	2.4938	2.4897	Ic1ccc(c(c1)I)N
533-98-2	1.7915	20	1.8108	1.8009	1.8029	1.7806	1.7803	1.7798	CC[C@@H](CBr)Br
534-15-6	0.8501	20	0.877	0.8664	0.8684	0.8702	0.8745	0.8725	COC(OC)C
535-13-7	1.0793	20	1.0894	1.0835	1.0847	1.0717	1.0749	1.0742	CCOC(=O)[C@@H](Cl)C
535-15-9	1.2827	20	1.2879	1.2896	1.2902	1.2807	1.2813	1.2816	CCOC(=O)C(Cl)Cl
53566-37-3	0.7378	20	0.7297	0.7353	0.734	0.7308	0.7315	0.7298	CC#CCC(C)C
535-80-8	1.496	25	1.4029	1.4063	1.3932	1.5178	1.521	1.5169	Clc1cccc(c1)C(=O)O
536-75-4	0.9417	20	0.9491	0.9467	0.9469	0.9379	0.9425	0.9414	CCc1ccncc1
538-93-2	0.8532	20	0.8537	0.8563	0.8608	0.8666	0.8631	0.863	CC(Cc1ccccc1)C
539-30-0	0.9478	20	0.9537	0.9471	0.9522	0.9427	0.9355	0.9356	CCOCc1ccccc1
5396-24-7	1.104	20	1.1036	1.1006	1.1017	1.1102	1.1119	1.1121	CCCOC(=O)CCl
540-07-8	0.8612	25	0.8628	0.8597	0.8619	0.8624	0.8577	0.862	CCCCCOC(=O)CCCCC
540-08-9	0.814	48	0.8162	0.8227	0.8236	0.8102	0.8046	0.8089	CCCCCCCCC(=O)CCCCCCCC
5408-86-6	1.7893	22	1.7885	1.7747	1.7756	1.839	1.8061	1.8072	C[C@@H]([C@@H](Br)C)Br
541-35-5	0.885	120	0.9498	0.8891	0.9433	0.901	0.8882	0.9018	CCCC(=O)N
541-47-9	1.0062	24	0.9987	1.0085	0.9909	0.9964	1.0054	0.9903	CC(=CC(=O)O)C
542-76-7	1.1573	20	1.0995	1.131	1.1263	1.1316	1.1334	1.1347	ClCCC#N
542-85-8	0.999	20	1.0199	1.0037	1.0188	1.0053	1.0102	1.0097	CCN=C=S
542-90-5	1.007	23	1.0048	0.9996	0.9938	1.0493	1.0386	1.0469	CCSC#N
543-59-9	0.882	20	0.8788	0.8802	0.8801	0.8746	0.8755	0.8738	CCCCCCl
544-25-2	0.8875	19	0.8746	0.8736	0.8725	0.873	0.8778	0.8755	C1=CC=CC=CC1
54532-97-7	0.9676	20	0.9676	0.9461	0.9913	0.947	0.9477	0.9569	CCCCc1ccccc1c1ccccc1
546-80-5	0.9109	25	1.0029	1.0006	1.0027	0.9564	0.9504	0.9574	O=C1C[C@]2([C@@H]([C@H]1C)C2)C(C)C
547-63-7	0.8906	20	0.9149	0.9137	0.9146	0.9004	0.8941	0.8973	COC(=O)C(C)C
552-45-4	1.063	25	1.0881	1.0858	1.0833	1.0686	1.0636	1.067	ClCc1ccccc1C
55314-57-3	0.962	25	0.9353	0.9434	0.94	0.934	0.9343	0.9385	CCC#CC(=O)OCC
553-94-6	1.3582	18	1.3542	1.3533	1.355	1.3629	1.3649	1.3642	Cc1ccc(c(c1)Br)C
554-00-7	1.567	20	1.4422	1.3724	1.3691	1.4182	1.3882	1.382	Clc1ccc(c(c1)Cl)N
554-70-1	0.8006	19	0.8941	0.8931	0.9041	0.8647	0.8712	0.8687	CCP(CC)CC
55512-33-9	1.555	20	1.1095	1.1219	1.1406	1.1795	1.1956	1.1938	CCCCCCCCSC(=O)Oc1cc(Cl)nnc1c1ccccc1
556-24-1	0.8808	20	0.8947	0.8965	0.8977	0.8809	0.8795	0.8806	COC(=O)CC(C)C
55-63-0	1.5931	20	1.6186	1.6125	1.5868	1.588	1.5964	1.5998	O[N](=O)OC(CO[N](=O)O)CO[N](=O)O
557-93-7	1.3965	16	1.3748	1.3851	1.3828	1.3703	1.376	1.3758	CC(=C)Br
563-16-6	0.71	20	0.702	0.7031	0.7027	0.7083	0.7102	0.7092	CCCC(CC)(C)C
563-80-4	0.8051	20	0.8059	0.8036	0.8035	0.7865	0.7828	0.7831	CC(=O)C(C)C
56-38-2	1.2681	20	1.2692	1.2802	1.2766	1.3048	1.3155	1.3042	CCOP(=S)(Oc1ccc(cc1)[N](=O)O)OCC
565-63-9	0.9834	49	0.9987	0.987	0.9909	0.9678	0.9792	0.967	C/C(=C/C)/C(=O)O
565-77-5	0.7434	20	0.7291	0.7279	0.7254	0.74	0.7422	0.7402	CC(C(=C(C)C)C)C
5676-58-4	1.088	18	1.0855	1.0863	1.0824	1.0906	1.0933	1.0896	Cc1ccc2c(c1)nc(o2)C
57-06-7	1.0126	20	1.0361	1.024	1.0412	1.0361	1.0386	1.0399	C=CCN=C=S
57-24-9	1.36	20	1.4229	1.468	1.4246	1.3661	1.4091	1.3809	O=C1C[C@@H]2OCC=C3[C@H]4[C@@H]2[C@@H]2N1c1ccccc1[C@]12CCN([C@H]1C4)C3
573-98-8	1.0179	20	1.0184	1.0168	1.0103	1.0127	1.0154	1.0136	Cc1ccc2c(c1C)cccc2
574-09-4	1.1016	17	1.0823	1.0673	1.0691	1.0981	1.116	1.1249	CCO[C@H](C(=O)c1ccccc1)c1ccccc1
57576-09-7	0.925	25	0.9698	0.9526	0.9593	0.9538	0.9449	0.9528	C[C@@H]1CC[C@H]([C@@H](C1)OC(=O)C)C(=C)C
57-57-8	1.146	20	1.1001	1.1074	1.1054	1.1329	1.1263	1.1264	C1COC1=O
5763-61-1	1.143	25	1.1342	1.1556	1.1437	1.1227	1.1223	1.1206	COc1cc(CN)ccc1OC
57-74-9	1.6	25	1.7361	1.7605	1.7717	1.6673	1.665	1.6758	Cl[C@H]1C[C@@H]2[C@H]([C@@H]1Cl)[C@@]1(C([C@@]2(Cl)C(=C1Cl)Cl)(Cl)Cl)Cl
578-58-5	0.985	25	0.9774	0.9637	0.9649	0.9778	0.9669	0.9722	COc1ccccc1C
5805-76-5	1.073	25	0.9276	0.9216	0.8976	1.0546	1.0543	1.0561	CCn1c(C)nc2c1cccc2
581-42-0	1.003	20	1.0184	1.0168	1.0103	1.0082	1.0053	1.0027	Cc1ccc2c(c1)ccc(c2)C
583-19-7	1.4223	20	1.4051	1.3941	1.3945	1.3756	1.3911	1.3935	CCOc1ccccc1Br
583-48-2	0.7151	25	0.702	0.6997	0.7027	0.7188	0.7156	0.7185	CC[C@H]([C@@H](CC)C)C
583-70-0	1.3419	20	1.3542	1.3549	1.355	1.3611	1.3575	1.3595	Cc1ccc(c(c1)C)Br
584-94-1	0.6912	25	0.702	0.6997	0.7027	0.7077	0.706	0.7076	CCC[C@H](C(C)C)C
585-71-7	1.3535	25	1.3431	1.351	1.3481	1.3515	1.3563	1.3568	C[C@@H](c1ccccc1)Br
585-76-2	1.845	20	1.8211	1.8757	1.8724	1.8841	1.8959	1.8894	Brc1cccc(c1)C(=O)O
586-62-9	0.8632	15	0.8581	0.8835	0.8667	0.8523	0.857	0.8519	CC1=CCC(=C(C)C)CC1
586-77-6	1.322	100	1.4817	1.4562	1.4765	1.4487	1.386	1.4428	CN(c1ccc(cc1)Br)C
586-84-5	1.281	20	1.1754	1.2093	1.1953	1.267	1.2742	1.2611	COCc1ccc(o1)[N](=O)O
586-98-1	1.1317	20	1.0555	1.0753	1.0724	1.1317	1.1374	1.1358	OCc1ccccn1
587-02-0	0.9896	25	0.9853	0.9785	0.9812	0.9722	0.9661	0.9763	CCc1cccc(c1)N
589-81-1	0.7017	25	0.702	0.6997	0.7027	0.7027	0.701	0.7025	CCCC[C@@H](CC)C
589-93-5	0.9297	20	0.9449	0.9386	0.9408	0.927	0.9308	0.928	Cc1ccc(cn1)C
590-11-4	2.2464	20	2.209	2.2271	2.2243	2.2289	2.2304	2.2284	Br/C=C\Br
5902-51-2	1.34	25	1.4283	1.4292	1.4421	1.2877	1.274	1.2685	ClC1=C(C)[NH+]C(=O)[N+](C1=O)C(C)(C)C
590-35-2	0.6739	20	0.6799	0.6796	0.6793	0.6725	0.6735	0.6725	CCCC(C)(C)C
5912-86-7	1.0837	20	1.0832	1.0846	1.0814	1.0834	1.0853	1.0831	C/C=C\c1ccc(c(c1)OC)O
591-49-1	0.8102	20	0.7897	0.7948	0.7914	0.8068	0.8105	0.8076	CC1=CCCCC1
591-68-4	0.871	15	0.8659	0.8682	0.8665	0.8695	0.872	0.8692	CCCCOC(=O)CCCC
5917-47-5	0.8378	20	0.8484	0.8536	0.8477	0.7921	0.7984	0.7988	CCCCCCCCCCCCN1CCCCC1
591-76-4	0.6787	20	0.6799	0.6796	0.6793	0.6731	0.6758	0.6733	CCCCC(C)C
592-42-7	0.6878	25	0.706	0.6867	0.6979	0.688	0.684	0.6868	C=CCCC=C
592-50-7	0.7907	20	0.7942	0.7929	0.7879	0.7945	0.7937	0.7949	CCCCCF
592-88-1	0.8877	27	0.876	0.8808	0.8783	0.8872	0.8837	0.8915	C=CCSCC=C
593-08-8	0.8217	30	0.8219	0.8242	0.8259	0.8179	0.8168	0.8189	CCCCCCCCCCCC(=O)C
593-39-5	0.87	40	0.8825	0.8691	0.881	0.8767	0.873	0.8765	CCCCCCCCCCC/C=C\CCCCC(=O)O
593-71-5	2.422	20	2.3972	2.4576	2.4619	2.5052	2.4868	2.4883	ClCI
593-98-6	1.9771	0	1.8551	1.9048	1.907	1.9237	1.9382	1.9271	F[C@@H](Br)Cl
594-39-8	0.731	25	0.7667	0.772	0.7697	0.764	0.7636	0.7675	CCC([NH3+])(C)C
59-52-9	1.2463	20	1.1793	1.1964	1.1884	1.2107	1.2097	1.2105	OC[C@@H](CS)S
597-49-9	0.8407	22	0.8136	0.8138	0.8154	0.8406	0.8378	0.8397	CCC(CC)(CC)O
598-29-8	2.49	18	2.6718	2.5365	2.5065	2.6227	2.5432	2.5441	IC[C@H](I)C
598-38-9	1.404	25	1.4507	1.4431	1.4436	1.4132	1.4107	1.4129	OCC(Cl)Cl
598-98-1	0.891	0	0.8947	0.9007	0.8977	0.8858	0.9039	0.8849	COC(=O)C(C)(C)C
5989-81-1	1.547	20	1.5511	1.5576	1.5664	1.5742	1.5781	1.581	OC[C@H]1O[C@H](O)[C@@H]([C@H]([C@@H]1O[C@@H]1O[C@H](CO)[C@@H]([C@@H]([C@H]1O)O)O)O)O.O
600-11-3	1.0789	20	1.0725	1.0723	1.0739	1.0757	1.0728	1.0736	CC[C@@H]([C@@H](Cl)C)Cl
600-18-0	1.2	17	1.2374	1.1994	1.1993	1.1627	1.1661	1.1681	CCC(=O)C(=O)O
606-20-2	1.2833	111	1.3611	1.2709	1.3131	1.4286	1.3415	1.412	Cc1c(cccc1[N](=O)O)[N](=O)O
606-27-9	1.2855	20	1.2922	1.3197	1.2881	1.2956	1.3153	1.2978	COC(=O)c1ccccc1[N](=O)O
6065-82-3	0.985	25	0.9676	1.0076	1.0086	0.9598	0.9465	0.95	CCOC(=O)C(OCC)OCC
607-97-6	0.9847	16	0.9742	0.9786	0.9755	0.9761	0.9804	0.9767	CCOC(=O)[C@@H](C(=O)C)CC
608-93-5	1.8342	16	1.8178	1.7838	1.7842	1.8923	1.8339	1.8253	Clc1cc(Cl)c(c(c1Cl)Cl)Cl
609-11-0	1.68	20	1.6814	1.6568	1.6597	1.6976	1.6968	1.6974	CCOC(=O)[C@@H]([C@@H](Br)C)Br
6091-52-7	0.9331	20	0.9371	0.9369	0.9372	0.9313	0.9341	0.9318	CC1=CC(=O)[C@H](CC1)C(C)C
609-26-7	0.7193	20	0.702	0.7031	0.7027	0.7153	0.7163	0.7156	CCC(C(C)C)CC
611-13-2	1.1786	21	1.1885	1.1902	1.1885	1.1596	1.1645	1.1605	COC(=O)c1ccco1
611-21-2	0.9709	20	0.961	0.9604	0.9576	0.9451	0.9549	0.9467	CNc1ccccc1C
611-33-6	1.2834	14	1.2626	1.2627	1.2585	1.2489	1.2632	1.2518	Clc1cccc2c1nccc2
614-27-7	1.158	29	1.1537	1.1493	1.1383	1.1601	1.156	1.1588	COC(=O)CC(=O)c1ccccc1
614-33-5	1.228	12	1.3334	1.2674	1.1815	1.3925	1.2277	1.2105	O=C(c1ccccc1)OC(COC(=O)c1ccccc1)COC(=O)c1ccccc1
614-47-1	1.0712	62	1.108	1.0787	1.0878	1.1113	1.0843	1.1157	O=C(c1ccccc1)/C=C/c1ccccc1
615-58-7	2.07	20	2.1976	2.1663	2.1708	2.057	2.0474	2.0141	Brc1ccc(c(c1)Br)O
615-59-8	1.8127	17	1.9263	1.8569	1.8702	1.8228	1.8329	1.8236	Brc1ccc(c(c1)C)Br
616-39-7	0.703	25	0.7427	0.7395	0.7289	0.7407	0.7312	0.7365	CC[NH+](CC)C
617-45-8	1.6622	13	1.6871	1.6563	1.6604	1.6584	1.6601	1.6588	OC(=O)C[C@@H](C(=O)O)N
617-51-6	0.998	20	1.0082	0.995	0.9958	1.0002	0.9988	0.9972	CC(OC(=O)[C@H](O)C)C
617-65-2	1.4601	20	1.6117	1.5705	1.5727	1.5397	1.5383	1.5397	OC(=O)CC[C@@H](C(=O)O)N
617-89-0	1.0995	20	1.033	1.0167	1.0279	1.0595	1.0665	1.0654	NCc1ccco1
618-62-2	1.4	100	1.5155	1.4205	1.4746	1.4853	1.4344	1.4685	Clc1cc(cc(c1)Cl)[N](=O)O
620-02-0	1.1072	18	1.112	1.1226	1.1139	1.0838	1.0856	1.0822	Cc1ccc(o1)C=O
62108-66-1	1.0656	20	1.0664	1.065	1.0657	1.0745	1.0718	1.0714	CCCOC(=O)CCCl
621-32-9	0.949	20	0.9505	0.9432	0.9447	0.9504	0.9491	0.9517	CCOc1cccc(c1)C
621-59-0	1.196	25	1.1793	1.1215	1.1195	1.0994	1.0972	1.0949	O=Cc1ccc(c(c1)O)OC
622-29-7	0.9671	14	0.972	0.9637	0.9727	0.9351	0.9496	0.9411	C/N=C/c1ccccc1
622-32-2	1.1111	20	1.1211	1.1394	1.135	1.1413	1.1448	1.142	O/N=C\c1ccccc1
622-44-6	1.28	15	1.2435	1.2316	1.2233	1.3189	1.3369	1.3242	ClC(=Nc1ccccc1)Cl
622-63-9	0.9996	20	1.0019	0.9985	0.9943	0.9785	0.9821	0.9801	CCSc1ccc(cc1)C
622-79-7	1.073	19	0.9374	0.9288	0.9304	1.0642	1.0719	1.0707	N=[N]=NCc1ccccc1
623-12-1	1.201	20	1.1967	1.1997	1.1979	1.1941	1.1931	1.1929	COc1ccc(cc1)Cl
623-17-6	1.1175	20	1.1355	1.1335	1.1315	1.1351	1.1348	1.1324	CC(=O)OCc1ccco1
623-47-2	0.9645	16	0.9722	0.9966	0.9913	0.9748	0.9696	0.9655	CCOC(=O)C#C
623-48-3	1.8173	13	2.0377	2.0301	2.0374	1.8648	1.893	1.8885	CCOC(=O)CI
623-49-4	1.003	25	1.0623	1.0647	1.0662	1.0789	1.0842	1.0881	CCOC(=O)C#N
623-51-8	1.0964	15	1.0809	1.1134	1.0788	1.0967	1.0959	1.0915	CCOC(=O)CS
624-16-8	0.824	20	0.8186	0.82	0.8203	0.8255	0.8256	0.825	CCCCCCC(=O)CCC
624-17-9	0.9729	20	0.9757	0.9654	0.9652	0.9608	0.9654	0.965	CCOC(=O)CCCCCCCC(=O)OCC
624-42-0	0.8304	20	0.8104	0.8109	0.8113	0.8155	0.8149	0.8144	CCC(=O)CCC(C)C
624-48-6	1.1606	20	1.1423	1.1484	1.1459	1.1645	1.1652	1.1476	COC(=O)/C=C\C(=O)OC
624-49-7	1.37	20	1.1423	1.1484	1.1459	1.1645	1.1652	1.1476	COC(=O)/C=C/C(=O)OC
624-76-0	2.1967	20	2.1193	2.1274	2.1014	2.1652	2.1578	2.1538	OCCI
624-92-0	1.0625	20	1.0648	1.0544	1.0581	1.2494	1.2256	1.2248	CSSC
625-25-2	0.8142	20	0.8178	0.8248	0.8202	0.8175	0.8172	0.817	CCCCCC(O)(C)C
625-38-7	1.0091	20	1.0535	1.0289	1.0306	1.0202	1.0434	1.047	OC(=O)CC=C
625-84-3	0.9353	20	0.9442	0.9312	0.9654	0.9329	0.9306	0.9295	Cc1ccc([nH]1)C
625-99-0	1.9255	20	1.9441	1.9688	1.9567	1.9505	1.9719	1.962	Clc1cccc(c1)I
626-17-5	0.992	40	1.1245	1.1028	1.1249	1.1168	1.1031	1.1114	N#Cc1cccc(c1)C#N
626-27-7	0.9321	20	0.9471	0.9101	0.9097	0.912	0.9049	0.9085	CCCCCCC(=O)OC(=O)CCCCCC
626-77-7	0.8672	20	0.8659	0.8658	0.8665	0.8638	0.8636	0.8645	CCCCCC(=O)OCCC
626-94-8	0.842	16	0.8326	0.8409	0.8367	0.8343	0.8359	0.8335	C=CCC[C@H](O)C
627-00-9	1.2236	20	1.2335	1.2174	1.2217	1.2894	1.234	1.2303	ClCCCC(=O)O
627-04-3	1.1497	20	1.1646	1.1459	1.153	1.1997	1.2175	1.2152	CCSCC(=O)O
627-09-8	0.9982	20	0.9147	0.9264	0.9069	1.0035	0.9788	0.9786	CC(=O)OCC#C
627-35-0	0.7204	17	0.7359	0.7226	0.729	0.6877	0.6883	0.6874	CCCNC
627-42-9	1.0345	20	1.044	1.0392	1.0391	1.0338	1.0388	1.0409	COCCCl
628-17-1	1.5161	20	1.552	1.5419	1.5385	1.5112	1.5151	1.5137	CCCCCI
628-44-4	0.821	20	0.8204	0.8303	0.822	0.8147	0.8158	0.8143	CCCCCCC(O)(C)C
628-80-8	0.759	22	0.7513	0.7533	0.7536	0.7493	0.7501	0.7494	CCCCCOC
628-89-7	1.18	25	1.1951	1.1867	1.185	1.2033	1.198	1.2017	OCCOCCCl
629-06-1	0.8762	20	0.878	0.8798	0.8793	0.8715	0.874	0.8715	CCCCCCCCl
629-08-3	0.8106	20	0.7975	0.8022	0.8017	0.8084	0.8079	0.8078	CCCCCCC#N
629-60-7	0.8257	20	0.8313	0.832	0.831	0.8259	0.8254	0.8257	CCCCCCCCCCCCC#N
629-78-7	0.778	20	0.768	0.7733	0.7746	0.7746	0.7794	0.7745	CCCCCCCCCCCCCCCCC
629-94-7	0.7919	20	0.7838	0.7897	0.7879	0.7904	0.7915	0.7905	CCCCCCCCCCCCCCCCCCCCC
630-01-3	0.7783	60	0.7984	0.7737	0.7983	0.7918	0.7757	0.7915	CCCCCCCCCCCCCCCCCCCCCCCCCC
630-04-6	0.781	68	0.8052	0.7795	0.8039	0.8101	0.7767	0.8101	CCCCCCCCCCCCCCCCCCCCCCCCCCCCCCC
630-17-1	1.1997	20	1.2385	1.2335	1.2343	1.2268	1.1982	1.1995	BrCC(C)(C)C
632-16-6	1.0021	20	0.9987	0.9926	0.9938	0.991	0.9904	0.9899	Cc1sccc1C
632-51-9	1.155	0	1.0496	1.1226	1.0303	1.1503	1.2516	1.1469	c1ccc(cc1)C(=C(c1ccccc1)c1ccccc1)c1ccccc1
636-28-2	3.072	20	2.808	2.7951	2.7745	2.6864	2.6946	2.6805	Brc1cc(Br)c(cc1Br)Br
636-98-6	1.809	155	1.928	1.8184	1.9222	2.0966	1.8193	1.982	Ic1ccc(cc1)[N](=O)O
637-69-4	1.0001	13	0.9902	0.988	0.9939	0.9946	0.9997	0.9956	COc1ccc(cc1)C=C
637-87-6	1.886	27	1.9441	1.9505	1.9567	1.982	1.9842	1.9759	Clc1ccc(cc1)I
638-25-5	0.8613	20	0.8606	0.859	0.8588	0.8582	0.8582	0.8589	CCCCCCCC(=O)OCCCCC
64-19-7	1.0446	25	1.0863	1.0603	1.0584	1.1164	1.1199	1.1235	CC(=O)O
643-58-3	1.0113	20	1.0155	1.0211	1.0111	1.008	1.015	1.0144	Cc1ccccc1c1ccccc1
644-30-4	0.8805	20	0.9241	0.9124	0.9027	0.8799	0.8793	0.881	CC(=CCC[C@H](c1ccc(cc1)C)C)C
645-00-1	1.9477	50	1.928	1.9824	1.9222	2.0188	1.9297	1.9482	Ic1cccc(c1)[N](=O)O
645-49-8	1.0143	20	0.9903	0.9723	0.9776	0.9746	0.9713	0.9734	c1ccc(cc1)/C=C\c1ccccc1
646-04-8	0.6431	25	0.6714	0.6596	0.6649	0.6554	0.6534	0.6556	CC/C=C/C
6485-40-1	0.9593	20	0.9511	0.9593	0.9547	0.9399	0.9399	0.9383	CC(=C)[C@@H]1CC=C(C(=O)C1)C
661-95-0	2.163	20	2.1157	2.2134	2.1658	1.8221	1.8403	1.8234	F[C@](C(Br)(F)F)(C(F)(F)F)Br
662-01-1	1.573	20	1.6474	1.6155	1.6739	1.6105	1.5974	1.6115	FC(C(Cl)(F)F)(C(Cl)(F)F)F
6728-26-3	0.8491	20	0.8476	0.8531	0.8538	0.8669	0.8636	0.8637	CCC/C=C/C=O
674-76-0	0.6686	20	0.6842	0.6854	0.6825	0.6694	0.6691	0.6694	C/C=C/C(C)C
67-64-1	0.7845	25	0.8317	0.8217	0.8224	0.8148	0.8265	0.8314	CC(=O)C
67-68-5	1.101	25	1.113	1.0885	1.1012	1.1865	1.1351	1.136	CS(=O)C
67-72-1	2.091	20	1.8222	1.8813	1.8775	1.8114	1.8141	1.8082	ClC(C(Cl)(Cl)Cl)(Cl)Cl
685-63-2	1.553	-20	1.372	1.3699	1.3349	1.5018	1.5013	1.5021	FC(=C(F)F)C(=C(F)F)F
685-87-0	1.4022	25	1.4066	1.3922	1.3913	1.4963	1.4861	1.4919	CCOC(=O)C(C(=O)OCC)Br
6893-26-1	1.538	20	1.6117	1.5705	1.5727	1.5397	1.5383	1.5397	OC(=O)CC[C@@H](C(=O)O)N
689-89-4	0.9777	20	0.962	0.963	0.9651	0.974	0.9693	0.9707	C/C=C/C=C/C(=O)OC
692-45-5	0.965	20	0.978	0.9674	0.9983	1.011	1.0056	1.0085	C=COC=O
693-67-4	1.0494	25	1.0601	1.0572	1.0604	1.0495	1.0448	1.0495	CCCCCCCCCCCBr
694-05-3	0.911	25	0.871	0.8901	0.8862	0.9018	0.8997	0.9037	N1CCC=CC1
6940-76-7	1.904	20	1.9716	1.9888	1.9707	2.0029	2.0253	2.0281	ClCCCI
694-80-4	1.6387	25	1.6307	1.6376	1.6145	1.5987	1.6303	1.6101	Clc1ccccc1Br
696-29-7	0.8023	20	0.7955	0.7976	0.7959	0.7887	0.7881	0.7891	CC(C1CCCCC1)C
696-30-0	0.9382	25	0.929	0.9301	0.9309	0.9177	0.9173	0.9203	CC(c1ccncc1)C
696-59-3	1.02	25	1.0131	1.061	1.0541	1.0574	1.0448	1.045	CO[C@@H]1CC[C@H](O1)OC
698-01-1	1.1067	20	1.0947	1.1399	1.0743	1.0799	1.1123	1.0822	CN(c1ccccc1Cl)C
701-97-3	0.912	25	0.9929	0.998	0.9969	1.0091	1.0071	1.0121	OC(=O)CCC1CCCCC1
706-78-5	1.82	50	1.7951	1.8134	1.8429	1.923	1.9066	1.9329	ClC1=C(Cl)C(C(C1(Cl)Cl)(Cl)Cl)(Cl)Cl
7087-68-5	0.742	25	0.7602	0.7332	0.731	0.7475	0.739	0.7435	CCN(C(C)C)C(C)C
71-36-3	0.8095	20	0.8311	0.8152	0.818	0.8079	0.8128	0.8118	CCCCO
7154-75-8	0.7	25	0.7133	0.7053	0.7076	0.7046	0.6992	0.7017	CC(CC#C)C
71626-11-4	1.27	25	0.9871	0.9465	1.0057	1.0859	1.0829	1.0837	COC(=O)[C@@H](N(c1c(C)cccc1C)C(=O)Cc1ccccc1)C
7164-98-9	1.1397	15	1.0884	1.1031	1.0845	1.0901	1.1024	1.0929	c1ccc(cc1)n1cncc1
717-74-8	0.8545	20	0.8843	0.8756	0.8696	0.8751	0.8794	0.8712	CC(c1cc(cc(c1)C(C)C)C(C)C)C
7252-83-7	1.43	20	1.4068	1.3808	1.3831	1.4449	1.447	1.446	BrCC(OC)OC
7307-55-3	0.7979	20	0.8017	0.8045	0.8036	0.7984	0.7984	0.7984	CCCCCCCCCCCN
7357-93-9	0.715	20	0.6993	0.7038	0.7005	0.6977	0.7003	0.6987	CCC(=C)C(C)C
7433-56-9	0.7401	20	0.7393	0.7447	0.7415	0.7392	0.7397	0.7391	CCCC/C=C/CCCC
7433-78-5	0.7445	20	0.7393	0.7447	0.7415	0.7392	0.7397	0.7391	CCCC/C=C/CCCC
7488-99-5	1	20	1.0122	0.9669	0.9639	0.9979	1.0034	1.0024	C/C(=C\C=C\C=C(\C=C\C=C(\C=C\C1=C(C)CCCC1(C)C)/C)/C)/C=C/C=C(/C=C/[C@@H]1C(=CCCC1(C)C)C)\C
7493-82-5	0.8623	20	0.8618	0.8602	0.8602	0.8633	0.8629	0.8634	CCCCCCC(=O)OCCCCC
75-05-8	0.7857	20	0.8297	0.7803	0.7819	0.7872	0.7569	0.7569	CC#N
75-73-0	3.034	25	1.2853	1.1555	1.2624	1.2956	1.2144	1.276	FC(F)(F)F
75-86-5	0.932	19	1.0014	1.0082	1.0111	0.9485	0.9545	0.9519	N#CC(O)(C)C
759-94-4	0.9546	30	0.9601	0.9528	0.9585	0.961	0.9535	0.9605	CCCN(C(=O)SCC)CCC
760-20-3	0.6675	20	0.6726	0.676	0.6719	0.6644	0.6678	0.6659	C[C@@H](C=C)CC
76-05-1	1.5351	25	1.5406	1.578	1.587	1.5539	1.5374	1.5432	OC(=O)C(F)(F)F
760-67-8	0.939	25	0.9593	0.9516	0.9541	0.9543	0.9446	0.9516	CCCC[C@H](C(=O)Cl)CC
76-13-1	1.5635	25	1.6006	1.5805	1.5882	1.5949	1.5781	1.5906	FC(C(Cl)(F)F)(Cl)Cl
7614-93-9	0.9996	20	1.0133	1.0128	1.0085	0.9795	0.9795	0.9756	C[C@@H](c1ccccc1)/C=C/c1ccccc1
762-42-5	1.1564	20	1.0824	1.0831	1.0802	1.1573	1.1563	1.1415	COC(=O)C#CC(=O)OC
765-13-9	0.7928	20	0.8087	0.7939	0.7946	0.7914	0.7919	0.7916	CCCCCCCCCCCCCC#C
765-47-9	0.7928	25	0.7997	0.7935	0.7991	0.7913	0.7922	0.793	CC1=C(C)CCC1
766-09-6	0.8237	20	0.8364	0.8189	0.8185	0.8292	0.8349	0.8362	CCN1CCCCC1
766-90-5	0.9088	20	0.8902	0.8906	0.8921	0.9027	0.9061	0.903	C/C=C\c1ccccc1
76738-62-0	1.22	NT	1.418	NA	NA	1.209	NA	NA	O[C@@H](C(C)(C)C)[C@@H](n1ncnc1)Cc1ccc(cc1)Cl.O[C@H](C(C)(C)C)[C@H](n1ncnc1)Cc1ccc(cc1)Cl
767-54-4	0.8631	60	0.9104	0.8722	0.9155	0.8997	0.8596	0.8999	C[C@@H]1C[C@H](O)CC(C1)(C)C
768-22-9	1.1255	24	1.1583	1.1724	1.1649	1.144	1.1336	1.1258	c1ccc2c(c1)[C@H]1O[C@@H]1C2
768-52-5	0.9526	25	0.9549	0.9522	0.962	0.9466	0.9509	0.9498	CC(Nc1ccccc1)C
768-56-9	0.8831	20	0.8814	0.8822	0.8828	0.8776	0.8757	0.8756	C=CCCc1ccccc1
7705-14-8	0.8402	21	0.8408	0.8511	0.8482	0.8429	0.8421	0.8429	CC1=CC[C@@H](CC1)C(=C)C
771-56-2	1.44	20	1.4633	1.472	1.4564	1.4923	1.498	1.4917	Fc1c(C)c(F)c(c(c1F)F)F
771-98-2	0.9939	20	0.9882	0.9901	0.989	0.969	0.9675	0.9696	C1CCC(=CC1)c1ccccc1
772-01-0	1.6053	60	1.0659	1.0693	1.1017	1.1037	1.0612	1.095	C1COC(OC1)c1ccccc1
777-37-7	1.527	25	1.5502	1.5292	1.5261	1.5103	1.5329	1.522	O[N](=O)c1ccc(c(c1)C(F)(F)F)Cl
77-74-7	0.8286	20	0.8093	0.8079	0.8085	0.8299	0.8309	0.8303	CCC(CC)(O)C
77-75-8	0.8688	20	0.8718	0.8661	0.8691	0.8496	0.8543	0.8535	C[C@](C#C)(CC)O
778-28-9	1.1319	20	1.0864	1.1039	1.0938	1.1247	1.117	1.1158	CCCCOS(=O)(=O)c1ccc(cc1)C
77-94-1	1.043	20	1.0156	1.031	1.0247	1.0273	1.0476	1.0499	CCCCOC(=O)C(CC(=O)OCCCC)(CC(=O)OCCCC)O
78-43-3	1.517	22	1.541	1.5675	1.5282	1.5957	1.5958	1.5984	ClC[C@H](COP(=O)(OC[C@@H](CCl)Cl)OC[C@@H](CCl)Cl)Cl
78-82-0	0.7704	20	0.7982	0.7792	0.7798	0.7755	0.7811	0.7815	CC(C#N)C
78-89-7	1.103	20	1.1228	1.1033	1.1066	1.128	1.1276	1.1279	C[C@H](CO)Cl
79-16-3	0.9371	25	1.0015	0.9962	0.9948	0.9723	0.9713	0.9771	CNC(=O)C
79-20-9	0.9342	20	0.9817	0.9721	0.9722	0.9613	0.9441	0.9442	COC(=O)C
79-44-7	1.168	25	1.221	1.234	1.2227	1.1444	1.1425	1.1425	CN(C(=O)Cl)C
814-67-5	1.08	20	1.0971	1.1027	1.0911	1.0898	1.0857	1.088	SC[C@H](S)C
818-61-1	1.011	23	1.1035	1.0847	1.0814	1.1104	1.1108	1.1155	OCCOC(=O)C=C
821-09-0	0.8457	20	0.842	0.841	0.8423	0.8329	0.8313	0.8314	OCCCC=C
821-10-3	1.258	20	1.4794	1.3342	1.3293	1.28	1.2846	1.284	ClCC#CCCl
822-35-5	0.733	0	0.7566	0.7779	0.7487	0.7654	0.7721	0.7632	C1CC=C1
822-50-4	0.7468	25	0.7572	0.7567	0.7595	0.7513	0.7488	0.751	C[C@@H]1CCC[C@H]1C
82657-04-3	1.2	125	1.5067	1.2323	1.6274	1.2531	1.1324	1.2429	O=C([C@H]1[C@@H](C1(C)C)/C=C(/C(F)(F)F)\Cl)OCc1cccc(c1C)c1ccccc1
826-74-4	1.0656	20	1.0419	1.0404	1.0392	1.0032	0.9981	0.9985	C=Cc1cccc2c1cccc2
83-33-0	1.0943	40	1.1114	1.1236	1.1245	1.0874	1.0846	1.0864	O=C1CCc2c1cccc2
85-01-8	0.98	4	1.1754	1.1735	1.152	1.2617	1.24	1.2052	c1ccc2c(c1)c1ccccc1cc2
85-91-6	1.12	15	1.1166	1.1309	1.1155	1.1217	1.1358	1.1234	COC(=O)c1ccccc1NC
85-97-2	1.24	25	1.3854	1.3857	1.3907	1.3076	1.3213	1.3158	Oc1c(Cl)cccc1c1ccccc1
86-73-7	1.203	0	1.0544	1.1156	1.0363	1.0926	1.1502	1.0905	c1ccc2c(c1)Cc1c2cccc1
871-83-0	0.7281	20	0.7333	0.7371	0.7361	0.7261	0.7272	0.7262	CCCCCCCC(C)C
872-10-6	0.8407	20	0.8358	0.8397	0.838	0.8347	0.8359	0.8349	CCCCCSCCCCC
87-25-2	1.1174	20	1.1636	1.1709	1.1687	1.1383	1.1324	1.1325	CCOC(=O)c1ccccc1N
87-59-2	0.9931	20	0.9893	0.9875	0.9881	1.0122	1.0088	1.0085	Cc1c(C)cccc1N
877-09-8	1.703	25	1.5704	1.523	1.5351	1.6354	1.5608	1.5627	Cc1c(Cl)c(C)c(c(c1Cl)Cl)Cl
88-05-1	0.9633	25	1.065	1.0957	1.0728	1.1522	1.1523	1.1451	Cc1cc(C)c(c(c1)C)[NH3+].Cl
88-12-0	1.04	20	1.1237	1.1031	1.1096	1.0337	1.0342	1.0337	C=CN1CCCC1=O
88-16-4	1.254	30	1.3718	1.3228	1.3401	1.3351	1.3212	1.3292	Clc1ccccc1C(F)(F)F
88-18-6	0.9783	20	0.9635	0.978	0.9712	0.9678	0.9895	0.9712	Oc1ccccc1C(C)(C)C
886-50-0	1.115	20	1.158	1.1571	1.1571	1.1303	1.1351	1.139	CCNc1nc(SC)nc(n1)NC(C)(C)C
89-69-0	1.79	23	1.6431	1.6832	1.6143	1.7095	1.6455	1.6141	Clc1cc([N](=O)O)c(cc1Cl)Cl
89-87-2	1.135	15	1.16	1.1336	1.1234	1.1801	1.1337	1.1294	Cc1ccc(c(c1)C)[N](=O)O
89-93-0	0.9766	19	0.956	0.9589	0.9535	0.9515	0.9541	0.9549	NCc1ccccc1C
90-05-1	1.1287	21	1.1482	1.1274	1.1193	1.171	1.1423	1.1423	COc1ccccc1O
90-39-1	1.0196	20	1.006	1.0427	1.0227	1.0734	1.1986	1.1747	C1CC[C@@H]2N(C1)C[C@@H]1C[C@H]2CN2[C@@H]1CCCC2
91-21-4	1.0642	24	1.0329	1.0463	1.0378	1.0499	1.0451	1.0475	N1CCc2c(C1)cccc2
92-06-8	1.199	20	1.2713	1.2084	1.2534	1.1387	1.1482	1.1527	c1cc(cc(c1)c1ccccc1)c1ccccc1
923-26-2	1.066	25	1.0128	1.0007	1.0022	1.0127	1.0085	1.0135	C[C@H](COC(=O)C(=C)C)O
926-63-6	0.7152	20	0.734	0.703	0.7143	0.6776	0.6813	0.6824	CCCN(C)C
92-71-7	1.094	100	1.1066	1.1158	1.1111	1.1844	1.1354	1.1881	c1ccc(cc1)c1ncc(o1)c1ccccc1
92-85-3	1.442	20	1.384	1.4249	1.4193	1.4157	1.4336	1.4033	c1ccc2c(c1)Sc1c(S2)cccc1
929-06-6	1.0572	20	1.0498	1.0388	1.0305	1.0613	1.0576	1.058	NCCOCCO
930-28-9	1.0051	20	0.9649	0.9761	0.9736	1.0016	1.0016	1.001	ClC1CCCC1
930-66-5	1.0361	19	0.9987	1.0106	1.0051	1.0331	1.0227	1.0226	ClC1=CCCCC1
931-97-5	1.0172	20	1.0275	1.0486	1.0465	1.0294	1.0444	1.0405	N#CC1(O)CCCCC1
932-66-1	0.9655	20	0.9414	0.949	0.9482	0.9575	0.955	0.956	CC(=O)C1=CCCCC1
936-58-3	1.004	18	1.003	0.9921	1.0001	0.9922	0.9985	0.9971	C=CC[C@@H](c1ccccc1)O
938-16-9	0.963	26	0.9642	0.9581	0.9657	0.9654	0.957	0.9639	O=C(C(C)(C)C)c1ccccc1
941-98-0	1.1171	21	1.1309	1.133	1.1312	1.1673	1.1647	1.1606	CC(=O)c1cccc2c1cccc2
95-11-4	0.999	25	0.9717	1.0122	0.9969	1.008	1.0116	1.0075	N#C[C@@H]1C[C@@H]2C[C@@H]1C=C2
95-15-8	1.1484	32	1.1146	1.173	1.1485	1.184	1.1816	1.1827	c1ccc2c(c1)scc2
95-48-7	1.0327	35	1.0236	1.0177	1.0191	1.0229	1.0228	1.0324	Cc1ccccc1O
95-63-6	0.8758	20	0.869	0.8678	0.8647	0.8704	0.8754	0.873	Cc1ccc(c(c1)C)C
96-19-5	1.412	20	1.4476	1.4323	1.4358	1.4179	1.4166	1.4181	ClC/C(=C/Cl)/Cl
96-23-1	1.3506	17	1.3759	1.3712	1.3722	1.3596	1.3649	1.3597	ClCC(CCl)O
96-35-5	1.1677	18	1.2008	1.1772	1.176	1.1665	1.1586	1.1551	COC(=O)CO
97-30-3	1.46	30	1.423	1.4355	1.4377	1.4862	1.4778	1.4859	CO[C@@H]1O[C@@H](CO)[C@@H]([C@@H]([C@H]1O)O)O
97-90-5	1.053	20	1.0862	1.0619	1.0594	1.0692	1.0531	1.0505	O=C(C(=C)C)OCCOC(=O)C(=C)C
97-95-0	0.8326	20	0.8201	0.8191	0.8224	0.8359	0.8367	0.8356	CCC(CO)CC
98-09-9	1.347	15	1.3751	1.3909	1.3977	1.3792	1.3803	1.3744	ClS(=O)(=O)c1ccccc1
98-15-7	1.3311	25	1.3718	1.334	1.3401	1.3313	1.3239	1.324	Clc1cccc(c1)C(F)(F)F
98-17-9	1.3418	25	1.4166	1.4571	1.4351	1.3255	1.3464	1.337	Oc1cccc(c1)C(F)(F)F
98-91-9	1.28	20	1.2173	1.2235	1.2163	1.1704	1.1848	1.1795	SC(=O)c1ccccc1
98-92-0	1.4	25	1.2413	1.241	1.206	1.2029	1.2362	1.199	NC(=O)c1cccnc1
99-62-7	0.8559	20	0.8724	0.8725	0.8719	0.8583	0.8585	0.8594	CC(c1cccc(c1)C(C)C)C
999-55-3	0.9441	20	0.9251	0.931	0.9287	0.9653	0.9678	0.9678	C=CCOC(=O)C=C
99-96-7	1.46	25	1.413	1.4206	1.3882	1.4893	1.4785	1.4771	Oc1ccc(cc1)C(=O)O
99-97-8	0.9366	20	0.9187	0.9295	0.9202	0.9135	0.9244	0.9138	Cc1ccc(cc1)N(C)C
999-78-0	0.7176	20	0.7297	0.7353	0.734	0.7167	0.7208	0.7183	CC#CC(C)(C)C
99-98-9	1.036	20	0.9912	0.9961	0.9938	1.0113	1.0237	1.0081	CN(c1ccc(cc1)N)C
