# Supplementary material for: Toward Predicting Solubility of Arbitrary Solutes in Arbitrary Solvents: Prediction of Density and Refractive Index Using Machine Learning Algorithms with Global Sensitivity Analysis
Source: Org Process Res Dev. 2026 Jun 12;30(7):2028–40. doi: 10.1021/acs.oprd.6c00166 (PMC13386533; doi:10.1021/acs.oprd.6c00166)
Supplement: Supplementary file 6 [file op6c00166_si_006.xlsx]

## Sheet: tmp
Table S4. List of compound information and predicted values from all six ML models for Set C in density prediction
CAS_ID	Expt.	Temp.	MW	Formula	GAFF_M1	GAFF_M2	GAFF_M3	RDKIT_M1	RDKIT_M2	RDKIT_M3	Smiles
1002-43-3	0.7485	25	170.334	C12H26	0.748707	0.753647	0.753941	0.750799	0.745892	0.750887	CCCCCCCC[C@@H](CC)C
100295-85-0	0.822	20	130.228	C8H18O	0.823865	0.828042	0.826768	0.8193	0.819098	0.818358	CC[C@H](CCC(C)C)O
100296-26-2	0.8235	20	130.228	C8H18O	0.823865	0.828042	0.826768	0.828102	0.82928	0.827453	CCCC[C@H](C(C)C)O
100-47-0	1.0093	15	103.122	C7H5N	1.00207	1.01137	1.00245	0.994137	1.00265	0.995918	N#Cc1ccccc1
100-80-1	0.9076	25	118.175	C9H10	0.890178	0.891588	0.892125	0.899729	0.898559	0.901641	C=Cc1cccc(c1)C
10203-28-8	0.8286	20	186.333	C12H26O	0.824688	0.837129	0.82277	0.825577	0.82878	0.825253	CCCCCCCCCC[C@H](O)C
104-28-9	1.102	25	250.291	C14H18O4	1.06352	1.1138	1.10636	1.06166	1.09229	1.09098	CCOCCOC(=O)/C=C/c1ccc(cc1)OC
104-65-4	1.086	25	162.185	C10H10O2	1.05507	1.05519	1.06561	1.07768	1.07908	1.08436	O=COC/C=C/c1ccccc1
106-74-1	0.983	20	144.168	C7H12O3	0.958652	0.963984	0.966389	0.981262	0.981186	0.980166	CCOCCOC(=O)C=C
1072-43-1	0.941	20	74.145	C3H6S	0.971382	0.979622	0.978396	1.01153	1.0036	1.00596	C[C@H]1CS1
107-25-5	0.7725	0	58.079	C3H6O	0.822044	0.807769	0.813244	0.837259	0.787286	0.780831	COC=C
108-03-2	0.9961	25	89.094	C3H7NO2	1.04597	1.03171	1.05476	1.03216	1.01757	1.02182	CCC[N](=O)O
1081-77-2	0.8584	20	204.352	C15H24	0.866815	0.866161	0.865925	0.855718	0.85538	0.855656	CCCCCCCCCc1ccccc1
108-22-5	0.909	20	100.117	C5H8O2	0.937319	0.938544	0.939707	0.906691	0.908703	0.907003	CC(=C)OC(=O)C
108-89-4	0.9548	20	93.127	C6H7N	0.973905	0.966393	0.966684	0.943357	0.948153	0.94593	Cc1ccncc1
108-99-6	0.9566	20	93.127	C6H7N	0.973905	0.966393	0.966684	0.950557	0.954124	0.952336	Cc1cccnc1
109-06-8	0.9443	20	93.127	C6H7N	0.964053	0.957879	0.96156	0.949839	0.955216	0.953063	Cc1ccccn1
109-08-0	1.03	20	94.115	C5H6N2	1.02415	1.02917	1.01254	1.01189	1.03582	1.01475	Cc1cnccn1
109-86-4	0.9647	20	76.095	C3H8O2	1.02282	0.983063	0.985494	0.980696	0.97015	0.970317	COCCO
110-38-3	0.865	20	200.318	C12H24O2	0.86178	0.860205	0.86024	0.865303	0.865869	0.865781	CCCCCCCCCC(=O)OCC
110-49-6	1.0074	19	118.131	C5H10O3	1.01974	1.00689	1.00986	1.0124	0.992166	0.993361	COCCOC(=O)C
110-54-3	0.6606	25	86.175	C6H14	0.65533	0.648578	0.65256	0.653574	0.65121	0.652595	CCCCCC
110-91-8	1.0005	20	87.12	C4H9NO	0.924722	0.95027	0.934894	0.979774	0.97755	0.981941	C1CNCCO1
111-15-9	0.974	20	132.157	C6H12O3	0.977286	0.97386	0.976705	0.975412	0.96734	0.967946	CCOCCOC(=O)C
1116-40-1	0.7684	20	185.349	C12H27N	0.768655	0.769655	0.770555	0.766617	0.769966	0.770288	CC(CN(CC(C)C)CC(C)C)C
111675-77-5	0.8022	20	130.228	C8H18O	0.826684	0.831164	0.832425	0.831262	0.831769	0.829639	CCCCC[C@@H](CO)C
111767-95-4	0.8153	25	130.228	C8H18O	0.826684	0.826116	0.832425	0.821917	0.821866	0.822097	OCCCC[C@@H](CC)C
111-81-9	0.889	15	198.302	C12H22O2	0.871062	0.874908	0.873227	0.886207	0.889781	0.888073	C=CCCCCCCCCC(=O)OC
111-84-2	0.7192	20	128.255	C9H20	0.719984	0.722386	0.721655	0.714732	0.717481	0.714486	CCCCCCCCC
111-88-6	0.8433	20	146.294	C8H18S	0.837371	0.84645	0.847056	0.839165	0.839303	0.839036	CCCCCCCCS
112-05-0	0.9052	20	158.238	C9H18O2	0.895869	0.901077	0.896658	0.901607	0.903418	0.901052	CCCCCCCCC(=O)O
112-20-9	0.7886	20	143.27	C9H21N	0.78641	0.792476	0.792444	0.771985	0.770328	0.770412	CCCCCCCCC[NH3+]
1122-60-7	1.061	20	129.157	C6H11NO2	1.0711	1.0389	1.06857	1.10634	1.09055	1.09124	O[N](=O)C1CCCCC1
113-18-8	1.07	25	144.598	C7H9ClO	1.20459	1.13334	1.14316	1.11547	1.10827	1.11261	CC[C@](C#C)(/C=C/Cl)O
115-26-4	1.1151	20	154.122	C4H12FN2OP	1.12231	1.1149	1.10011	1.16452	1.18002	1.17641	CN(P(=O)(N(C)C)F)C
115-95-7	0.895	20	196.286	C12H20O2	0.891907	0.901464	0.902073	0.900427	0.890102	0.889915	C=C[C@@](OC(=O)C)(CCC=C(C)C)C
1189-71-5	1.626	25	141.534	CClNO3S	1.35496	1.36692	1.35615	1.52311	1.50608	1.51606	O=C=NS(=O)(=O)Cl
1190-83-6	0.72	25	142.282	C10H22	0.733313	0.734822	0.736139	0.718092	0.715948	0.717825	CC(CCCC(C)(C)C)C
119-36-8	1.181	25	152.148	C8H8O3	1.21634	1.21448	1.19483	1.19536	1.19815	1.18797	COC(=O)c1ccccc1O
121-46-0	0.9064	20	92.139	C7H8	0.895426	0.91578	0.902538	0.911632	0.924973	0.91692	C1=C[C@@H]2C[C@H]1C=C2
123-00-2	0.9854	20	144.214	C7H16N2O	0.98195	1.0053	0.998983	0.989394	0.988089	0.990823	NCCCN1CCOCC1
123-42-2	0.9387	20	116.158	C6H12O2	0.924299	0.924282	0.923275	0.91862	0.925718	0.923817	CC(=O)CC(O)(C)C
123-75-1	0.8586	20	71.121	C4H9N	0.831352	0.832363	0.829062	0.833726	0.8398	0.8393	C1CCCN1
124-11-8	0.7253	25	126.239	C9H18	0.721393	0.724444	0.727245	0.729882	0.727093	0.729872	CCCCCCCC=C
13361-63-2	0.7142	20	96.17	C7H12	0.722117	0.722749	0.722966	0.705105	0.716998	0.716088	C#CCC(C)(C)C
13475-79-1	0.7545	25	142.282	C10H22	0.733313	0.734822	0.736139	0.757989	0.754335	0.757659	CC(C(C(C)C)C(C)C)C
141-20-8	0.96	25	288.423	C16H32O4	0.938962	0.969167	0.961791	0.943713	0.948597	0.950241	CCCCCCCCCCCC(=O)OCCOCCO
141-79-7	0.8653	20	98.142	C6H10O	0.845492	0.850625	0.849827	0.85778	0.862284	0.86119	CC(=CC(=O)C)C
142-22-3	1.14	20	274.267	C12H18O7	1.13952	1.09934	1.11528	1.16329	1.1686	1.17245	C=CCOC(=O)OCCOCCOC(=O)OCC=C
143-08-8	0.828	20	144.254	C9H20O	0.830237	0.836099	0.835347	0.830282	0.831946	0.83043	CCCCCCCCCO
143-13-5	0.8785	15	186.292	C11H22O2	0.862811	0.864094	0.861868	0.867962	0.872005	0.867918	CCCCCCCCCOC(=O)C
1455-21-6	0.842	25	160.32	C9H20S	0.839819	0.827866	0.849755	0.839991	0.835931	0.839949	CCCCCCCCCS
14686-14-7	0.6981	20	98.186	C7H14	0.699346	0.703794	0.700502	0.702335	0.702956	0.702617	CCC/C=C/CC
15121-84-3	1.19	25	167.162	C8H9NO3	1.26898	1.22895	1.25599	1.22827	1.26303	1.24711	OCCc1ccccc1[N](=O)O
15980-15-1	1.1174	20	104.171	C4H8OS	1.04541	1.03946	1.0369	1.12448	1.12204	1.11983	C1COCCS1
1634-04-4	0.7353	25	88.148	C5H12O	0.741351	0.733131	0.73244	0.73359	0.731941	0.733703	COC(C)(C)C
16747-30-1	0.7201	25	128.255	C9H20	0.719984	0.719496	0.721655	0.717271	0.715079	0.717376	CCC(CC(C)C)(C)C
16747-44-7	0.7767	25	142.282	C10H22	0.733313	0.734822	0.736139	0.775424	0.773217	0.776294	CC(C(C(C)(C)C)(C)C)C
16747-45-8	0.7636	25	142.282	C10H22	0.733313	0.734822	0.736139	0.770624	0.766899	0.770276	CC(C(C)(C)C)C(C)(C)C
1679-06-7	0.8345	20	118.24	C6H14S	0.832939	0.837685	0.837287	0.832406	0.83258	0.832416	CCCC[C@@H](S)C
1711-06-4	1.0265	21	154.594	C8H7ClO	1.18203	1.18479	1.18056	1.1542	1.15734	1.15941	Cc1cccc(c1)C(=O)Cl
1795-26-2	0.7794	20	126.239	C9H18	0.79548	0.797562	0.795878	0.784506	0.788066	0.784591	C[C@@H]1C[C@H](C)C[C@H](C1)C
1954-28-5	1.1312	20	262.299	C12H22O6	1.12266	1.14516	1.1089	1.16737	1.17026	1.17087	O(CCOC[C@@H]1OC1)CCOCCOC[C@H]1OC1
2004-70-8	0.671	25	68.118	C5H8	0.714127	0.70372	0.705672	0.690805	0.687833	0.690596	C/C=C/C=C
20089-07-0	0.842	20	104.214	C5H12S	0.839646	0.842264	0.840814	0.841326	0.840229	0.84072	CC[C@@H](CS)C
2077-13-6	1.0341	20	154.636	C9H11Cl	1.03563	1.02435	1.02642	1.02228	1.01727	1.01999	CC(c1ccccc1Cl)C
2101-86-2	1.0527	23	133.151	C7H7N3	0.953404	0.937561	0.928192	1.09965	1.11217	1.11444	Cc1ccc(cc1)N=[N]=N
21087-29-6	1.0926	20	152.62	C9H9Cl	1.10348	1.10995	1.12012	1.15748	1.14543	1.15794	ClC/C=C/c1ccccc1
2116-62-3	1.0465	0	183.249	C13H13N	1.0578	1.0549	1.05887	1.02875	1.04784	1.03048	c1ccc(cc1)CCc1ccccn1
22052-84-2	1.4205	20	200.055	C4H3F7O	1.47558	1.46268	1.51313	1.37427	1.38807	1.37737	COC(C(F)(F)F)(C(F)(F)F)F
2211-68-9	0.9138	20	90.552	C4H7Cl	0.924164	0.919943	0.921038	0.924091	0.923865	0.923748	C/C=C(\Cl)/C
2216-12-08	1.2539	22	215.204	C12H9NO3	1.29619	1.24525	1.35413	1.2414	1.26706	1.24953	O[N](=O)c1ccccc1Oc1ccccc1
2216-52-6	0.897	22	156.265	C10H20O	0.909543	0.921485	0.911552	0.902616	0.8966	0.902816	C[C@@H]1CC[C@H]([C@H](C1)O)C(C)C
2243-27-8	0.8178	20	139.238	C9H17N	0.809951	0.818394	0.817388	0.815673	0.815294	0.815004	CCCCCCCCC#N
2370-14-1	0.84	20	158.281	C10H22O	0.832287	0.839316	0.836059	0.835686	0.838754	0.834693	CCCCCCC(CO)(C)C
2396-65-8	0.8158	20	120.191	C9H12	0.809285	0.813255	0.812581	0.817144	0.818261	0.818007	C#CCCCCCC#C
2444-37-3	1.221	20	106.144	C3H6O2S	1.22375	1.2035	1.20952	1.25718	1.27721	1.2736	CSCC(=O)O
2459-09-08	1.1599	20	137.137	C7H7NO2	1.17119	1.15919	1.15802	1.17384	1.16644	1.16422	COC(=O)c1ccncc1
24800-44-0	1.02	20	192.253	C9H20O4	0.958067	0.971842	0.975536	1.01251	1.01619	1.01747	CC[C@H](OC[C@H](O[C@@H](CC)O)C)O
24840-05-9	1.0289	20	129.159	C9H7N	1.0257	1.02918	1.02831	1.03025	1.03036	1.03003	N#C/C=C\c1ccccc1
2613-65-2	0.7619	20	112.213	C8H16	0.778073	0.781057	0.779629	0.770953	0.772294	0.771157	CC[C@H]1CC[C@@H](C1)C
26438-26-6	0.9371	20	254.409	C19H26	0.939073	0.920988	0.923612	0.935839	0.934266	0.923698	CCCCCCCCCc1cccc2c1cccc2
26438-27-7	0.9322	20	268.436	C20H28	0.930026	0.912612	0.915256	0.929898	0.9313	0.91897	CCCCCCCCCCc1cccc2c1cccc2
26549-25-7	0.8227	20	116.201	C7H16O	0.819649	0.821022	0.821859	0.81894	0.818865	0.818709	CCCC[C@H](CC)O
2836-04-06	0.995	25	136.194	C8H12N2	0.991247	0.993056	0.993796	1.01326	1.01755	1.01287	Nc1cccc(c1)N(C)C
2876-53-1	0.9566	20	212.33	C16H20	0.966736	0.951696	0.953773	0.955984	0.950188	0.94639	CCCCCCc1cccc2c1cccc2
2882-98-6	0.8081	20	196.372	C14H28	0.824046	0.825373	0.822865	0.808269	0.809042	0.808563	CCCCCCCCCC1CCCC1
2883-02-05	0.8163	20	210.399	C15H30	0.824571	0.825584	0.823371	0.813819	0.814462	0.81447	CCCCCCCCCC1CCCCC1
29882-57-3	0.8698	20	106.594	C5H11Cl	0.866285	0.865003	0.865434	0.867781	0.86953	0.868907	CCC[C@H](Cl)C
3017-68-3	1.3416	15	135.003	C4H7Br	1.33002	1.33598	1.33275	1.33251	1.33238	1.33245	C/C=C(\Br)/C
311-45-5	1.2683	25	275.195	C10H14NO6P	1.25383	1.29455	1.27272	1.31241	1.32606	1.31932	CCOP(=O)(Oc1ccc(cc1)[N](=O)O)OCC
311-81-9	1.495	0	132.924	C2Cl2F2	1.53728	1.5058	1.55484	1.56133	1.56024	1.57437	F/C(=C(/Cl)\F)/Cl
34256-82-1	1.5272	20	269.768	C14H20ClNO2	1.12985	1.12964	1.1278	1.09749	1.10548	1.09917	CCOCN(c1c(C)cccc1CC)C(=O)CCl
3452-09-03	0.7658	20	124.223	C9H16	0.746483	0.753757	0.753848	0.754028	0.755217	0.754976	CCCCCCCC#C
359-02-4	1.3732	16	114.933	C2HCl2F	1.39029	1.35631	1.38937	1.43753	1.39802	1.4075	FC=C(Cl)Cl
36566-80-0	0.7263	20	96.17	C7H12	0.729716	0.735256	0.734039	0.7331	0.734061	0.733297	CCC#CC(C)C
3658-48-8	0.93	25	306.421	C16H35O3P	1.16779	1.00479	1.01036	0.926269	0.927353	0.935903	CCCC[C@H](CO[P@@H](=O)OC[C@@H](CCCC)CC)CC
367-12-4	1.12	25	112.101	C6H5FO	1.23428	1.25533	1.24244	1.23378	1.20097	1.19823	Oc1ccccc1F
3683-22-5	0.6925	25	98.186	C7H14	0.699346	0.696308	0.700502	0.696365	0.695379	0.696176	C/C=C/[C@@H](CC)C
377-41-3	1.602	15	216.485	C4ClF7	1.65949	1.65498	1.70914	1.6347	1.62373	1.62819	FC1(F)C(F)(F)C(C1(F)Cl)(F)F
381-71-5	1.494	0	132.924	C2Cl2F2	1.53728	1.5058	1.55484	1.56133	1.56024	1.57437	F/C(=C(\Cl)/F)/Cl
38300-67-3	2.17	20	294.811	C4H7Br3	2.25939	2.24928	2.25223	2.22838	2.24191	2.24162	BrCC[C@@H](CBr)Br
3982-67-0	0.883	20	148.245	C11H16	0.887484	0.882148	0.873823	0.88819	0.887781	0.888475	CCc1c(C)cc(cc1C)C
4124-88-3	0.9254	20	156.222	C9H16O2	0.923596	0.923908	0.927472	0.92856	0.932539	0.934954	CCCCC/C=C/CC(=O)O
463-40-1	0.9164	20	278.43	C18H30O2	0.896435	0.896148	0.899844	0.901597	0.920097	0.902204	CC/C=C/C/C=C/C/C=C/CCCCCCCC(=O)O
4663-22-3	0.751	20	82.143	C6H10	0.76721	0.774081	0.769302	0.720901	0.725303	0.724066	CC(=C)C1CC1
473-55-2	0.8467	21	138.25	C10H18	0.885066	0.886102	0.883586	0.867837	0.884183	0.87639	C[C@H]1CC[C@@H]2C[C@H]1C2(C)C
4773-83-5	0.9714	20	158.239	C12H14	1.00951	1.00056	0.994322	0.956217	0.963505	0.957692	CC1=C(C)[C@H](c2c1cccc2)C
491-35-0	1.083	20	143.185	C10H9N	1.07243	1.07128	1.07008	1.05167	1.05357	1.05313	Cc1ccnc2c1cccc2
502-56-7	0.8217	20	142.238	C9H18O	0.814871	0.815728	0.816129	0.821364	0.823938	0.822279	CCCCC(=O)CCCC
503-38-8	1.6525	14	197.832	C2Cl4O2	1.59804	1.63582	1.59793	1.65704	1.68896	1.66179	ClC(=O)OC(Cl)(Cl)Cl
512-85-6	1.0103	20	168.233	C10H16O2	0.984935	0.975591	0.97606	1.08576	1.03317	1.02755	CC([C@@]12CC[C@@](OO1)(C=C2)C)C
5137-45-1	0.846	25	104.148	C5H12O2	0.858457	0.853304	0.853617	0.826942	0.826832	0.830079	COCCOCC
5161-13-7	0.9222	20	116.224	C6H12S	0.921068	0.93816	0.933708	0.984235	0.975466	0.976971	C[C@@H]1CC[C@@H](S1)C
538-90-9	0.8716	15	125.212	C8H15N	0.876673	0.886552	0.886318	0.884765	0.894	0.88855	C/C=C/[C@H]1CCCCN1
54-11-5	1.0097	20	162.231	C10H14N2	1.03907	1.04639	1.04837	1.0031	0.991873	0.990909	CN1CCC[C@H]1c1cccnc1
544-00-3	0.7672	21	157.297	C10H23N	0.778498	0.781371	0.785453	0.749907	0.760387	0.761132	CC(CCNCCC(C)C)C
545-06-2	1.4403	25	144.387	C2Cl3N	1.68493	1.73895	1.72654	1.54349	1.53763	1.54365	N#CC(Cl)(Cl)Cl
552-82-9	1.0476	20	183.249	C13H13N	1.0677	1.09295	1.07108	1.08022	1.10419	1.07986	CN(c1ccccc1)c1ccccc1
554-14-3	1.0193	20	98.167	C5H6S	1.02684	1.02444	1.02716	1.05498	1.05054	1.05288	Cc1cccs1
556-64-9	1.0678	25	73.117	C2H3NS	1.0302	1.02965	1.01945	1.13949	1.11529	1.12502	CSC#N
5617-42-5	0.801	20	168.319	C12H24	0.82104	0.822522	0.819872	0.801934	0.802235	0.802054	CCCCCCCC1CCCC1
591-47-9	0.7991	20	96.17	C7H12	0.779176	0.787598	0.782639	0.800956	0.801912	0.800744	C[C@H]1CCC=CC1
5989-27-5	0.8411	20	136.234	C10H16	0.840755	0.853994	0.848187	0.842894	0.842994	0.842923	CC1=CC[C@@H](CC1)C(=C)C
598-99-2	1.4874	20	177.414	C3H3Cl3O2	1.48905	1.49754	1.4908	1.47927	1.48763	1.48307	COC(=O)C(Cl)(Cl)Cl
60-01-5	1.035	20	302.363	C15H26O6	1.04759	1.03965	1.03602	1.02904	1.03063	1.0289	CCCC(=O)OC(COC(=O)CCC)COC(=O)CCC
60-33-3	0.9022	20	280.446	C18H32O2	0.889135	0.887892	0.894662	0.877245	0.897515	0.877393	CCCCC/C=C\C/C=C\CCCCCCCC(=O)O
607-91-0	1.1416	20	192.211	C11H12O3	1.14009	1.15516	1.15562	1.12548	1.13692	1.13639	C=CCc1cc(OC)c2c(c1)OCO2
609-31-4	1.1332	25	119.119	C4H9NO3	1.17724	1.13086	1.17615	1.16965	1.17006	1.17471	CC[C@@H]([N](=O)O)CO
611-15-4	0.9077	25	118.175	C9H10	0.890178	0.891588	0.892125	0.906265	0.907816	0.909895	C=Cc1ccccc1C
6111-88-2	0.8746	20	148.674	C8H17Cl	0.862562	0.863158	0.861944	0.862117	0.858176	0.858774	CC(CC(Cl)(C)C)(C)C
611-32-5	1.0719	20	143.185	C10H9N	1.07243	1.07128	1.07008	1.07142	1.06923	1.07073	Cc1cccc2c1nccc2
6125-24-2	1.126	24	151.163	C8H9NO2	1.1345	1.13605	1.15036	1.16721	1.16957	1.16917	O[N](=O)CCc1ccccc1
615-38-3	0.936	20	114.185	C7H14O	0.907996	0.920907	0.916255	0.926078	0.924932	0.925942	C[C@H]1CCCC[C@H]1O
615-79-2	1.1251	20	158.152	C7H10O4	1.1217	1.10429	1.10996	1.1042	1.11414	1.11531	CCOC(=O)C(=O)CC(=O)C
616-44-4	1.0218	20	98.167	C5H6S	1.03024	1.027	1.0278	1.06656	1.0664	1.06792	Cc1cscc1
6195-92-2	0.913	22	98.142	C6H10O	0.908395	0.914649	0.914436	0.915234	0.910974	0.913501	C[C@@H]1CCC(=O)C1
622-08-2	1.064	20	152.19	C9H12O2	1.05998	1.06945	1.07441	1.04667	1.05801	1.05291	OCCOCc1ccccc1
622-40-2	1.071	20	131.173	C6H13NO2	1.0086	1.03066	1.01458	1.04165	1.04041	1.04098	OCCN1CCOCC1
622-42-4	1.1596	20	137.137	C7H7NO2	1.16821	1.17605	1.18751	1.18237	1.19041	1.18696	O[N](=O)Cc1ccccc1
622-97-9	0.9173	25	118.175	C9H10	0.890178	0.891588	0.892125	0.896629	0.89582	0.897825	C=Cc1ccc(cc1)C
623-53-0	1.012	20	104.105	C4H8O3	1.04677	1.03473	1.0373	0.981148	0.994339	0.99241	CCOC(=O)OC
623-93-8	0.822	20	144.254	C9H20O	0.826873	0.833314	0.829204	0.828441	0.828058	0.828513	CCCCC(CCCC)O
625-48-9	1.27	15	91.066	C2H5NO3	1.29728	1.27539	1.31269	1.27721	1.26682	1.2622	OCC[N](=O)O
626-67-5	0.8159	20	99.174	C6H13N	0.831001	0.812911	0.81491	0.838303	0.848038	0.848034	CN1CCCCC1
62-75-9	1.0048	20	74.081	C2H6N2O	1.01695	1.0389	1.03238	1.06684	1.05236	1.05766	O=NN(C)C
629-37-8	0.9346	20	159.227	C8H17NO2	0.967782	0.923136	0.962841	0.977061	0.962787	0.967098	CCCCCCCC[N](=O)O
636-41-9	0.9446	15	81.117	C5H7N	1.01406	1.01548	1.0787	0.943835	0.952897	0.948611	Cc1ccc[nH]1
66325-11-9	0.9176	25	216.362	C16H24	0.950686	0.937556	0.935575	0.908135	0.908184	0.91656	CCCCCC[C@H]1CCCc2c1cccc2
692-47-7	0.744	20	140.266	C10H20	0.739262	0.744669	0.741522	0.767386	0.765905	0.764423	CC(/C=C\C(C)(C)C)(C)C
7119-94-0	1.1519	26	130.145	C5H10N2O2	1.13593	1.13077	1.1004	1.15008	1.16779	1.15383	O[N](=O)N1CCCCC1
71-43-2	0.8765	20	78.112	C6H6	0.862193	0.861493	0.862669	0.88755	0.878304	0.879469	c1ccccc1
7300-34-7	0.96	20	204.31	C10H24N2O2	1.04548	1.05697	1.03101	0.957044	0.959334	0.95418	NCCCOCCCCOCCCN
7385-82-2	0.6883	25	98.186	C7H14	0.699346	0.696308	0.700502	0.696645	0.696891	0.696653	C/C=C/CC(C)C
74683-66-2	0.8471	20	144.254	C9H20O	0.826873	0.833314	0.829204	0.820581	0.820657	0.819981	CCCCCCC[C@H](O)C
74742-10-2	0.825	20	158.281	C10H22O	0.827883	0.836412	0.828963	0.821692	0.822562	0.820917	CCCCCCCC[C@@H](O)C
74778-22-6	0.8186	20	130.228	C8H18O	0.823865	0.828042	0.826768	0.82823	0.828758	0.829636	CCCC[C@H](CCC)O
75-52-5	1.1371	20	61.041	CH3NO2	1.14203	1.15298	1.16834	1.1577	1.07034	1.06792	C[N](=O)O
756-80-9	1.29	20	158.18	C2H7O2PS2	1.21049	1.2303	1.22265	1.34904	1.35284	1.34642	COP(=S)(OC)S
75-82-1	2.2238	20	223.842	C2H2Br2F2	2.14731	2.17863	2.18054	2.03945	2.05891	2.05154	BrCC(Br)(F)F
764-85-2	0.9463	15	176.683	C9H17ClO	0.949251	0.946127	0.943182	0.93651	0.940439	0.936082	CCCCCCCCC(=O)Cl
764-96-5	0.7537	20	154.293	C11H22	0.747805	0.75175	0.749211	0.749748	0.749722	0.74974	CCCCC/C=C\CCCC
766-92-7	1.0274	20	138.23	C8H10S	1.02512	1.02565	1.02496	1.03351	1.04334	1.04066	CSCc1ccccc1
77-15-6	1.038	26	261.36	C16H23NO2	1.02493	1.10397	1.00207	1.01455	1.00677	1.00978	CCOC(=O)[C@]1(CCCN(CC1)C)c1ccccc1
78-59-1	0.9255	20	138.206	C9H14O	0.938832	0.942779	0.942501	0.921918	0.92297	0.920066	CC1=CC(=O)CC(C1)(C)C
78918-91-9	0.687	21	100.202	C7H16	0.679869	0.678806	0.679295	0.68398	0.686035	0.684334	CCC[C@@H](CC)C
79-24-3	1.0448	25	75.067	C2H5NO2	1.08039	1.07355	1.09333	1.08823	1.05414	1.05846	CC[N](=O)O
79-27-6	2.9655	20	345.653	C2H2Br4	2.96124	3.06561	3.01788	2.94809	2.93539	2.92361	BrC(C(Br)Br)Br
79-46-9	0.9821	25	89.094	C3H7NO2	1.03206	1.00585	1.03124	1.02726	1.01279	1.01817	CC([N](=O)O)C
80-48-8	1.2087	40	186.228	C8H10O3S	1.22722	1.21872	1.222	1.23082	1.21576	1.22976	COS(=O)(=O)c1ccc(cc1)C
821-55-6	0.8208	20	142.238	C9H18O	0.814871	0.815728	0.816129	0.820648	0.822346	0.822232	CCCCCCCC(=O)C
821-98-7	0.7541	20	154.293	C11H22	0.747805	0.75175	0.749211	0.750636	0.750791	0.750791	CCCCCC/C=C\CCC
828-00-2	1.0655	20	174.195	C8H14O4	1.0261	1.07391	1.06893	1.07734	1.06739	1.06716	C[C@@H]1O[C@@H](C)O[C@@H](C1)OC(=O)C
84-66-2	1.232	14	222.237	C12H14O4	1.09932	1.13803	1.11044	1.13885	1.10758	1.1019	CCOC(=O)c1ccccc1C(=O)OCC
86-89-5	0.9656	20	198.304	C15H18	0.976255	0.963509	0.965031	0.964451	0.961017	0.959133	CCCCCc1cccc2c1cccc2
872-50-4	1.023	25	99.131	C5H9NO	1.0553	1.05292	1.04939	1.02993	1.02529	1.02746	O=C1CCCN1C
872-93-5	1.188	25	134.197	C5H10O2S	1.20659	1.2044	1.1608	1.14158	1.13916	1.12762	C[C@@H]1CCS(=O)(=O)C1
88-72-2	1.1611	19	137.137	C7H7NO2	1.16957	1.15842	1.15917	1.11651	1.15107	1.14149	O[N](=O)c1ccccc1C
91-23-6	1.254	20	153.136	C7H7NO3	1.20472	1.24726	1.21481	1.2298	1.23464	1.2111	COc1ccccc1[N](=O)O
91-62-3	1.0654	20	143.185	C10H9N	1.07243	1.07128	1.07008	1.08899	1.08988	1.08937	Cc1ccc2c(c1)cccn2
92-54-6	1.0621	20	162.231	C10H14N2	1.00912	1.049	1.01827	1.04844	1.05213	1.04867	N1CCN(CC1)c1ccccc1
925-78-0	0.8241	20	142.238	C9H18O	0.814871	0.815728	0.816129	0.82267	0.821845	0.821371	CCCCCCC(=O)CC
932-43-4	0.7881	25	126.239	C9H18	0.79548	0.794219	0.795878	0.775299	0.773725	0.775032	CCC[C@H]1CCC[C@H]1C
95-39-6	1.029	25	178.228	C11H14O2	1.07407	1.07707	1.07775	1.05287	1.04442	1.04238	C=CC(=O)OC[C@@H]1C[C@@H]2C[C@H]1C=C2
96-22-0	0.8098	25	86.132	C5H10O	0.805934	0.801434	0.803513	0.822617	0.82511	0.82791	CCC(=O)CC
96-54-8	0.9145	15	81.117	C5H7N	0.964785	0.959728	1.01311	0.868326	0.880801	0.875651	Cn1cccc1
98-46-4	1.4357	15	191.108	C7H4F3NO2	1.44696	1.4546	1.47156	1.39755	1.42487	1.40867	O[N](=O)c1cccc(c1)C(F)(F)F
99-79-6	1.25	20	416.336	C19H29IO2	1.12555	1.22642	1.27567	1.44644	1.45067	1.44744	CCOC(=O)CCCCCCCC[C@H](c1ccc(cc1)I)C
