# Supplementary material for: Toward Predicting Solubility of Arbitrary Solutes in Arbitrary Solvents: Prediction of Density and Refractive Index Using Machine Learning Algorithms with Global Sensitivity Analysis
Source: Org Process Res Dev. 2026 Jun 12;30(7):2028–40. doi: 10.1021/acs.oprd.6c00166 (PMC13386533; doi:10.1021/acs.oprd.6c00166)
Supplement: Supplementary file 7 [file op6c00166_si_007.xlsx]

## Sheet: tmp
Table S5. List of compound information and predicted values from all six ML models for Set D in density prediction
CAS_ID	Expt.	Temp.	GAFF_M1	GAFF_M2	GAFF_M3	RDKIT_M1	RDKIT_M2	RDKIT_M3	Smiles
106-97-8	0.573	25	0.610812	0.59312	0.597061	0.602049	0.591108	0.596405	CCCC
106-98-9	0.588	25	0.649662	0.631716	0.635531	0.625583	0.612843	0.617108	CCC=C
106-99-0	0.6149	25	0.708256	0.687128	0.689613	0.657574	0.659787	0.663928	C=CC=C
115-07-1	0.505	25	0.648709	0.620174	0.624431	0.603178	0.578726	0.585068	CC=C
115-11-7	0.589	25	0.663635	0.643962	0.650018	0.606817	0.599491	0.602864	CC(=C)C
115-25-3	1.5	25	1.61508	1.59803	1.66745	1.62757	1.59326	1.61481	FC1(F)C(F)(F)C(C1(F)F)(F)F
124-38-9	0.72	25	0.927644	0.967419	0.927489	1.02037	1.00593	1.01988	O=C=O
353-36-6	0.7182	20	0.816311	0.787751	0.785762	0.888165	0.810691	0.816889	CCF
374-07-2	1.455	25	1.57179	1.50899	1.56931	1.59489	1.53426	1.58803	FC(C(F)(F)F)(Cl)Cl
420-45-1	0.9205	20	0.908712	0.863309	0.875892	0.92855	0.925446	0.925359	CC(F)(F)C
460-13-9	0.7596	20	0.799027	0.782922	0.779228	0.797892	0.790708	0.792661	CCCF
463-49-0	0.584	25	0.670742	0.64465	0.655481	0.618556	0.635219	0.633645	C=C=C
463-82-1	0.5852	25	0.631166	0.620228	0.624287	0.633234	0.619824	0.624786	CC(C)(C)C
590-18-1	0.616	25	0.663635	0.643962	0.650018	0.634279	0.62918	0.632327	C/C=C\C
593-53-3	0.557	25	0.87469	0.843888	0.839039	0.953889	0.864318	0.878262	CF
624-64-6	0.599	25	0.663635	0.643962	0.650018	0.634279	0.62918	0.632327	C/C=C/C
74-86-2	0.377	25	0.725942	0.665371	0.673528	0.739898	0.761071	0.783875	C#C
74-87-3	0.911	25	0.985887	0.979583	0.973054	1.10442	1.101	1.10228	CCl
74-89-5	0.656	25	0.760166	0.752922	0.741131	0.795867	0.771773	0.78648	CN
74-98-6	0.493	25	0.597806	0.570197	0.573987	0.583283	0.558377	0.565562	CCC
74-99-7	0.607	25	0.717334	0.676751	0.680347	0.679584	0.676396	0.688505	CC#C
75-00-3	0.8902	25	0.924778	0.914303	0.913096	0.945411	0.925186	0.928445	CCCl
75-04-7	0.677	25	0.741326	0.731006	0.725751	0.744574	0.715692	0.723495	CCN
75-19-4	0.617	25	0.694707	0.676091	0.677428	0.730909	0.725802	0.743427	C1CC1
75-28-5	0.551	25	0.610812	0.59312	0.597061	0.59116	0.583845	0.59012	CC(C)C
75-37-6	0.896	25	1.01657	0.964673	0.981214	0.982301	0.957935	0.968149	CC(F)F
75-44-5	1.3719	25	1.39203	1.39914	1.39884	1.55546	1.53329	1.54134	ClC(=O)Cl
75-46-7	0.673	25	1.22402	1.16571	1.20231	1.28318	1.16162	1.21978	FC(F)F
75-50-3	0.627	25	0.75504	0.721747	0.721542	0.667851	0.663969	0.668628	CN(C)C
76-14-2	1.455	25	1.57179	1.50899	1.56931	1.56926	1.51607	1.56817	FC(C(Cl)(F)F)(Cl)F
