# Supplementary material for: Toward Predicting Solubility of Arbitrary Solutes in Arbitrary Solvents: Prediction of Density and Refractive Index Using Machine Learning Algorithms with Global Sensitivity Analysis
Source: Org Process Res Dev. 2026 Jun 12;30(7):2028–40. doi: 10.1021/acs.oprd.6c00166 (PMC13386533; doi:10.1021/acs.oprd.6c00166)
Supplement: Supplementary file 8 [file op6c00166_si_008.xlsx]

## Sheet: Model_Type
Model ID	Model Type	Sub-Type
1	Linear Regression	Linear
2	Linear Regression	Interaction Linear
3	Linear Regression	Robust Linear
4	Stepwise Linear Regression	Stepwise Linear
5	Tree	Fine Tree
6	Tree	Medium Tree
7	Tree	Coarse Tree
8	SVM	Linear SVM
9	SVM	Quadratic SVM
10	SVM	Cubic SVM
11	SVM	Fine Gaussian SVM
12	SVM	Medium Gaussian SVM
13	SVM	Coarse Gaussian SVM
14	Efficient Linear	Efficient Linear Least Squares
15	Efficient Linear	Efficient Linear SVM
16	Ensemble	Boosted Trees
17	Ensemble	Bagged Trees
18	Gaussian Process Regression	Squared Exponential GPR
19	Gaussian Process Regression	Matern 5/2 GPR
20	Gaussian Process Regression	Exponential GPR
21	Gaussian Process Regression	Rational Quadratic GPR
22	Neural Network	Narrow Neural Network
23	Neural Network	Medium Neural Network
24	Neural Network	Wide Neural Network
25	Neural Network	Bilayered Neural Network
26	Neural Network	Trilayered Neural Network
27	Kernel	SVM Kernel
28	Kernel	Least Squares Regression Kernel

## Sheet: GAFF_M1
Table S6. Performance of 28 machine-learning algorithms for nD
Session: RegressionLearnerSession_gaff
Training Data: traingaffnonan Observations: 3691
Predictors: 47 Predictor Names: h1, h2, h3, h4, h5, ha, hc, hn, ho, hs, hp, c, c1, c2, c3, ca, cc, ce, cg, cp, n, n1, n2, n3, n4, na, nb, nc, ne, nh, no, o, oh, os, s, s4, s6, sh, ss, p2, p3, p5, f, cl, br, i, NATOM
Response Name: Expt
Validation: 10-fold cross-validation
All reported RMSE, MSE, Rsquared, MAE are for validated sets
NaN: cannot generate valid model for the specific model type
Model ID	Model Type	Status	RMSE	MSE	RSquared	MAE	Model Family	Best_RMSE	Best_MSE	Best_Rsquared	Best_MAE
1	Linear Regression	Trained	0.031	0.001	0.791	0.019	Linear Regression	0.031	0.001	0.791	0.018
2	Linear Regression	Trained	0.096	0.009	-0.98	0.021
3	Linear Regression	Trained	0.035	0.001	0.741	0.018
4	Stepwise Linear Regression	Canceled	NaN	NaN	NaN	NaN
5	Tree	Trained	0.033	0.001	0.762	0.021	Tree	0.033	0.001	0.762	0.021
6	Tree	Trained	0.034	0.001	0.755	0.022
7	Tree	Trained	0.036	0.001	0.72	0.025
8	SVM	Trained	0.032	0.001	0.777	0.018	SVM	0.028	0.001	0.831	0.014
9	SVM	Trained	0.03	0.001	0.806	0.014
10	SVM	Trained	0.048	0.002	0.501	0.016
11	SVM	Trained	0.039	0.002	0.676	0.022
12	SVM	Trained	0.028	0.001	0.831	0.015
13	SVM	Trained	0.032	0.001	0.78	0.021
14	Efficient Linear	Trained	0.04	0.002	0.648	0.027	Efficient Linear	0.04	0.002	0.648	0.027
15	Efficient Linear	Trained	0.047	0.002	0.518	0.033
16	Ensemble	Trained	0.071	0.005	-0.102	0.064	Ensemble	0.029	0.001	0.813	0.018
17	Ensemble	Trained	0.029	0.001	0.813	0.018
18	Gaussian Process Regression	Trained	0.027	0.001	0.842	0.013	GPR	0.025	0.001	0.864	0.012
19	Gaussian Process Regression	Trained	0.026	0.001	0.856	0.012
20	Gaussian Process Regression	Trained	0.025	0.001	0.861	0.013
21	Gaussian Process Regression	Trained	0.025	0.001	0.864	0.012
22	Neural Network	Trained	0.028	0.001	0.836	0.016	Neural Network	0.026	0.001	0.85	0.014
23	Neural Network	Trained	0.026	0.001	0.85	0.014
24	Neural Network	Trained	0.035	0.001	0.735	0.017
25	Neural Network	Trained	0.027	0.001	0.842	0.015
26	Neural Network	Trained	0.029	0.001	0.813	0.014
27	Kernel	Trained	0.04	0.002	0.657	0.021	Kernel	0.036	0.001	0.717	0.021
28	Kernel	Trained	0.036	0.001	0.717	0.022

## Sheet: GAFF_M2
Table S6. Performance of 28 machine-learning algorithms for nD
Session: RegressionLearnerSession_with_temp
Training Data: train Observations: 3628
Predictors: 48 Predictor Names: TEMP, h1, h2, h3, h4, h5, ha, hc, hn, ho, hs, hp, c, c1, c2, c3, ca, cc, ce, cg, cp, n, n1, n2, n3, n4, na, nb, nc, ne, nh, no, o, oh, os, s, s4, s6, sh, ss, p2, p3, p5, f, cl, br, i, NATOM
Response Name: Expt
Validation: 10-fold cross-validation
All reported RMSE, MSE, Rsquared, MAE are for validated sets
NaN: cannot generate valid model for the specific model type
Model ID	Model Type	Status	RMSE	MSE	RSquared	MAE	Model Family	Best_RMSE	Best_MSE	Best_Rsquared	Best_MAE
1	Linear Regression	Trained	0.03	0.001	0.799	0.018	Linear Regression	0.03	0.001	0.799	0.018
2	Linear Regression	Trained	0.116	0.013	-1.96	0.023
3	Linear Regression	Trained	0.034	0.001	0.74	0.018
4	Stepwise Linear Regression	Canceled	NaN	NaN	NaN	NaN
5	Tree	Trained	0.031	0.001	0.785	0.02	Tree	0.031	0.001	0.785	0.02
6	Tree	Trained	0.032	0.001	0.772	0.021
7	Tree	Trained	0.035	0.001	0.731	0.024
8	SVM	Trained	0.031	0.001	0.783	0.017	SVM	0.026	0.001	0.851	0.012
9	SVM	Trained	0.026	0.001	0.851	0.012
10	SVM	Trained	0.041	0.002	0.63	0.015
11	SVM	Trained	0.04	0.002	0.656	0.023
12	SVM	Trained	0.026	0.001	0.849	0.015
13	SVM	Trained	0.031	0.001	0.787	0.021
14	Efficient Linear	Trained	0.03	0.001	0.798	0.019	Efficient Linear	0.03	0.001	0.798	0.019
15	Efficient Linear	Trained	0.047	0.002	0.519	0.033
16	Ensemble	Trained	0.071	0.005	-0.105	0.064	Ensemble	0.028	0.001	0.832	0.017
17	Ensemble	Trained	0.028	0.001	0.832	0.017
18	Gaussian Process Regression	Trained	0.022	0	0.894	0.011	GPR	0.021	0	0.9	0.011
19	Gaussian Process Regression	Trained	0.021	0	0.899	0.011
20	Gaussian Process Regression	Trained	0.023	0.001	0.882	0.012
21	Gaussian Process Regression	Trained	0.021	0	0.9	0.011
22	Neural Network	Trained	0.026	0.001	0.848	0.016	Neural Network	0.026	0.001	0.854	0.014
23	Neural Network	Trained	0.026	0.001	0.854	0.014
24	Neural Network	Trained	0.032	0.001	0.771	0.015
25	Neural Network	Trained	0.026	0.001	0.854	0.014
26	Neural Network	Trained	0.034	0.001	0.749	0.015
27	Kernel	Trained	0.039	0.001	0.673	0.02	Kernel	0.037	0.001	0.7	0.02
28	Kernel	Trained	0.037	0.001	0.7	0.023

## Sheet: GAFF_M3
Table S6. Performance of 28 machine-learning algorithms for nD
Session: RegressionLearnerSession_no_temp
Training Data: train Observations: 3628
Predictors: 47 Predictor Names: h1, h2, h3, h4, h5, ha, hc, hn, ho, hs, hp, c, c1, c2, c3, ca, cc, ce, cg, cp, n, n1, n2, n3, n4, na, nb, nc, ne, nh, no, o, oh, os, s, s4, s6, sh, ss, p2, p3, p5, f, cl, br, i, NATOM
Response Name: Expt
Validation: 10-fold cross-validation
All reported RMSE, MSE, Rsquared, MAE are for validated sets
NaN: cannot generate valid model for the specific model type
Model ID	Model Type	Status	RMSE	MSE	RSquared	MAE	Model Family	Best_RMSE	Best_MSE	Best_Rsquared	Best_MAE
1	Linear Regression	Trained	0.03	0.001	0.801	0.018	Linear Regression	0.03	0.001	0.801	0.018
2	Linear Regression	Trained	0.061	0.004	0.17	0.019
3	Linear Regression	Trained	0.034	0.001	0.746	0.018
4	Stepwise Linear Regression	Canceled	NaN	NaN	NaN	NaN
5	Tree	Trained	0.031	0.001	0.787	0.02	Tree	0.031	0.001	0.787	0.02
6	Tree	Trained	0.032	0.001	0.773	0.021
7	Tree	Trained	0.035	0.001	0.727	0.024
8	SVM	Trained	0.031	0.001	0.784	0.018	SVM	0.026	0.001	0.848	0.013
9	SVM	Trained	0.026	0.001	0.847	0.013
10	SVM	Trained	0.04	0.002	0.646	0.015
11	SVM	Trained	0.038	0.001	0.687	0.021
12	SVM	Trained	0.026	0.001	0.848	0.015
13	SVM	Trained	0.031	0.001	0.789	0.021
14	Efficient Linear	Trained	0.042	0.002	0.607	0.03	Efficient Linear	0.042	0.002	0.607	0.03
15	Efficient Linear	Trained	0.046	0.002	0.541	0.032
16	Ensemble	Trained	0.071	0.005	-0.103	0.064	Ensemble	0.028	0.001	0.829	0.017
17	Ensemble	Trained	0.028	0.001	0.829	0.017
18	Gaussian Process Regression	Trained	0.022	0.001	0.889	0.011	GPR	0.022	0	0.894	0.011
19	Gaussian Process Regression	Trained	0.022	0	0.892	0.011
20	Gaussian Process Regression	Trained	0.024	0.001	0.878	0.012
21	Gaussian Process Regression	Trained	0.022	0	0.894	0.011
22	Neural Network	Trained	0.026	0.001	0.852	0.016	Neural Network	0.025	0.001	0.865	0.013
23	Neural Network	Trained	0.025	0.001	0.857	0.014
24	Neural Network	Trained	0.031	0.001	0.788	0.015
25	Neural Network	Trained	0.025	0.001	0.865	0.013
26	Neural Network	Trained	0.027	0.001	0.839	0.014
27	Kernel	Trained	0.037	0.001	0.705	0.019	Kernel	0.036	0.001	0.721	0.019
28	Kernel	Trained	0.036	0.001	0.721	0.022

## Sheet: RDKIT_M1
Table S6. Performance of 28 machine-learning algorithms for nD
Session: RegressionLearnerSession_rdkit
Training Data: trainrdkitnonan Observations: 3999
Predictors: 208 Predictor Names: MaxEStateIndex, MinEStateIndex, MaxAbsEStateIndex, MinAbsEStateIndex, qed, MolWt, HeavyAtomMolWt, ExactMolWt, NumValenceElectrons, NumRadicalElectrons, MaxPartialCharge, MinPartialCharge, MaxAbsPartialCharge, MinAbsPartialCharge, FpDensityMorgan1, FpDensityMorgan2, FpDensityMorgan3, BCUT2D_MWHI, BCUT2D_MWLOW, BCUT2D_CHGHI, BCUT2D_CHGLO, BCUT2D_LOGPHI, BCUT2D_LOGPL…
Response Name: Expt
Validation: 10-fold cross-validation
All reported RMSE, MSE, Rsquared, MAE are for validated sets
NaN: cannot generate valid model for the specific model type
Model ID	Model Type	Status	RMSE	MSE	RSquared	MAE	Model Family	Best_RMSE	Best_MSE	Best_Rsquared	Best_MAE
1	Linear Regression	Trained	0.113	0.013	0.879	0.069	Linear Regression	0.113	0.013	0.879	0.066
2	Linear Regression	Failed	NaN	NaN	NaN	NaN
3	Linear Regression	Trained	0.123	0.015	0.857	0.066
4	Stepwise Linear Regression	Failed	NaN	NaN	NaN	NaN
5	Tree	Trained	0.109	0.012	0.886	0.061	Tree	0.109	0.012	0.886	0.061
6	Tree	Trained	0.115	0.013	0.876	0.063
7	Tree	Trained	0.118	0.014	0.869	0.07
8	SVM	Trained	0.104	0.011	0.898	0.056	SVM	0.09	0.008	0.923	0.043
9	SVM	Trained	0.09	0.008	0.923	0.043
10	SVM	Trained	0.129	0.017	0.842	0.053
11	SVM	Trained	0.229	0.052	0.504	0.119
12	SVM	Trained	0.102	0.01	0.901	0.047
13	SVM	Trained	0.132	0.018	0.834	0.064
14	Efficient Linear	Trained	0.325	0.105	0	0.229	Efficient Linear	0.325	0.105	0	0.229
15	Efficient Linear	Trained	NaN	NaN	NaN	NaN
16	Ensemble	Trained	0.109	0.012	0.886	0.067	Ensemble	0.092	0.008	0.92	0.047
17	Ensemble	Trained	0.092	0.008	0.92	0.047
18	Gaussian Process Regression	Trained	0.089	0.008	0.924	0.042	GPR	0.081	0.007	0.938	0.037
19	Gaussian Process Regression	Trained	0.085	0.007	0.931	0.04
20	Gaussian Process Regression	Trained	0.081	0.007	0.938	0.037
21	Gaussian Process Regression	Trained	0.085	0.007	0.932	0.039
22	Neural Network	Trained	0.093	0.009	0.918	0.051	Neural Network	0.093	0.009	0.918	0.051
23	Neural Network	Trained	0.112	0.013	0.88	0.059
24	Neural Network	Trained	0.126	0.016	0.849	0.067
25	Neural Network	Trained	0.176	0.031	0.704	0.059
26	Neural Network	Trained	0.124	0.015	0.854	0.056
27	Kernel	Trained	0.133	0.018	0.832	0.068	Kernel	0.133	0.018	0.832	0.068
28	Kernel	Trained	0.138	0.019	0.82	0.072

## Sheet: RDKIT_M2
Table S6. Performance of 28 machine-learning algorithms for nD
Session: RegressionLearnerSession_rkdit_with_temp
Training Data: train Observations: 3619
Predictors: 209 Predictor Names: Temp, MaxEStateIndex, MinEStateIndex, MaxAbsEStateIndex, MinAbsEStateIndex, qed, MolWt, HeavyAtomMolWt, ExactMolWt, NumValenceElectrons, NumRadicalElectrons, MaxPartialCharge, MinPartialCharge, MaxAbsPartialCharge, MinAbsPartialCharge, FpDensityMorgan1, FpDensityMorgan2, FpDensityMorgan3, BCUT2D_MWHI, BCUT2D_MWLOW, BCUT2D_CHGHI, BCUT2D_CHGLO, BCUT2D_LOGPHI, BCUT2D…
Response Name: Expt
Validation: 10-fold cross-validation
All reported RMSE, MSE, Rsquared, MAE are for validated sets
NaN: cannot generate valid model for the specific model type
Model ID	Model Type	Status	RMSE	MSE	RSquared	MAE	Model Family	Best_RMSE	Best_MSE	Best_Rsquared	Best_MAE
1	Linear Regression	Trained	0.039	0.001	0.672	0.025	Linear Regression	0.039	0.001	0.672	0.025
2	Linear Regression	Failed	NaN	NaN	NaN	NaN
3	Linear Regression	Trained	NaN	NaN	NaN	NaN
4	Stepwise Linear Regression	Failed	NaN	NaN	NaN	NaN
5	Tree	Trained	0.029	0.001	0.813	0.017	Tree	0.029	0.001	0.818	0.017
6	Tree	Trained	0.029	0.001	0.818	0.017
7	Tree	Trained	0.031	0.001	0.792	0.02
8	SVM	Trained	0.024	0.001	0.876	0.012	SVM	0.021	0	0.906	0.009
9	SVM	Trained	0.021	0	0.906	0.009
10	SVM	Trained	0.037	0.001	0.706	0.012
11	SVM	Trained	0.047	0.002	0.507	0.03
12	SVM	Trained	0.023	0.001	0.885	0.01
13	SVM	Trained	0.024	0.001	0.876	0.013
14	Efficient Linear	Trained	0.067	0.005	0	0.054	Efficient Linear	0.067	0.005	0	0.054
15	Efficient Linear	Trained	NaN	NaN	NaN	NaN
16	Ensemble	Trained	0.068	0.005	-0.003	0.063	Ensemble	0.023	0.001	0.883	0.012
17	Ensemble	Trained	0.023	0.001	0.883	0.012
18	Gaussian Process Regression	Trained	0.021	0	0.906	0.009	GPR	0.021	0	0.906	0.009
19	Gaussian Process Regression	Trained	0.021	0	0.905	0.009
20	Gaussian Process Regression	Trained	0.021	0	0.904	0.009
21	Gaussian Process Regression	Trained	0.021	0	0.906	0.009
22	Neural Network	Trained	0.024	0.001	0.878	0.013	Neural Network	0.022	0.001	0.89	0.011
23	Neural Network	Trained	0.022	0.001	0.89	0.012
24	Neural Network	Trained	0.023	0.001	0.888	0.011
25	Neural Network	Trained	0.024	0.001	0.874	0.012
26	Neural Network	Trained	0.025	0.001	0.866	0.012
27	Kernel	Trained	0.028	0.001	0.827	0.015	Kernel	0.028	0.001	0.827	0.015
28	Kernel	Trained	0.03	0.001	0.802	0.016

## Sheet: RDKIT_M3
Table S6. Performance of 28 machine-learning algorithms for nD
Session: RegressionLearnerSession_rdkit_no_temp
Training Data: train Observations: 3619
Predictors: 208 Predictor Names: MaxEStateIndex, MinEStateIndex, MaxAbsEStateIndex, MinAbsEStateIndex, qed, MolWt, HeavyAtomMolWt, ExactMolWt, NumValenceElectrons, NumRadicalElectrons, MaxPartialCharge, MinPartialCharge, MaxAbsPartialCharge, MinAbsPartialCharge, FpDensityMorgan1, FpDensityMorgan2, FpDensityMorgan3, BCUT2D_MWHI, BCUT2D_MWLOW, BCUT2D_CHGHI, BCUT2D_CHGLO, BCUT2D_LOGPHI, BCUT2D_LOGPL…
Response Name: Expt
Validation: 10-fold cross-validation
All reported RMSE, MSE, Rsquared, MAE are for validated sets
NaN: cannot generate valid model for the specific model type
Model ID	Model Type	Status	RMSE	MSE	RSquared	MAE	Model Family	Best_RMSE	Best_MSE	Best_Rsquared	Best_MAE
1	Linear Regression	Trained	0.039	0.002	0.668	0.026	Linear Regression	0.039	0.002	0.668	0.026
2	Linear Regression	Failed	NaN	NaN	NaN	NaN
3	Linear Regression	Trained	NaN	NaN	NaN	NaN
4	Stepwise Linear Regression	Failed	NaN	NaN	NaN	NaN
5	Tree	Trained	0.029	0.001	0.811	0.017	Tree	0.029	0.001	0.817	0.017
6	Tree	Trained	0.029	0.001	0.817	0.017
7	Tree	Trained	0.03	0.001	0.796	0.019
8	SVM	Trained	0.024	0.001	0.876	0.012	SVM	0.022	0	0.898	0.01
9	SVM	Trained	0.022	0	0.898	0.01
10	SVM	Trained	0.039	0.002	0.665	0.013
11	SVM	Trained	0.047	0.002	0.518	0.029
12	SVM	Trained	0.023	0.001	0.883	0.011
13	SVM	Trained	0.024	0.001	0.875	0.013
14	Efficient Linear	Trained	0.067	0.005	0	0.054	Efficient Linear	0.067	0.005	0	0.054
15	Efficient Linear	Trained	NaN	NaN	NaN	NaN
16	Ensemble	Trained	0.068	0.005	-0.007	0.063	Ensemble	0.023	0.001	0.882	0.012
17	Ensemble	Trained	0.023	0.001	0.882	0.012
18	Gaussian Process Regression	Trained	0.021	0	0.903	0.009	GPR	0.021	0	0.905	0.009
19	Gaussian Process Regression	Trained	0.021	0	0.904	0.009
20	Gaussian Process Regression	Trained	0.021	0	0.903	0.009
21	Gaussian Process Regression	Trained	0.021	0	0.905	0.009
22	Neural Network	Trained	0.023	0.001	0.887	0.012	Neural Network	0.023	0.001	0.887	0.012
23	Neural Network	Trained	0.024	0.001	0.873	0.013
24	Neural Network	Trained	0.023	0.001	0.882	0.012
25	Neural Network	Trained	0.023	0.001	0.883	0.012
26	Neural Network	Trained	0.025	0.001	0.862	0.012
27	Kernel	Trained	0.028	0.001	0.825	0.015	Kernel	0.028	0.001	0.825	0.015
28	Kernel	Trained	0.029	0.001	0.809	0.016
