# Supplementary material for: Toward Predicting Solubility of Arbitrary Solutes in Arbitrary Solvents: Prediction of Density and Refractive Index Using Machine Learning Algorithms with Global Sensitivity Analysis
Source: Org Process Res Dev. 2026 Jun 12;30(7):2028–40. doi: 10.1021/acs.oprd.6c00166 (PMC13386533; doi:10.1021/acs.oprd.6c00166)
Supplement: Supplementary file 9 [file op6c00166_si_009.xlsx]

## Sheet: train
Table S7. List of compound information and predicted values from all six ML models for Set E in nD prediction
CAS_ID	Smiles	Expt.	Temp.	GAFF_M1	GAFF_M2	GAFF_M3	RDKIT_M1	RDKIT_M2	RDKIT_M3
83-32-9	c1cc2cccc3c2c(c1)CC3	1.6048	95	1.6246	1.6165	1.6192	1.6097	1.6065	1.6116
75-07-0	CC=O	1.3316	20	1.368	1.3746	1.3793	1.3353	1.3405	1.3408
60-35-5	CC(=O)N	1.4278	NT	1.4191	NA	NA	1.4245	NA	NA
64-19-7	CC(=O)O	1.372	20	1.3945	1.4	1.4007	1.377	1.3844	1.3839
108-24-7	CC(=O)OC(=O)C	1.3901	20	1.3923	1.3932	1.394	1.3892	1.389	1.3882
21282-97-3	CC(=O)CC(=O)OCCOC(=O)C(=C)C	1.456	20	1.4528	1.4548	1.4546	1.4561	1.4598	1.4597
34256-82-1	CCOCN(c1c(C)cccc1CC)C(=O)CCl	1.5272	20	1.5262	1.5233	1.5227	1.5273	1.5286	1.5298
941-98-0	CC(=O)c1cccc2c1cccc2	1.628	22	1.6027	1.6024	1.5992	1.6273	1.6254	1.6239
67-64-1	CC(=O)C	1.3588	20	1.3751	1.3798	1.3829	1.3607	1.3609	1.3612
75-86-5	N#CC(O)(C)C	1.3992	20	1.4114	1.4126	1.412	1.404	1.4133	1.4122
627-70-3	CC(=NN=C(C)C)C	1.4535	20	1.4539	1.4533	1.4538	1.4528	1.4506	1.4504
75-05-8	CC#N	1.3442	30	1.3574	1.3615	1.3659	1.3361	1.3354	1.337
98-86-2	CC(=O)c1ccccc1	1.5372	20	1.5213	1.5201	1.5191	1.5353	1.5278	1.5274
100-06-1	COc1ccc(cc1)C(=O)C	1.547	41	1.5258	1.5225	1.5225	1.5459	1.5366	1.5411
75-36-5	CC(=O)Cl	1.3886	20	1.3976	1.401	1.4037	1.3851	1.3849	1.3843
874-23-7	O=C1CCCC[C@H]1C(=O)C	1.5138	20	1.4652	1.4644	1.4616	1.4968	1.4888	1.4867
1670-46-8	CC(=O)[C@@H]1CCCC1=O	1.4906	20	1.4605	1.4596	1.457	1.4879	1.4824	1.4799
517-23-7	CC(=O)[C@@H]1CCOC1=O	1.4585	20	1.4418	1.4418	1.4399	1.457	1.4549	1.4539
142-26-7	CC(=O)NCCO	1.4674	20	1.4619	1.4637	1.4599	1.4711	1.4792	1.4772
507-02-8	CC(=O)I	1.5491	20	1.5337	1.5282	1.5254	1.5357	1.5238	1.5215
13250-46-9	CC(=O)N=C=S	1.5231	18	1.5252	1.5277	1.5274	1.5227	1.5213	1.5205
1113-68-4	CN(C(=O)C)C(=O)C	1.4502	25	1.4497	1.447	1.4452	1.4514	1.4545	1.4544
4593-16-2	C[C@@H]1CCCN(C1)C(=O)C	1.4731	25	1.4703	1.4694	1.468	1.4754	1.4764	1.477
1696-20-4	CC(=O)N1CCOCC1	1.4827	20	1.4659	1.4626	1.4637	1.4824	1.4827	1.4821
2243-35-8	O=C(c1ccccc1)COC(=O)C	1.5036	65	1.5201	1.5195	1.5224	1.5155	1.5144	1.5231
592-20-1	CC(=O)OCC(=O)C	1.4141	20	1.4087	1.4093	1.4091	1.4081	1.4065	1.4064
618-42-8	CC(=O)N1CCCCC1	1.479	25	1.4688	1.4667	1.4656	1.4801	1.4795	1.4793
32161-06-1	O=C1CCN(CC1)C(=O)C	1.5026	20	1.4848	1.4828	1.4803	1.4994	1.4946	1.4934
107-02-8	C=CC=O	1.4017	20	1.4231	1.4261	1.4283	1.3989	1.3999	1.399
79-10-7	OC(=O)C=C	1.4224	20	1.4317	1.4399	1.439	1.4177	1.4208	1.4186
107-13-1	C=CC#N	1.3911	20	1.4059	1.402	1.4032	1.3909	1.3938	1.392
111-69-3	N#CCCCCC#N	1.438	20	1.4331	1.4327	1.4315	1.4343	1.4354	1.4321
25394-57-4	C/C=C/CC/C=C/C=C/C(=O)N[C@@H](CC)C	1.5134	25	1.5141	1.5147	1.5151	1.5144	1.5215	1.5208
463-49-0	C=C=C	1.4168	NT	1.4003	NA	NA	1.4022	NA	NA
539-86-6	C=CCS[S@](=O)CC=C	1.561	20	1.561	1.5612	1.5613	1.5538	1.5441	1.5432
591-87-7	CC(=O)OCC=C	1.4049	20	1.4081	1.4081	1.4093	1.4061	1.4032	1.4029
1118-84-9	C=CCOC(=O)CC(=O)C	1.4398	20	1.4367	1.4364	1.4372	1.4316	1.4363	1.4361
999-55-3	C=CCOC(=O)C=C	1.432	20	1.4348	1.4372	1.4366	1.4332	1.4315	1.4309
107-18-6	OCC=C	1.4135	20	1.4285	1.4269	1.4287	1.4072	1.4108	1.4114
107-11-9	NCC=C	1.4205	20	1.4285	1.4291	1.4305	1.4287	1.4298	1.4306
589-09-3	C=CCNc1ccccc1	1.563	20	1.5685	1.5694	1.5689	1.5669	1.5679	1.5683
300-57-2	C=CCc1ccccc1	1.5131	20	1.5134	1.5153	1.5154	1.5189	1.5206	1.5212
936-58-3	C=CC[C@@H](c1ccccc1)O	1.5289	21	1.5277	1.5349	1.5367	1.5283	1.5341	1.5357
583-04-0	C=CCOC(=O)c1ccccc1	1.5178	20	1.522	1.5254	1.5252	1.5183	1.5243	1.5245
2051-78-7	CCCC(=O)OCC=C	1.4158	20	1.4161	1.4159	1.4172	1.414	1.4146	1.4149
2937-50-0	ClC(=O)OCC=C	1.422	20	1.4305	1.4307	1.4307	1.4267	1.4275	1.428
1866-31-5	C=CCOC(=O)/C=C/c1ccccc1	1.53	20	1.5586	1.5614	1.5603	1.5549	1.5628	1.5607
1123-34-8	C=CCC1(O)CCCCC1	1.4756	22	1.4687	1.4666	1.4657	1.4722	1.4752	1.476
3524-75-2	C=CCC1CCCC1	1.4412	20	1.4335	1.4344	1.4348	1.4416	1.4398	1.4406
5666-17-1	CCN(CC=C)CC	1.4209	20	1.4152	1.4182	1.4199	1.4183	1.4174	1.4172
2155-94-4	C=CCN(C)C	1.401	20	1.4109	1.415	1.417	1.4026	1.4077	1.4086
557-31-3	CCOCC=C	1.3881	20	1.394	1.3955	1.3974	1.3905	1.3921	1.3918
4208-49-5	C=CCOC(=O)c1ccco1	1.4945	20	1.4978	1.5	1.5013	1.4919	1.4922	1.4928
106-92-3	C=CCOC[C@H]1CO1	1.4332	20	1.4291	1.4304	1.4294	1.4405	1.4361	1.4368
57-06-7	C=CCN=C=S	1.5306	20	1.5315	1.5326	1.5308	1.5328	1.5337	1.535
96-05-9	C=CCOC(=O)C(=C)C	1.436	20	1.4425	1.4434	1.4431	1.4339	1.4335	1.4336
97-53-0	C=CCc1ccc(c(c1)OC)O	1.5405	20	1.5465	1.5508	1.5505	1.5372	1.5422	1.5426
111-45-5	OCCOCC=C	1.4358	20	1.4347	1.4355	1.4381	1.436	1.4422	1.4427
1745-81-9	C=CCc1ccccc1O	1.5181	20	1.5409	1.5461	1.5447	1.5368	1.5431	1.5445
501-92-8	C=CCc1ccc(cc1)O	1.5441	18	1.5409	1.5467	1.5447	1.5372	1.5476	1.5431
1746-13-0	C=CCOc1ccccc1	1.5223	20	1.5135	1.5142	1.5132	1.5193	1.5194	1.5196
2408-20-0	CCC(=O)OCC=C	1.4105	20	1.4123	1.4122	1.4134	1.4076	1.4099	1.4101
2179-59-1	CCCSSCC=C	1.5219	20	1.5157	1.5171	1.5165	1.5225	1.519	1.5197
109-57-9	NC(=S)NCC=C	1.5936	78	1.5925	1.593	1.591	1.5885	1.5831	1.5741
3917-15-5	C=COCC=C	1.4062	20	1.4107	1.4118	1.4123	1.4137	1.4101	1.4108
13054-87-0	CC[C@@H](CO)N	1.4489	25	1.4512	1.4496	1.4501	1.4511	1.4519	1.4529
13325-10-5	OCCCC[NH3+]	1.4625	20	1.465	1.4661	1.4671	1.4654	1.4696	1.4692
123-84-2	NCCNC[C@H](O)C	1.4738	20	1.4835	1.4849	1.4844	1.4785	1.4816	1.482
111-41-1	NCCNCCO	1.4863	20	1.4847	1.4855	1.4852	1.4865	1.4871	1.4867
115-70-8	CCC(CO)(CO)N	1.49	20	1.4903	1.4926	1.4914	1.4926	1.4879	1.4881
124-68-5	OCC(N)(C)C	1.449	20	1.4478	1.4477	1.447	1.4535	1.4513	1.4506
15647-11-7	NC[C@@]1(C)C[C@@H](O)CC(C1)(C)C	1.4904	20	1.4912	1.4933	1.4905	1.488	1.482	1.4815
613-89-8	[NH3+]CC(=O)c1ccccc1.Cl	1.616	20	1.6116	1.6094	1.6074	1.6112	1.6013	1.6006
13552-31-3	NC[C@@H](CO)O	1.491	25	1.4908	1.4905	1.4911	1.4898	1.4848	1.4858
151-18-8	NCCC#N	1.4396	20	1.4486	1.4449	1.4434	1.4447	1.4443	1.4423
6168-72-5	C[C@H](CO)N	1.4502	20	1.447	1.4464	1.4464	1.4465	1.4462	1.4457
156-87-6	NCCCO	1.4617	20	1.4505	1.4492	1.4495	1.459	1.4543	1.453
1674-56-2	C[C@H](CN)O	1.4479	20	1.447	1.4464	1.4464	1.4476	1.4444	1.4439
105-83-9	NCCCN(CCCN)C	1.4705	25	1.4755	1.4764	1.4771	1.4749	1.4767	1.4773
78-53-5	OC(=O)C(=O)O.CCOP(=O)(OCC)SCCN(CC)CC	1.4655	27	1.465	1.465	1.4647	1.4659	1.469	1.4678
76-65-3	CCN(CC[C@@]1(c2ccccc2)C(=O)Oc2c1cccc2)CC	1.5614	25	1.545	1.549	1.5501	1.5611	1.5569	1.5565
5581-35-1	C[C@H](Cc1ccccc1)/N=C/C(Cl)(Cl)Cl	1.53	NT	1.5322	NA	NA	1.5347	NA	NA
62-53-3	Nc1ccccc1	1.5863	20	1.568	1.568	1.5667	1.5811	1.5797	1.5782
100-66-3	COc1ccccc1	1.5174	20	1.5091	1.5062	1.5047	1.5227	1.5216	1.5213
140-57-8	ClCCO[S@@](=O)O[C@@H](COc1ccc(cc1)C(C)(C)C)C	1.51	20	1.5088	1.5078	1.5081	1.5089	1.5049	1.5038
63-75-2	COC(=O)C1=CCCN(C1)C	-1.486	20	1.4822	1.4864	1.4831	1.4854	1.4846	1.4836
512-85-6	CC([C@@]12CC[C@@](OO1)(C=C2)C)C	1.4769	20	1.4578	1.4579	1.4548	1.4778	1.4781	1.4764
503-29-7	C1CCN1	1.4287	25	1.4174	1.4194	1.42	1.426	1.4258	1.4286
622-79-7	N=[N]=NCc1ccccc1	1.5341	25	1.5342	1.5338	1.5342	1.534	1.5331	1.5338
1072-52-2	OCCN1CC1	1.456	20	1.4548	1.4564	1.4549	1.4562	1.4577	1.4573
17082-12-1	c1ccc(cc1)/N=N/c1ccccc1	1.6266	78	1.6259	1.6257	1.6246	1.6238	1.6179	1.6185
100-52-7	O=Cc1ccccc1	1.5463	20	1.5332	1.5311	1.5302	1.5495	1.5436	1.5419
622-32-2	O/N=C\c1ccccc1	1.5908	20	1.5707	1.5682	1.5643	1.5813	1.5651	1.5649
71-43-2	c1ccccc1	1.5011	20	1.492	1.4935	1.4945	1.504	1.5034	1.5064
122-78-1	O=CCc1ccccc1	1.5255	20	1.5307	1.5286	1.5282	1.5343	1.5326	1.5322
140-29-4	N#CCc1ccccc1	1.5211	25	1.5159	1.5178	1.518	1.5258	1.5237	1.5246
103-80-0	ClC(=O)Cc1ccccc1	1.5325	20	1.5395	1.5383	1.5374	1.5383	1.5408	1.5403
3360-41-6	OCCCCc1ccccc1	1.5214	20	1.5194	1.5214	1.5231	1.5199	1.5239	1.5241
98-91-9	SC(=O)c1ccccc1	1.604	20	1.5893	1.5873	1.5853	1.5956	1.5889	1.5886
108-45-2	Nc1cccc(c1)N	1.6339	58	1.6182	1.6141	1.6087	1.6362	1.6427	1.6412
88-95-9	ClC(=O)c1ccccc1C(=O)Cl	1.5684	20	1.5729	1.5755	1.5748	1.5698	1.5724	1.569
99-63-8	ClC(=O)c1cccc(c1)C(=O)Cl	1.57	47	1.5729	1.5751	1.5748	1.5691	1.5629	1.5701
64-04-0	NCCc1ccccc1	1.529	25	1.5262	1.5265	1.5261	1.5287	1.5353	1.536
60-12-8	OCCc1ccccc1	1.5325	20	1.5283	1.5292	1.5295	1.5424	1.5389	1.5382
100-53-8	SCc1ccccc1	1.5151	20	1.5638	1.5639	1.5634	1.5523	1.5626	1.563
10521-91-2	OCCCCCc1ccccc1	1.5156	20	1.5143	1.517	1.5192	1.509	1.5175	1.5175
645-59-0	N#CCCc1ccccc1	1.5266	28	1.5171	1.5177	1.5179	1.5216	1.5186	1.5209
24734-68-7	SCCCc1ccccc1	1.5494	20	1.5576	1.5565	1.5567	1.5433	1.5479	1.5496
122-97-4	OCCCc1ccccc1	1.5357	25	1.5241	1.5251	1.5265	1.5247	1.526	1.5281
368-43-4	FS(=O)(=O)c1ccccc1	1.4932	18	1.4931	1.4945	1.4928	1.4931	1.4983	1.4968
108-98-5	Sc1ccccc1	1.5893	20	1.5575	1.5566	1.5553	1.5708	1.5725	1.5719
87-66-1	Oc1c(O)cccc1O	1.561	134	1.5803	1.5559	1.5748	1.5626	1.563	1.5676
274-09-9	C1Oc2c(O1)cccc2	1.5398	20	1.532	1.5302	1.5274	1.5411	1.5411	1.541
2620-50-0	NCc1ccc2c(c1)OCO2	1.5635	20	1.5589	1.558	1.5586	1.5617	1.5585	1.558
271-89-6	c1ccc2c(c1)occ2	1.5615	17	1.5552	1.5556	1.5523	1.5636	1.5697	1.5688
65-85-0	OC(=O)c1ccccc1	1.504	132	1.5285	1.5288	1.5322	1.5047	1.5065	1.5071
93-97-0	O=C(c1ccccc1)OC(=O)c1ccccc1	1.5767	15	1.5713	1.5777	1.5817	1.5735	1.5765	1.5746
100-47-0	N#Cc1ccccc1	1.5289	20	1.5244	1.5258	1.5231	1.5338	1.5326	1.5303
119-61-9	O=C(c1ccccc1)c1ccccc1	1.6077	19	1.6007	1.6039	1.604	1.6059	1.602	1.6
254-04-6	C1=Cc2c(OC1)cccc2	1.5869	24	1.5795	1.5749	1.571	1.5888	1.5893	1.5886
95-15-8	c1ccc2c(c1)scc2	1.6374	37	1.6191	1.614	1.6105	1.6353	1.6353	1.6352
273-53-0	c1ccc2c(c1)ocn2	1.5594	20	1.5569	1.5568	1.5556	1.5577	1.5577	1.5581
618-32-6	BrC(=O)c1ccccc1	1.5868	25	1.5786	1.5731	1.5714	1.5849	1.5784	1.5781
98-88-4	ClC(=O)c1ccccc1	1.5537	20	1.5424	1.5412	1.5396	1.5528	1.549	1.5484
94-36-0	O=C(c1ccccc1)OOC(=O)c1ccccc1	1.543	NT	1.5448	NA	NA	1.5474	NA	NA
156-08-1	CN([C@@H](Cc1ccccc1)C)Cc1ccccc1	1.5515	19	1.5454	1.5421	1.5449	1.55	1.5469	1.5453
140-11-4	CC(=O)OCc1ccccc1	1.5232	20	1.5134	1.5119	1.5112	1.505	1.5004	1.4997
2495-35-4	C=CC(=O)OCc1ccccc1	1.5143	20	1.5375	1.5386	1.5376	1.5136	1.5137	1.513
100-51-6	OCc1ccccc1	1.5396	20	1.5318	1.5326	1.5321	1.5359	1.5309	1.5305
100-46-9	NCc1ccccc1	1.5401	20	1.5286	1.5288	1.5283	1.539	1.5379	1.537
104-63-2	OCCNCc1ccccc1	1.543	20	1.5419	1.5464	1.5476	1.5428	1.5465	1.5468
103-32-2	c1ccc(cc1)NCc1ccccc1	1.6118	25	1.6288	1.6281	1.6305	1.6112	1.6078	1.6066
120-51-4	O=C(c1ccccc1)OCc1ccccc1	1.568	20	1.5825	1.5859	1.5876	1.5622	1.5642	1.5631
103-37-7	CCCC(=O)OCc1ccccc1	1.492	20	1.5052	1.5053	1.5062	1.4925	1.4925	1.4924
140-18-1	ClCC(=O)OCc1ccccc1	1.5426	18	1.5432	1.5419	1.5409	1.5344	1.5312	1.5288
501-53-1	ClC(=O)OCc1ccccc1	1.519	20	1.5339	1.5321	1.5307	1.5208	1.52	1.5193
140-25-0	CCCCCCCCCCCC(=O)OCc1ccccc1	1.4812	24	1.4694	1.4704	1.4735	1.4755	1.4758	1.4746
14321-27-8	CCNCc1ccccc1	1.5117	20	1.5178	1.5177	1.5176	1.5098	1.5128	1.5131
92-59-1	CCN(c1ccccc1)Cc1ccccc1	1.5943	23	1.5999	1.596	1.5993	1.5902	1.5883	1.587
539-30-0	CCOCc1ccccc1	1.4955	20	1.5101	1.5082	1.5077	1.4879	1.4894	1.4893
104-57-4	O=COCc1ccccc1	1.5154	20	1.5095	1.5105	1.508	1.5071	1.5052	1.5053
102-97-6	CC(NCc1ccccc1)C	1.5025	20	1.5112	1.5105	1.5109	1.5046	1.5048	1.5053
622-78-6	S=C=NCc1ccccc1	1.6049	15	1.6043	1.6014	1.6037	1.6074	1.6101	1.6124
103-38-8	CC(CC(=O)OCc1ccccc1)C	1.4884	20	1.5006	1.5017	1.5031	1.4889	1.486	1.4858
103-28-6	CC(C(=O)OCc1ccccc1)C	1.4883	20	1.5052	1.5053	1.5062	1.4853	1.4869	1.487
935-05-7	ONOCc1ccccc1	1.4989	25	1.494	1.497	1.495	NA	NA	NA
622-08-2	OCCOCc1ccccc1	1.5233	20	1.5325	1.5332	1.5348	1.5144	1.5204	1.5211
28994-41-4	Oc1ccccc1Cc1ccccc1	1.5994	20	1.5945	1.6034	1.6026	1.5988	1.5993	1.5984
2759-28-6	N1CCN(CC1)Cc1ccccc1.OC(=O)/C=C/C(=O)O.OC(=O)/C=C/C(=O)O	1.543	28	1.5429	1.5431	1.5428	1.5426	1.5416	1.5417
31252-42-3	N1CCC(CC1)Cc1ccccc1	1.5337	25	1.5394	1.5391	1.5387	1.5355	1.5381	1.5386
101-82-6	c1ccc(cc1)Cc1ccccn1	1.5785	20	1.6101	1.6101	1.6102	1.5803	1.584	1.5838
2116-65-6	c1ccc(cc1)Cc1ccncc1	1.5818	20	1.6036	1.6089	1.6105	1.5785	1.5823	1.5812
2051-97-0	c1ccc(cc1)Cn1cccc1	1.5655	24	1.5699	1.5708	1.5759	1.5726	1.5716	1.5702
1148-11-4	OC(=O)[C@H]1CCCN1C(=O)OCc1ccccc1	1.531	20	1.5354	1.5382	1.5357	1.5308	1.5304	1.5295
118-58-1	O=C(c1ccccc1O)OCc1ccccc1	1.5805	20	1.578	1.5936	1.5944	1.5786	1.5761	1.5756
286-08-8	C1CC[C@H]2[C@@H](C1)C2	1.4564	20	1.4406	1.4411	1.4398	1.4504	1.4469	1.4475
95-11-4	N#C[C@@H]1C[C@@H]2C[C@@H]1C=C2	1.4885	20	1.4908	1.4865	1.4844	1.487	1.483	1.4827
90-42-6	O=C1CCCC[C@H]1C1CCCCC1	1.4877	25	1.489	1.4885	1.4839	1.4868	1.4909	1.4906
4884-25-7	O[C@@H]1CCC[C@@H]1C1CCCC1	1.4884	17	1.4855	1.4889	1.4824	1.4884	1.4951	1.4889
4884-24-6	O=C1CCC[C@@H]1C1CCCC1	1.4763	NT	1.4815	NA	NA	1.4829	NA	NA
1464-53-5	O1C[C@H]1[C@H]1OC1	1.435	20	1.4275	1.4266	1.4235	1.4367	1.4371	1.4364
92-52-4	c1ccc(cc1)c1ccccc1	1.588	77	1.5956	1.5911	1.5935	1.5926	1.5993	1.603
581-50-0	c1ccc(nc1)c1cccnc1	1.6223	20	1.6219	1.6214	1.6215	1.6205	1.617	1.6174
112-24-3	NCCNCCNCCN	1.4971	20	1.4978	1.4991	1.4999	1.4964	1.4985	1.4982
7300-34-7	NCCCOCCCCOCCCN	1.4619	20	1.4659	1.4664	1.4684	1.4632	1.4677	1.467
5414-19-7	BrCCOCCBr	1.5131	27	1.5119	1.5121	1.5132	1.5158	1.5179	1.5179
112-26-5	ClCCOCCOCCCl	1.4592	25	1.4607	1.4624	1.4625	1.4561	1.4597	1.4614
623-97-2	ClCCOC(=O)OCCCl	1.461	20	1.4547	1.455	1.4536	1.4607	1.4566	1.4548
6294-34-4	ClCCP(=O)(OCCCl)OCCCl	1.488	25	1.4837	1.4832	1.4806	1.4884	1.4887	1.4893
111-44-4	ClCCOCCCl	1.451	20	1.4513	1.4514	1.4495	1.4521	1.4533	1.4529
505-60-2	ClCCSCCCl	1.5313	20	1.53	1.5313	1.5313	1.5279	1.5306	1.5304
542-88-1	ClCOCCl	1.435	21	1.435	1.4348	1.4355	1.4325	1.4242	1.4227
629-36-7	ClCCCOCCCCl	1.4158	20	1.4579	1.4597	1.4584	1.4418	1.454	1.4537
1656-48-0	N#CCCOCCC#N	1.4405	20	1.4462	1.447	1.4472	1.4403	1.4404	1.4395
111-97-7	N#CCCSCCC#N	1.5047	20	1.5051	1.5046	1.5046	1.5048	1.506	1.506
5966-51-8	OC(CN(C)C)CN(C)C	1.4418	20	1.45	1.4526	1.4522	1.4417	1.4454	1.445
101-90-6	O1C[C@@H]1COc1cccc(c1)OC[C@@H]1OC1	1.5408	20	1.5635	1.5697	1.5663	1.5392	1.5392	1.5403
103-23-1	CCCC[C@H](COC(=O)CCCCC(=O)OC[C@@H](CCCC)CC)CC	1.4474	20	1.4416	1.444	1.4414	1.4474	1.451	1.4498
103-24-2	CCCC[C@H](COC(=O)CCCCCCCC(=O)OC[C@@H](CCCC)CC)CC	1.446	25	1.443	1.4444	1.4411	1.4494	1.4497	1.4501
10143-60-9	CCCC[C@H](COC[C@@H](CCCC)CC)CC	1.4325	20	1.4219	1.4346	1.4326	1.4327	1.4334	1.4336
3658-48-8	CCCC[C@H](CO[P@@H](=O)OC[C@@H](CCCC)CC)CC	1.442	20	1.4399	1.4404	1.4389	1.4438	1.4422	1.4411
117-81-7	CCCC[C@H](COC(=O)c1ccccc1C(=O)OC[C@@H](CCCC)CC)CC	1.4853	20	1.4571	1.4516	1.4543	1.4829	1.4759	1.4768
122-62-3	CCCC[C@H](COC(=O)CCCCCCCCC(=O)OC[C@@H](CCCC)CC)CC	1.451	25	1.4434	1.445	1.4407	1.4495	1.45	1.4499
102-79-4	CCCCN(CCO)CCO	1.4625	20	1.4704	1.4739	1.4745	1.4712	1.4741	1.4741
139-87-7	OCC[NH+](CCO)CC	1.4663	20	1.4678	1.468	1.4687	1.4661	1.4665	1.4662
105-59-9	OCCN(CCO)C	1.4685	20	1.4697	1.4708	1.4718	1.4712	1.47	1.4699
111-48-8	OCCSCCO	1.5211	20	1.516	1.5135	1.5128	1.5212	1.5233	1.5228
3570-55-6	SCCSCCS	1.5982	20	1.5981	1.5979	1.5982	1.5989	1.5981	1.5999
64057-79-0	O=C(OCC(=C)C)OCC(=C)C	1.4371	20	1.4353	1.4357	1.4364	1.4349	1.4331	1.433
3748-13-8	CC(=C)c1cccc(c1)C(=C)C	1.557	20	1.57	1.5691	1.5691	1.5591	1.5645	1.5645
64168-11-2	CN1CCC(CC1)CCCC1CCN(CC1)C	1.4804	25	1.4838	1.4844	1.4867	1.4811	1.4796	1.48
10024-74-5	C[C@@H](c1ccccc1)N[C@H](c1ccccc1)C	1.573	NT	1.5546	NA	NA	1.5702	NA	NA
328-74-5	Nc1cc(cc(c1)C(F)(F)F)C(F)(F)F	1.4335	20	1.4277	1.4294	1.4279	1.4341	1.4359	1.4357
402-31-3	FC(c1cccc(c1)C(F)(F)F)(F)F	1.3916	25	1.3846	1.3775	1.3837	1.3938	1.3942	1.3969
5655-61-8	CC(=O)O[C@@H]1C[C@H]2C([C@]1(C)CC2)(C)C	1.4626	20	1.4748	1.477	1.4727	1.4612	1.4609	1.4576
79-08-3	OC(=O)CBr	1.4804	50	1.4788	1.4715	1.4767	1.4811	1.4717	1.4758
598-31-2	CC(=O)CBr	1.4697	15	1.4617	1.4591	1.458	1.4694	1.4607	1.459
598-21-0	BrCC(=O)Br	1.5449	20	1.5264	1.5251	1.522	1.5329	1.5246	1.5233
615-36-1	Nc1ccccc1Br	1.6113	20	1.6154	1.6164	1.617	1.6199	1.6213	1.6213
578-57-4	COc1ccccc1Br	1.5727	20	1.5631	1.5618	1.5604	1.5676	1.5691	1.5693
2398-37-0	COc1cccc(c1)Br	1.5635	20	1.5631	1.5618	1.5604	1.5712	1.5715	1.5718
104-92-7	COc1ccc(cc1)Br	1.5642	20	1.5631	1.5618	1.5604	1.5705	1.57	1.5691
6630-33-7	O=Cc1ccccc1Br	1.5925	20	1.5938	1.5894	1.5889	1.5998	1.5981	1.5983
3132-99-8	O=Cc1cccc(c1)Br	1.5935	20	1.5938	1.5894	1.5889	1.594	1.5954	1.5949
108-86-1	Brc1ccccc1	1.5597	20	1.5554	1.556	1.5556	1.5634	1.569	1.5684
2113-57-7	Brc1cccc(c1)c1ccccc1	1.6411	20	1.6407	1.6403	1.6389	1.6395	1.6385	1.6364
109-65-9	CCCCBr	1.4401	20	1.4406	1.4404	1.4407	1.4377	1.4387	1.4382
5787-31-5	CC[C@H](Br)C	1.4366	20	1.4356	1.436	1.4365	1.433	1.4329	1.4328
32620-08-9	CC/C=C/Br	1.4527	20	1.4623	1.4632	1.4645	1.4559	1.4625	1.4625
23074-36-4	CCC(=C)Br	1.4527	20	1.4604	1.4589	1.459	1.448	1.4517	1.4523
5162-44-7	BrCCC=C	1.4622	20	1.4654	1.4642	1.4646	1.4655	1.4693	1.4692
3017-71-8	C/C=C(\Br)/C	1.4602	16	1.4656	1.4644	1.4624	1.4677	1.4752	1.4742
3972-65-4	CC(c1ccc(cc1)Br)(C)C	1.5436	20	1.5446	1.5446	1.5467	1.5427	1.5325	1.5328
694-80-4	Clc1ccccc1Br	1.5809	20	1.5805	1.5821	1.5813	1.5724	1.5802	1.5791
108-37-2	Clc1cccc(c1)Br	1.5771	20	1.5805	1.5821	1.5813	1.5736	1.5812	1.5805
106-39-8	Clc1ccc(cc1)Br	1.5531	70	1.5805	1.5736	1.5813	1.5727	1.5655	1.5777
6940-78-9	ClCCCCBr	1.4885	20	1.4853	1.4821	1.4809	1.4821	1.4851	1.4846
593-96-4	C[C@H](Br)Cl	1.466	20	1.467	1.4663	1.4667	1.4687	1.4691	1.4687
107-04-0	ClCCBr	1.4908	20	1.477	1.4754	1.4741	1.4913	1.4889	1.4883
593-98-6	F[C@@H](Br)Cl	1.4144	25	1.4267	1.4262	1.4306	1.4258	1.4229	1.425
74-97-5	ClCBr	1.4838	20	1.4794	1.4778	1.4773	1.4815	1.4826	1.4825
3017-96-7	C[C@H](CBr)Cl	1.4745	20	1.4751	1.4734	1.4726	1.4771	1.4775	1.4772
109-70-6	ClCCCBr	1.4864	20	1.4814	1.479	1.4777	1.4836	1.4857	1.4848
3017-95-6	C[C@H](CCl)Br	1.4795	20	1.4751	1.4734	1.4726	1.4809	1.4808	1.481
2310-98-7	CC(Br)(Cl)C	1.4575	20	1.4554	1.4559	1.4565	1.4605	1.4639	1.4637
354-06-3	F[C@@H](C(Br)(F)F)Cl	1.3738	20	1.3799	1.378	1.383	1.3688	1.3703	1.3722
151-67-7	Cl[C@@H](C(F)(F)F)Br	1.3697	0	1.3799	1.3869	1.383	1.3709	1.38	1.3758
2404-35-5	BrC1CCCCCC1	1.4996	20	1.4786	1.476	1.4741	1.5016	1.4995	1.4985
108-85-0	BrC1CCCCC1	1.4957	20	1.4744	1.4725	1.4708	1.4922	1.4891	1.4889
1521-51-3	Br[C@@H]1CCCC=C1	1.532	20	1.499	1.4965	1.4952	1.518	1.5112	1.5109
137-43-9	BrC1CCCC1	1.4886	20	1.4693	1.4684	1.467	1.4885	1.4866	1.486
112-29-8	CCCCCCCCCCBr	1.4557	20	1.4612	1.4582	1.4579	1.4549	1.4587	1.4583
2623-95-2	CCCCCCCC[C@@H](C(=O)O)Br	1.4595	24	1.4718	1.4747	1.4741	1.4636	1.4675	1.4666
75-27-4	ClC(Br)Cl	1.4964	20	1.493	1.4921	1.4911	1.5081	1.5083	1.5076
2032-35-1	BrCC(OCC)OCC	1.4387	20	1.4445	1.4466	1.4474	1.4452	1.4469	1.4479
5061-21-2	O=C1OCC[C@@H]1Br	1.5059	20	1.4764	1.475	1.4727	1.5029	1.4989	1.4988
25245-34-5	COc1ccc(c(c1)Br)OC	1.57	20	1.5669	1.5661	1.5646	1.5688	1.5695	1.5708
2859-78-1	COc1cc(Br)ccc1OC	1.5743	20	1.5669	1.5661	1.5646	1.576	1.5743	1.5754
7252-83-7	BrCC(OC)OC	1.445	20	1.4482	1.4492	1.4489	1.4469	1.451	1.4522
583-70-0	Cc1ccc(c(c1)C)Br	1.5501	20	1.5582	1.559	1.5591	1.5546	1.5542	1.5543
556-96-7	Cc1cc(C)cc(c1)Br	1.5462	22	1.5582	1.5589	1.5591	1.5469	1.5477	1.5473
576-22-7	Cc1cccc(c1Br)C	1.5552	20	1.5582	1.559	1.5591	1.5534	1.5527	1.5522
553-94-6	Cc1ccc(c(c1)Br)C	1.5514	18	1.5582	1.5591	1.5591	1.5539	1.5538	1.5533
583-71-1	Brc1ccc(c(c1)C)C	1.553	20	1.5582	1.559	1.5591	1.5526	1.5526	1.5524
6138-90-5	BrC/C=C(/CCC=C(C)C)\C	1.5027	20	1.5043	1.5022	1.5043	1.5075	1.5093	1.509
143-15-7	CCCCCCCCCCCCBr	1.4583	20	1.462	1.4604	1.46	1.4565	1.4599	1.4594
111-56-8	CCCCCCCCCC[C@@H](C(=O)O)Br	1.4585	24	1.4662	1.4716	1.4707	1.4608	1.4664	1.4633
74-96-4	CCBr	1.4239	20	1.4279	1.4307	1.4315	1.4265	1.4261	1.4265
540-51-2	OCCBr	1.4915	20	1.4769	1.4753	1.4744	1.4886	1.4832	1.4825
593-60-2	BrC=C	1.438	20	1.4509	1.4542	1.4562	1.4486	1.4549	1.4582
588-96-5	CCOc1ccc(cc1)Br	1.5517	20	1.5508	1.5506	1.5507	1.5507	1.5511	1.5508
592-55-2	BrCCOCC	1.4447	20	1.4446	1.4443	1.4436	1.4502	1.4531	1.4522
585-71-7	C[C@@H](c1ccccc1)Br	1.5543	25	1.555	1.5542	1.5551	1.5553	1.552	1.5529
1973-22-4	CCc1ccccc1Br	1.5472	20	1.5532	1.5536	1.5542	1.5479	1.5494	1.5497
2725-82-8	CCc1cccc(c1)Br	1.5465	20	1.5532	1.5536	1.5542	1.5464	1.5485	1.5489
1585-07-5	CCc1ccc(cc1)Br	1.5445	20	1.5532	1.5536	1.5542	1.5448	1.5464	1.5461
1647-26-3	BrCCC1CCCCC1	1.4899	20	1.4858	1.4827	1.4807	1.4933	1.491	1.4915
1072-85-1	Fc1ccccc1Br	1.5337	20	1.5289	1.5298	1.5294	1.5314	1.5351	1.5352
1073-06-9	Fc1cccc(c1)Br	1.5257	20	1.5289	1.5298	1.5294	1.53	1.5352	1.5353
460-00-4	Fc1ccc(cc1)Br	1.531	15	1.5289	1.5308	1.5294	1.5257	1.5322	1.5302
762-49-2	FCCBr	1.4236	20	1.4086	1.408	1.4104	1.4214	1.4193	1.4199
584-12-3	Brc1ccco1	1.498	20	1.4975	1.4997	1.5006	1.5045	1.5092	1.5098
22037-28-1	Brc1cocc1	1.4958	20	1.4992	1.499	1.5002	1.4959	1.5029	1.5038
3508-00-7	CCCCCCCCCCCCCCCCCBr	1.4625	20	1.4561	1.4588	1.4584	1.4623	1.4572	1.4572
998-93-6	CCCC(CCC)Br	1.4495	20	1.4506	1.4477	1.4475	1.4472	1.4484	1.448
112-82-3	CCCCCCCCCCCCCCCCBr	1.4618	25	1.4578	1.4582	1.4594	1.4611	1.4568	1.4582
3377-86-4	CCCC[C@H](Br)C	1.4832	25	1.4464	1.4433	1.4443	1.4432	1.4415	1.4425
30752-19-3	CCCCCCOc1ccc(cc1)Br	1.5262	20	1.5265	1.5287	1.5327	1.5237	1.5248	1.5257
583-55-1	Brc1ccccc1I	1.6618	25	1.6674	1.6673	1.6676	1.6634	1.6583	1.6591
557-68-6	BrCI	1.641	20	1.6365	1.6367	1.6356	1.64	1.6186	1.6161
586-61-8	CC(c1ccc(cc1)Br)C	1.5569	20	1.5491	1.5493	1.5506	1.5436	1.5395	1.5395
74-83-9	CBr	1.4218	20	1.4269	1.4304	1.4309	1.4204	1.4263	1.4301
6482-24-2	COCCBr	1.44753	20	1.4462	1.4453	1.4441	1.4512	1.4541	1.4532
100-39-0	BrCc1ccccc1	1.5752	20	1.5671	1.5656	1.5652	1.567	1.5681	1.5669
107-82-4	BrCCC(C)C	1.442	20	1.446	1.4446	1.4447	1.4396	1.4387	1.4387
507-36-8	CCC(Br)(C)C	1.4421	NT	1.4367	NA	NA	1.4374	NA	NA
2550-36-9	BrCC1CCCCC1	1.4907	30	1.4827	1.4776	1.478	1.4946	1.4871	1.4907
456-41-7	BrCc1cccc(c1)F	1.5474	20	1.5418	1.5412	1.5399	1.5387	1.5371	1.5368
89-92-9	BrCc1ccccc1C	1.573	20	1.5678	1.5665	1.5665	1.5618	1.5596	1.5591
620-13-3	BrCc1cccc(c1)C	1.566	20	1.5678	1.5665	1.5665	1.5617	1.5601	1.56
82584-73-4	BrC[C@H]1CO1	1.4841	20	1.4647	1.4649	1.4622	1.481	1.4765	1.4761
626-88-0	BrCCCC(C)C	1.449	NT	1.4506	NA	NA	1.4438	NA	NA
4283-80-1	CCCC(Br)(C)C	1.442	23	1.442	1.4396	1.4403	1.4429	1.4411	1.4425
25346-31-0	CCC(CC)(Br)C	1.4525	20	1.442	1.4401	1.4403	1.4458	1.4451	1.445
6627-55-0	Cc1ccc(c(c1)Br)O	1.5772	20	1.5848	1.5866	1.5838	1.5775	1.5754	1.5756
78-77-3	BrCC(C)C	1.4348	20	1.4406	1.4404	1.4407	1.4363	1.4343	1.4344
507-19-7	CC(Br)(C)C	1.4278	20	1.4306	1.4314	1.4322	1.43	1.4319	1.4324
1192-30-9	BrC[C@H]1CCCO1	1.485	20	1.4722	1.4719	1.4697	1.4889	1.4909	1.4911
90-11-9	Brc1cccc2c1cccc2	1.658	20	1.6389	1.637	1.6359	1.6553	1.6537	1.6539
585-79-5	Brc1cccc(c1)[N](=O)O	1.5979	20	1.5909	1.594	1.5909	1.5968	1.5962	1.593
563-70-2	O[N](=O)CBr	1.488	20	1.4891	1.4838	1.4842	1.4822	1.4792	1.4769
112-89-0	CCCCCCCCCCCCCCCCCCBr	1.4631	20	1.4542	1.4575	1.457	1.4632	1.4561	1.4561
111-83-1	CCCCCCCCBr	1.4503	25	1.4575	1.4531	1.454	1.453	1.4546	1.4557
60251-57-2	CCCCCC[C@H](Br)C	1.4442	25	1.4539	1.4495	1.4503	1.4508	1.4499	1.4516
629-72-1	CCCCCCCCCCCCCCCBr	1.4611	20	1.4594	1.4605	1.4601	1.4598	1.4591	1.4588
344-04-7	Fc1c(F)c(F)c(c(c1F)Br)F	1.449	20	1.4451	1.4452	1.4452	1.4506	1.4512	1.4505
110-53-2	CCCCCBr	1.4447	20	1.446	1.4446	1.4447	1.4442	1.4454	1.4451
107-81-3	CCC[C@H](Br)C	1.4413	20	1.4414	1.4404	1.4406	1.4392	1.4389	1.4388
1809-10-5	CCC(CC)Br	1.4441	20	1.4414	1.4404	1.4406	1.4409	1.4423	1.4418
5414-21-1	BrCCCCC#N	1.478	20	1.4812	1.4777	1.4761	1.4816	1.4769	1.478
1119-51-3	BrCCCC=C	1.464	20	1.4674	1.4658	1.4665	1.4654	1.4687	1.4689
95-56-7	Oc1ccccc1Br	1.589	20	1.5838	1.5862	1.5831	1.5867	1.5832	1.5834
101-55-3	Brc1ccc(cc1)Oc1ccccc1	1.6084	20	1.6193	1.6203	1.6225	1.6101	1.6108	1.609
2142-63-4	Brc1cccc(c1)C(=O)C	1.5755	20	1.5792	1.5732	1.5724	1.5933	1.579	1.5795
99-90-1	CC(=O)c1ccc(cc1)Br	1.647	NT	1.5792	NA	NA	1.5965	NA	NA
2114-00-3	C[C@@H](C(=O)c1ccccc1)Br	1.572	20	1.5738	1.5674	1.5682	1.5785	1.5723	1.5724
106-94-5	CCCBr	1.4343	20	1.4345	1.4358	1.4363	1.4316	1.431	1.4309
75-26-3	CC(Br)C	1.4251	20	1.4292	1.4311	1.4319	1.4306	1.4284	1.4291
2417-90-5	BrCCC#N	1.48	20	1.4701	1.4687	1.4674	1.482	1.4769	1.4763
10327-08-9	C[C@@H](C(=O)O)Br	1.4753	20	1.4748	1.4753	1.4732	1.4713	1.4694	1.4684
627-18-9	OCCCBr	1.4834	25	1.4797	1.4763	1.4768	1.4896	1.4854	1.486
7148-74-5	C[C@@H](C(=O)Cl)Br	1.478	20	1.4847	1.4813	1.4806	1.4853	1.4825	1.4823
590-13-6	C/C=C\Br	1.456	20	1.4589	1.4602	1.4617	1.4583	1.4653	1.4664
557-93-7	CC(=C)Br	1.4467	16	1.4568	1.4573	1.4559	1.4494	1.4557	1.4557
106-95-6	BrCC=C	1.4697	20	1.4629	1.4622	1.4624	1.4708	1.473	1.4733
4392-24-9	BrC/C=C/c1ccccc1	1.613	20	1.6027	1.5997	1.5999	1.6091	1.6091	1.6077
637-59-2	BrCCCc1ccccc1	1.544	25	1.557	1.5553	1.5569	1.5529	1.5539	1.5544
106-96-7	BrCC#C	1.4922	20	1.4881	1.4875	1.4851	1.4884	1.4869	1.4877
109-04-6	Brc1ccccn1	1.5734	20	1.5716	1.5722	1.5718	1.5672	1.5645	1.5646
626-55-1	Brc1cccnc1	1.5694	20	1.5707	1.5706	1.5709	1.5681	1.5707	1.5701
1120-87-2	Brc1ccncc1	1.5694	20	1.5707	1.5706	1.5709	1.5731	1.5726	1.5714
5332-24-1	Brc1cnc2c(c1)cccc2	1.6641	20	1.6633	1.6619	1.6606	1.6628	1.657	1.6573
112-71-0	CCCCCCCCCCCCCCBr	1.4603	20	1.4607	1.4609	1.4605	1.4586	1.4597	1.4594
3034-53-5	Brc1nccs1	1.5927	20	1.5905	1.5911	1.5912	1.5931	1.5943	1.5958
1003-09-4	Brc1cccs1	1.5868	20	1.5827	1.5826	1.5816	1.5899	1.5905	1.5912
872-31-1	Brc1cscc1	1.5919	20	1.5901	1.5898	1.5898	1.5873	1.5856	1.5852
95-46-5	Cc1ccccc1Br	1.5565	20	1.5569	1.5575	1.5573	1.5562	1.5599	1.5597
591-17-3	Cc1cccc(c1)Br	1.551	20	1.5569	1.5575	1.5573	1.5531	1.5573	1.5575
106-38-7	Cc1ccc(cc1)Br	1.5477	20	1.5569	1.5575	1.5573	1.5516	1.5561	1.5555
765-09-3	CCCCCCCCCCCCCBr	1.4574	25	1.4616	1.4593	1.4604	1.4574	1.4584	1.4595
421-06-7	BrCC(F)(F)F	1.3331	20	1.3467	1.3413	1.3497	1.3421	1.3464	1.3523
392-83-6	Brc1ccccc1C(F)(F)F	1.4817	20	1.473	1.4751	1.474	1.4734	1.4689	1.4686
401-78-5	Brc1cccc(c1)C(F)(F)F	1.4716	20	1.473	1.4751	1.474	1.4712	1.4675	1.4679
402-43-7	FC(c1ccc(cc1)Br)(F)F	1.4705	25	1.473	1.4714	1.474	1.4638	1.4598	1.4619
560-95-2	BrC([N](=O)O)([N](=O)O)[N](=O)O	1.4808	20	1.4852	1.4839	1.4868	1.4818	1.4796	1.4813
693-67-4	CCCCCCCCCCCBr	1.4552	25	1.4619	1.4581	1.4591	1.4556	1.4579	1.459
98-81-7	BrC(=C)c1ccccc1	1.5881	20	1.5935	1.5926	1.5922	1.5888	1.5892	1.5895
588-73-8	Br/C=C\c1ccccc1	1.599	22	1.6091	1.6112	1.6122	1.6046	1.6056	1.6054
588-72-7	Br/C=C\c1ccccc1	1.6093	20	1.6091	1.6113	1.6122	1.6046	1.606	1.6054
2039-88-5	C=Cc1ccccc1Br	1.5927	20	1.5935	1.5926	1.5922	1.5949	1.5944	1.5942
2039-82-9	C=Cc1ccc(cc1)Br	1.5947	20	1.5935	1.5926	1.5922	1.593	1.5929	1.5922
590-19-2	CC=C=C	1.4205	1	1.4123	1.4133	1.407	1.4129	1.3994	1.3981
106-99-0	C=CC=C	1.4292	-25	1.4324	1.4313	1.4361	1.4243	1.4277	1.4195
16939-57-4	C=C/C=C/c1ccccc1	1.6089	25	1.5846	1.5826	1.5826	1.5809	1.5751	1.5761
123-72-8	CCCC=O	1.3843	20	1.3864	1.3897	1.3928	1.3801	1.3827	1.3827
541-35-5	CCCC(=O)N	1.4087	130	1.4233	1.4127	1.4243	1.4163	1.4145	1.4197
638-37-9	O=CCCC=O	1.4262	18	1.4225	1.4258	1.4282	1.4223	1.4213	1.4207
110-60-1	NCCCCN	1.4969	20	1.4589	1.4568	1.456	1.4696	1.4644	1.463
26171-83-5	CC[C@@H](CO)O	1.4378	20	1.4463	1.448	1.4463	1.4406	1.4451	1.4452
107-88-0	OCC[C@H](O)C	1.4401	20	1.4463	1.448	1.4463	1.4472	1.45	1.4498
6982-25-8	C[C@H]([C@H](O)C)O	1.431	25	1.4439	1.4446	1.4436	1.4399	1.4399	1.4414
628-67-1	CC(=O)OCCCCOC(=O)C	1.4251	15	1.415	1.4158	1.4146	1.4245	1.4206	1.4185
2425-79-8	C(COC[C@@H]1OC1)CCOC[C@@H]1OC1	1.4611	20	1.4627	1.4683	1.4665	1.4597	1.4632	1.4619
1189-08-8	C[C@@H](OC(=O)C(=C)C)CCOC(=O)C(=C)C	1.4495	25	1.4554	1.4555	1.4577	1.4506	1.4516	1.4532
2082-81-7	O=C(C(=C)C)OCCCCOC(=O)C(=C)C	1.456	20	1.4603	1.4622	1.4624	1.4564	1.458	1.4574
431-03-8	CC(=O)C(=O)C	1.3951	20	1.4151	1.4158	1.4157	1.3997	1.4072	1.4068
543-20-4	ClC(=O)CCC(=O)Cl	1.4683	20	1.461	1.4611	1.4621	1.467	1.4685	1.4678
1191-08-8	SCCCCS	1.529	20	1.538	1.5392	1.5406	1.5332	1.5332	1.5332
109-74-0	CCCC#N	1.3842	20	1.3792	1.3805	1.3829	1.3822	1.3786	1.3788
2386-60-9	CCCCS(=O)(=O)Cl	1.4559	20	1.462	1.4627	1.4624	1.4581	1.458	1.4586
1633-83-6	O=S1(=O)CCCCO1	1.464	20	1.4446	1.4446	1.4445	1.4642	1.4649	1.4661
109-79-5	CCCCS	1.444	20	1.4418	1.4419	1.4422	1.4426	1.4436	1.4429
91840-99-2	CC[C@H](S)C	1.4366	20	1.4386	1.4383	1.4385	1.4345	1.4359	1.4356
3068-00-6	OCC[C@@H](CO)O	1.4688	20	1.4913	1.48	1.475	1.4917	1.4793	1.4789
107-92-6	CCCC(=O)O	1.398	20	1.4085	1.4119	1.4114	1.402	1.405	1.4034
106-31-0	CCCC(=O)OC(=O)CCC	1.407	20	1.4138	1.4144	1.4146	1.4106	1.4108	1.4105
71-36-3	CCCCO	1.3988	20	1.4057	1.4058	1.4076	1.3936	1.3961	1.396
78-92-2	CC[C@H](O)C	1.3978	20	1.4032	1.4032	1.4046	1.4029	1.3972	1.3978
78-93-3	CCC(=O)C	1.3788	20	1.3849	1.3878	1.3901	1.3748	1.3753	1.3756
5921-54-0	CC/C(=N/N=C(\CC)/C)/C	1.4511	20	1.4515	1.4519	1.4526	1.4542	1.4567	1.4561
141-75-3	CCCC(=O)Cl	1.4121	20	1.4147	1.4152	1.4168	1.4139	1.4106	1.4113
123-73-9	C/C=C/C=O	1.4366	20	1.4318	1.4331	1.4348	1.4381	1.4361	1.4351
106-98-9	CCC=C	1.3962	20	1.3818	1.385	1.3887	1.3591	1.3588	1.3608
590-18-1	C/C=C\C	1.3931	-25	1.3866	1.3996	1.3918	1.3869	1.3996	1.3904
764-42-1	N#C/C=C/C#N	1.4349	111	1.4348	1.4354	1.4385	1.4398	1.4393	1.451
6117-80-2	OC/C=C\CO	1.4782	20	1.4831	1.4835	1.4823	1.4799	1.4806	1.4798
821-11-4	OC/C=C/CO	1.4755	20	1.4831	1.4835	1.4823	1.4799	1.4806	1.4798
627-63-4	ClC(=O)/C=C/C(=O)Cl	1.5004	18	1.4995	1.4985	1.4967	1.499	1.5025	1.501
627-26-9	C/C=C/C#N	1.4225	20	1.4103	1.4077	1.4084	1.4191	1.4242	1.422
109-75-1	C=CCC#N	1.406	20	1.4096	1.4082	1.4101	1.4073	1.4087	1.4087
503-64-0	C/C=C\C(=O)O	1.445	20	1.4412	1.4471	1.4454	1.4384	1.4423	1.439
107-93-7	C/C=C/C(=O)O	1.4249	77	1.4412	1.4295	1.4454	1.4384	1.4279	1.439
625-38-7	OC(=O)CC=C	1.4239	20	1.4381	1.4399	1.4392	1.4284	1.4301	1.4294
623-68-7	C/C=C/C(=O)OC(=O)/C=C/C	1.4745	20	1.4658	1.4671	1.4656	1.4712	1.4692	1.467
4088-60-2	C/C=C\CO	1.4342	25	1.4403	1.4331	1.4364	1.4477	1.4421	1.4435
504-61-0	C/C=C/CO	1.4288	20	1.4403	1.4356	1.4364	1.4477	1.4436	1.4435
627-27-0	OCCC=C	1.4224	20	1.4329	1.4306	1.4324	1.4223	1.4255	1.426
78-94-4	CC(=O)C=C	1.4081	20	1.4184	1.4203	1.4218	1.4057	1.407	1.4067
10487-71-5	C/C=C/C(=O)Cl	1.46	18	1.451	1.4498	1.4496	1.462	1.4572	1.4566
1560-06-1	C/C=C/Cc1ccccc1	1.5101	20	1.5177	1.5196	1.5196	1.5173	1.5217	1.5221
768-56-9	C=CCCc1ccccc1	1.5059	20	1.5096	1.5117	1.5124	1.5067	1.5108	1.5119
689-97-4	C=CC#C	1.4161	1	1.4277	1.4294	1.4298	1.4193	1.4169	1.4168
51308-54-4	CCCCS/C(=N/c1cccnc1)/SCc1ccc(cc1)C(C)(C)C	1.596	26	1.5956	1.5953	1.5952	1.5959	1.5929	1.5944
3329-56-4	CCCCOC#C	1.4067	NT	1.4191	NA	NA	1.4094	NA	NA
111-76-2	CCCCOCCO	1.4198	20	1.4204	1.4202	1.4215	1.4156	1.4203	1.4201
143-22-6	CCCCOCCOCCOCCO	1.4389	20	1.4344	1.4391	1.4409	1.4387	1.4395	1.4397
10519-06-9	CCCCOc1ccc(cc1)C	1.497	20	1.5006	1.5014	1.5015	1.4945	1.4931	1.4937
5131-66-8	CCCCOC[C@H](O)C	1.4168	20	1.4225	1.4226	1.4233	1.4212	1.4212	1.4214
1119-49-9	CCCCNC(=O)C	1.4388	25	1.435	1.4401	1.4346	1.4393	1.4407	1.4407
123-86-4	CCCCOC(=O)C	1.3941	20	1.3956	1.3953	1.3961	1.3922	1.3913	1.3913
105-46-4	CC[C@H](OC(=O)C)C	1.3888	20	1.3918	1.3913	1.3923	1.3911	1.3914	1.3912
1070-83-3	OC(=O)CC(C)(C)C	1.4096	20	1.4196	1.4223	1.4204	1.4151	1.4131	1.4129
591-60-6	CCCCOC(=O)CC(=O)C	1.4137	20	1.4233	1.4237	1.4234	1.4258	1.4277	1.4273
141-32-2	CCCCOC(=O)C=C	1.4185	20	1.4232	1.424	1.4247	1.4169	1.4164	1.4165
1663-39-4	C=CC(=O)OC(C)(C)C	1.411	20	1.4148	1.415	1.4162	1.4144	1.4133	1.4135
109-73-9	CCCCN	1.4031	20	1.4084	1.41	1.4114	1.4049	1.4067	1.4066
33966-50-6	CC[C@H](N)C	1.3932	20	1.4046	1.4067	1.4082	1.3984	1.4007	1.4008
75-64-9	CC(N)(C)C	1.3784	20	1.4008	1.4033	1.4049	1.3803	1.3809	1.3826
111-75-1	CCCCNCCO	1.4437	20	1.4504	1.4491	1.4495	1.4438	1.4478	1.4479
30273-11-1	CC[C@H](c1ccc(cc1)N)C	1.536	29	1.5435	1.5439	1.5449	1.5388	1.5374	1.5386
769-92-6	CC(c1ccc(cc1)N)(C)C	1.538	20	1.5435	1.5442	1.5449	1.5353	1.5365	1.5347
1126-78-9	CCCCNc1ccccc1	1.5341	20	1.5397	1.5381	1.5384	1.5371	1.5389	1.5387
937-33-7	CC(Nc1ccccc1)(C)C	1.527	20	1.5268	1.5258	1.5252	1.5288	1.5268	1.5261
1200-14-2	CCCCc1ccc(cc1)C=O	1.5265	NT	1.5276	NA	NA	1.5246	NA	NA
939-97-9	O=Cc1ccc(cc1)C(C)(C)C	1.527	20	1.5276	1.5264	1.5264	1.5238	1.5253	1.5249
104-51-8	CCCCc1ccccc1	1.4898	20	1.4946	1.4959	1.4973	1.49	1.491	1.4911
36383-15-0	CC[C@H](c1ccccc1)C	1.4902	20	1.4946	1.4959	1.4973	1.4879	1.4912	1.4913
98-06-6	CC(c1ccccc1)(C)C	1.4927	20	1.4946	1.4959	1.4973	1.4925	1.4946	1.4939
877-65-6	OCc1ccc(cc1)C(C)(C)C	1.5179	20	1.5226	1.5254	1.5264	1.5106	1.5137	1.5126
136-60-7	CCCCOC(=O)c1ccccc1	1.494	25	1.5052	1.5052	1.5062	1.4956	1.5006	1.5025
28788-62-7	CCCCc1ccc(cc1)C(=O)Cl	1.5351	20	1.5344	1.5348	1.5352	1.5308	1.5291	1.5292
1710-98-1	ClC(=O)c1ccc(cc1)C(C)(C)C	1.5364	20	1.5344	1.5348	1.5352	1.5366	1.5323	1.5309
54532-97-7	CCCCc1ccccc1c1ccccc1	1.5604	20	1.568	1.5678	1.5677	1.5671	1.571	1.5687
5292-43-3	BrCC(=O)OC(C)(C)C	1.443	20	1.4461	1.4451	1.446	1.4413	1.4407	1.4416
109-21-7	CCCCOC(=O)CCC	1.4075	20	1.408	1.4073	1.4073	1.4077	1.4074	1.4077
590-02-3	CCCCOC(=O)CCl	1.4297	20	1.4302	1.4293	1.4293	1.4287	1.4281	1.428
107-59-5	ClCC(=O)OC(C)(C)C	1.426	20	1.4205	1.4194	1.4201	1.419	1.4176	1.4176
592-34-7	CCCCOC(=O)Cl	1.4114	20	1.4149	1.414	1.4148	1.4116	1.4127	1.4133
27387-79-7	CCCCOC(=O)CCCl	1.4321	20	1.4346	1.4339	1.4338	1.4333	1.435	1.4351
77-94-1	CCCCOC(=O)C(CC(=O)OCCCC)(CC(=O)OCCCC)O	1.446	20	1.4431	1.4397	1.4338	1.4456	1.4497	1.4496
5459-58-5	CCCCOC(=O)CC#N	1.42	20	1.4234	1.4225	1.422	1.4177	1.4184	1.4191
1678-93-9	CCCCC1CCCCC1	1.4408	20	1.4384	1.4363	1.4339	1.442	1.4406	1.4408
3178-22-1	CC(C1CCCCC1)(C)C	1.4469	20	1.4384	1.4363	1.4339	1.4403	1.44	1.4396
2040-95-1	CCCCC1CCCC1	1.4316	20	1.4319	1.4299	1.4282	1.4323	1.43	1.4304
29003-73-4	CCCCOC(=O)C(Cl)Cl	1.442	20	1.4513	1.4515	1.4515	1.4423	1.444	1.4439
104-50-7	CCCC[C@H]1CCC(=O)O1	1.4451	19	1.4314	1.4307	1.4291	1.4447	1.4418	1.4415
1879-09-0	Cc1cc(C)c(c(c1)C(C)(C)C)O	1.5183	20	1.5252	1.5301	1.5278	1.5178	1.5171	1.5166
55282-16-1	CCCCCCCCCCCCCCCCCC(CCCC)CCCC	1.4503	20	1.4383	1.4531	1.4436	1.4499	1.4482	1.4453
13475-76-8	CCCCCCCCCCC[C@@H](CCCCCCCCCC)CCCC	1.4499	20	1.4383	1.4531	1.4436	1.4523	1.45	1.4474
628-81-9	CCCCOCC	1.3818	20	1.3845	1.386	1.3873	1.3821	1.3801	1.3799
2679-87-0	CCO[C@@H](CC)C	1.3802	20	1.3821	1.3831	1.3845	1.3784	1.3768	1.3764
637-92-3	CCOC(C)(C)C	1.3756	20	1.3796	1.3802	1.3817	1.3773	1.3775	1.3774
115-84-4	CCCCC(CO)(CO)CC	1.4587	25	1.4586	1.4599	1.4592	1.4571	1.459	1.4607
638-46-0	CCCCSCC	1.4492	10	1.4583	1.4616	1.4605	1.4508	1.4582	1.4553
2425-74-3	O=CNC(C)(C)C	1.433	20	1.4401	1.4425	1.4411	1.4308	1.4321	1.4317
589-40-2	C[C@@H](OC=O)CC	1.3865	20	1.3826	1.3824	1.3831	1.3817	1.3859	1.3863
762-75-4	O=COC(C)(C)C	1.379	20	1.3796	1.3788	1.3797	1.3807	1.3863	1.3874
5454-28-4	CCCCCCC(=O)OCCCC	1.4204	20	1.4213	1.422	1.4211	1.4219	1.4211	1.4215
626-82-4	CCCCCC(=O)OCCCC	1.4152	20	1.4175	1.4175	1.4169	1.4163	1.4157	1.4159
5150-93-6	CCCCOC(=O)CCC(=O)O	1.436	20	1.4251	1.4299	1.4276	1.4401	1.4393	1.4392
2052-14-4	CCCCOC(=O)c1ccccc1O	1.5115	20	1.5131	1.5186	1.5188	1.5128	1.5162	1.5155
151-13-3	CCCCCC[C@H](C/C=C\CCCCCCCC(=O)OCCCC)O	1.4566	22	1.4458	1.4489	1.4439	1.4574	1.4525	1.4539
507-40-4	O=[Cl]C(C)(C)C	1.403	20	1.3827	1.3886	1.3784	1.4108	1.4085	1.4082
17071-47-5	CCCCOCC(C)C	1.4077	21	1.3984	1.3991	1.3998	1.3963	1.3892	1.3902
111-36-4	CCCCN=C=O	1.406	20	1.4054	1.4053	1.4054	1.405	1.4031	1.4036
592-82-5	CCCCN=C=S	1.501	20	1.5082	1.5126	1.5087	1.5067	1.5118	1.511
97-88-1	CCCCOC(=O)C(=C)C	1.424	20	1.4321	1.432	1.4324	1.4241	1.423	1.4234
5396-38-3	COc1ccc(cc1)C(C)(C)C	1.5039	20	1.5051	1.5059	1.5059	1.5027	1.504	1.5025
1074-92-6	Cc1ccccc1C(C)(C)C	1.5076	20	1.4992	1.5014	1.5022	1.499	1.4977	1.4975
1075-38-3	Cc1cccc(c1)C(C)(C)C	1.4944	20	1.4992	1.5014	1.5022	1.4971	1.4959	1.4961
98-51-1	Cc1ccc(cc1)C(C)(C)C	1.4918	20	1.4992	1.5014	1.5022	1.4959	1.4948	1.4947
15706-73-7	CCCCOC(=O)[C@@H](CC)C	1.4135	20	1.4131	1.4126	1.4123	1.4061	1.4086	1.4092
109-19-3	CCCCOC(=O)CC(C)C	1.4058	25	1.4131	1.4115	1.4123	1.4076	1.4053	1.4077
628-28-4	CCCCOC	1.3736	20	1.3791	1.3815	1.3832	1.3747	1.3755	1.3753
2409-55-4	Cc1ccc(c(c1)C(C)(C)C)O	1.4969	75	1.5224	1.5109	1.5241	1.5134	1.499	1.517
88-60-8	Cc1ccc(c(c1)O)C(C)(C)C	1.525	20	1.5224	1.5256	1.5241	1.5141	1.5185	1.5163
2219-82-1	Cc1cccc(c1O)C(C)(C)C	1.5195	20	1.5224	1.5256	1.5241	1.5171	1.517	1.5177
98-27-1	Oc1ccc(cc1C)C(C)(C)C	1.523	20	1.5224	1.5256	1.5241	1.5158	1.5209	1.5183
628-29-5	CCCCSC	1.4477	20	1.4591	1.4604	1.4619	1.4483	1.4492	1.449
1005-67-0	CCCCN1CCOCC1	1.4451	20	1.4401	1.4414	1.4393	1.4466	1.4488	1.4487
1634-09-9	CCCCc1cccc2c1cccc2	1.5819	20	1.5679	1.5678	1.5682	1.5838	1.5824	1.5834
928-45-0	CCCCO[N](=O)O	1.4013	23	1.3976	1.3998	1.403	1.4055	1.4021	1.4034
544-16-1	CCCCONO	1.3762	20	1.375	1.3758	1.3765	NA	NA	NA
540-80-7	ONOC(C)(C)C	1.368	20	1.3699	1.3699	1.37	NA	NA	NA
924-43-6	C[C@@H](ON=O)CC	1.371	20	1.3724	1.3729	1.3733	1.3738	1.3803	1.3813
17312-63-9	CCCCC(CCCC)CCCC	1.4273	18	1.4258	1.4269	1.4232	1.4284	1.4314	1.4304
589-75-3	CCCCCCCC(=O)OCCCC	1.4232	25	1.4244	1.4248	1.4248	1.4256	1.4226	1.4246
142-77-8	CCCCCCCC/C=C\CCCCCCCC(=O)OCCCC	1.448	25	1.4483	1.4463	1.4467	1.4485	1.4477	1.448
1694-31-1	CC(=O)CC(=O)OC(C)(C)C	1.418	20	1.4138	1.4144	1.4146	1.4103	1.4163	1.4157
2052-15-5	CCCCOC(=O)CCC(=O)C	1.429	20	1.4272	1.4278	1.4274	1.4277	1.4303	1.4303
111-06-8	CCCCCCCCCCCCCCCC(=O)OCCCC	1.4312	50	1.4352	1.4333	1.4413	1.4357	1.4316	1.4365
591-68-4	CCCCOC(=O)CCCC	1.4128	20	1.4131	1.4126	1.4123	1.4121	1.4113	1.4116
2961-47-9	CCCCC(c1ccncc1)CCCC	1.4846	25	1.4595	1.4618	1.465	1.4694	1.4743	1.4747
614-45-9	O=C(c1ccccc1)OOC(C)(C)C	1.499	20	1.4789	1.4778	1.4792	1.4964	1.5002	1.4988
89-72-5	CC[C@H](c1ccccc1O)C	1.52	25	1.519	1.5204	1.5204	1.5201	1.5183	1.5206
88-18-6	Oc1ccccc1C(C)(C)C	1.516	20	1.519	1.521	1.5204	1.5134	1.521	1.5187
1638-22-8	CCCCc1ccc(cc1)O	1.5165	25	1.519	1.5204	1.5204	1.5231	1.5228	1.5217
99-71-8	CC[C@H](c1ccc(cc1)O)C	1.5182	21	1.519	1.5209	1.5204	1.5169	1.5237	1.5195
98-54-4	CC(c1ccc(cc1)O)(C)C	1.4787	114	1.519	1.5014	1.5204	1.5086	1.4915	1.5182
3101-60-8	CC(c1ccc(cc1)OC[C@@H]1OC1)(C)C	1.5145	20	1.53	1.5326	1.5313	1.5139	1.5145	1.5137
91-49-6	CCCCN(c1ccccc1)C(=O)C	1.5146	20	1.5269	1.5218	1.5232	1.5222	1.5293	1.5282
943-27-1	CC(=O)c1ccc(cc1)C(C)(C)C	1.518	15	1.5163	1.517	1.5172	1.5193	1.5181	1.5161
4945-48-6	CCCCN1CCCCC1	1.4467	20	1.4451	1.4447	1.4431	1.4509	1.4477	1.4483
590-01-2	CCCCOC(=O)CC	1.4014	20	1.4022	1.4015	1.4019	1.4006	1.401	1.4011
591-34-4	CC[C@H](OC(=O)CC)C	1.3952	20	1.3986	1.3977	1.3983	1.3976	1.3987	1.3988
3978-81-2	CC(c1ccncc1)(C)C	1.4958	20	1.4865	1.4888	1.4903	1.4868	1.4888	1.4878
123-95-5	CCCCCCCCCCCCCCCCCC(=O)OCCCC	1.4328	50	1.436	1.4355	1.4423	1.4339	1.4337	1.4365
1455-20-5	CCCCc1cccs1	1.509	20	1.506	1.5084	1.5094	1.5093	1.5097	1.5097
778-28-9	CCCCOS(=O)(=O)c1ccc(cc1)C	1.505	20	1.5069	1.5073	1.5074	1.5024	1.5037	1.5045
111-34-2	CCCCOC=C	1.4026	20	1.3992	1.3993	1.4008	1.3972	1.3938	1.394
926-02-3	C=COC(C)(C)C	1.3922	20	1.3909	1.3912	1.3927	1.3985	1.3972	1.3971
107-00-6	CCC#C	1.3962	20	1.389	1.392	1.3928	1.3847	1.3791	1.3807
503-17-3	CC#CC	1.3921	20	1.3921	1.3952	1.3951	1.399	1.3941	1.3983
1071-98-3	NCCCCN	1.4647	25	1.4589	1.4572	1.456	1.4696	1.4632	1.463
110-65-6	OCC#CCO	1.4804	20	1.4829	1.483	1.4832	1.4793	1.4834	1.4832
1573-17-7	CC(=O)OCC#CCOC(=O)C	1.4611	20	1.4627	1.4626	1.4601	1.4576	1.4518	1.452
764-01-2	CC#CCO	1.453	20	1.4427	1.4416	1.4408	1.448	1.4462	1.446
927-74-2	OCCC#C	1.4409	20	1.4383	1.4374	1.4378	1.4371	1.4399	1.439
2028-63-9	C[C@H](C#C)O	1.4207	20	1.43	1.4305	1.4313	1.4266	1.4258	1.4267
1423-60-5	CC(=O)C#C	1.407	20	1.4094	1.409	1.4101	1.4067	1.4087	1.4091
16520-62-0	C#CCCc1ccccc1	1.5208	20	1.5191	1.5173	1.5195	1.5213	1.5195	1.5211
96-48-0	O=C1CCCO1	1.4341	20	1.4072	1.4084	1.4082	1.4335	1.4337	1.4325
39029-41-9	CC1=C[C@H]2[C@H](CC1)C(=C)CC[C@@H]2C(C)C	1.3166	20	1.4936	1.503	1.5022	1.428	1.4736	1.4737
75-15-0	S=C=S	1.6319	20	1.6288	1.6306	1.6252	1.6278	1.6184	1.615
463-71-8	ClC(=S)Cl	1.5442	20	1.529	1.5373	1.5157	1.5409	1.5456	1.5389
463-58-1	O=C=S	1.24	-87	1.2645	1.2487	1.2895	1.2587	1.2884	1.3112
1115-12-4	NCC(=O)CN	1.3919	20	1.4232	1.4346	1.439	1.4048	1.4342	1.4373
498-15-7	CC1=CC[C@@H]2[C@H](C1)C2(C)C	1.469	3	1.4812	1.4887	1.4788	1.4493	1.463	1.4564
6485-40-1	CC(=C)[C@@H]1CC=C(C(=O)C1)C	1.4988	20	1.4993	1.4979	1.4967	1.4999	1.4993	1.4996
2244-16-8	CC(=C)[C@H]1CC=C(C(=O)C1)C	1.4989	20	1.4993	1.4979	1.4967	1.4999	1.4993	1.4996
77-53-2	C[C@@H]1CC[C@@H]2[C@@]31CC[C@@]([C@H](C3)C2(C)C)(C)O	1.4824	90	1.5117	1.4897	1.5161	1.491	1.484	1.4941
6164-98-3	CN(/C=N/c1ccc(cc1C)Cl)C	1.5885	25	1.5882	1.5879	1.5882	1.5821	1.5733	1.5729
24934-91-6	CCOP(=S)(SCCl)OCC	1.5244	NT	1.5251	NA	NA	1.5224	NA	NA
79-11-8	OC(=O)CCl	1.4351	55	1.436	1.4304	1.4389	1.4365	1.4273	1.4336
107-14-2	ClCC#N	1.4202	25	1.4088	1.4088	1.4101	1.4181	1.4172	1.417
79-04-9	ClCC(=O)Cl	1.453	20	1.4429	1.4428	1.443	1.4497	1.4455	1.4451
95-51-2	Nc1ccccc1Cl	1.5895	20	1.5829	1.5841	1.5832	1.5859	1.5882	1.5876
108-42-9	Nc1cccc(c1)Cl	1.5941	20	1.5829	1.5841	1.5832	1.5865	1.5942	1.5917
106-47-8	Nc1ccc(cc1)Cl	1.5546	87	1.5829	1.5732	1.5832	1.5762	1.5769	1.5895
2845-89-8	COc1cccc(c1)Cl	1.5365	20	1.5355	1.5329	1.5303	1.5398	1.5399	1.5398
623-12-1	COc1ccc(cc1)Cl	1.539	20	1.5355	1.5329	1.5303	1.5386	1.5392	1.538
4985-70-0	Clc1cccc2c1cc1ccccc1c2	1.6959	100	1.6665	1.6714	1.6682	1.678	1.6685	1.6594
89-98-5	O=Cc1ccccc1Cl	1.5662	20	1.5584	1.5569	1.5551	1.5653	1.5677	1.5662
587-04-2	O=Cc1cccc(c1)Cl	1.565	20	1.5584	1.5569	1.5551	1.561	1.5652	1.5626
104-88-1	O=Cc1ccc(cc1)Cl	1.555	61	1.5584	1.5557	1.5551	1.5603	1.5506	1.5587
108-90-7	Clc1ccccc1	1.5241	20	1.52	1.5213	1.5209	1.5221	1.5261	1.5253
1529-41-5	N#CCc1cccc(c1)Cl	1.5437	20	1.5448	1.5456	1.545	1.5443	1.5464	1.5458
2912-62-1	Cl[C@@H](c1ccccc1)C(=O)Cl	1.544	20	1.561	1.5617	1.5606	1.5531	1.5618	1.5607
89-97-4	NCc1ccccc1Cl	1.5594	25	1.5545	1.5551	1.5543	1.5565	1.5542	1.554
4152-90-3	NCc1cccc(c1)Cl	1.557	25	1.5545	1.5551	1.5543	1.5574	1.5553	1.5554
6258-66-8	SCc1ccc(cc1)Cl	1.5893	20	1.5751	1.5766	1.5784	1.57	1.5749	1.5751
106-54-7	Sc1ccc(cc1)Cl	1.548	20	1.5676	1.5681	1.5691	1.5721	1.5812	1.5801
1641-40-3	Clp1oc2c(o1)cccc2	1.5712	20	1.5632	1.5639	1.5633	1.5695	1.5693	1.5693
615-20-3	Clc1nc2c(s1)cccc2	1.6338	10	1.6321	1.6325	1.6323	1.6331	1.6299	1.6303
615-18-9	Clc1nc2c(o1)cccc2	1.5678	20	1.5681	1.5678	1.5675	1.5675	1.5651	1.5659
618-46-2	Clc1cccc(c1)C(=O)Cl	1.5677	20	1.5614	1.5622	1.5604	1.5671	1.5648	1.5624
2051-61-8	Clc1cccc(c1)c1ccccc1	1.6181	25	1.6153	1.6152	1.6136	1.6142	1.6136	1.6113
85-97-2	Oc1c(Cl)cccc1c1ccccc1	1.6237	30	1.6234	1.624	1.6231	1.6194	1.6167	1.615
25790-55-0	ClCC=C=C	1.4775	20	1.4607	1.4546	1.4513	1.461	1.4582	1.4581
627-22-5	Cl/C=C/C=C	1.4712	20	1.4795	1.4808	1.4812	1.4664	1.4656	1.4659
126-99-8	C=CC(=C)Cl	1.4583	20	1.4632	1.4638	1.4636	1.4448	1.4469	1.4469
6139-84-0	ClCCCC=O	1.4466	8	1.431	1.4305	1.4321	1.4369	1.4363	1.4341
109-69-3	CCCCCl	1.4023	20	1.4012	1.4033	1.4054	1.399	1.3975	1.397
53178-20-4	CC[C@H](Cl)C	1.3971	20	1.397	1.3989	1.4014	1.3919	1.3913	1.3912
628-20-6	ClCCCC#N	1.4413	20	1.4272	1.4247	1.4249	1.441	1.4356	1.4357
4170-24-5	CC[C@@H](C(=O)O)Cl	1.441	20	1.4413	1.443	1.4425	1.4377	1.4384	1.4379
625-68-3	C[C@H](CC(=O)O)Cl	1.4221	20	1.4413	1.443	1.4425	1.4359	1.4379	1.4375
928-51-8	OCCCCCl	1.4518	20	1.4458	1.4444	1.4455	1.4534	1.451	1.451
4091-39-8	CC(=O)[C@@H](Cl)C	1.4219	20	1.4201	1.4205	1.4217	1.4265	1.423	1.4221
4635-59-0	ClCCCC(=O)Cl	1.4616	20	1.455	1.4537	1.4535	1.4591	1.455	1.4554
2211-70-3	CCC(=C)Cl	1.4165	21	1.4191	1.419	1.4206	1.4072	1.4093	1.4097
563-52-0	C[C@H](C=C)Cl	1.4149	20	1.4193	1.4207	1.4221	1.4206	1.4234	1.4235
927-73-1	ClCCC=C	1.4233	20	1.424	1.4253	1.4265	1.4248	1.4286	1.4287
4628-21-1	C/C=C\CCl	1.439	20	1.4283	1.4283	1.4293	1.4371	1.4425	1.442
4894-61-5	C/C=C/CCl	1.435	20	1.4283	1.4283	1.4293	1.4371	1.4425	1.442
2211-69-0	C/C=C(/Cl)\C	1.424	20	1.4233	1.4223	1.4233	1.4247	1.429	1.4291
21020-24-6	C[C@@H](C#C)Cl	1.4218	25	1.4341	1.4344	1.4346	1.4253	1.4275	1.4296
538-07-8	ClCCN(CCCl)CC	1.4653	25	1.4705	1.4721	1.4732	1.4627	1.4647	1.4662
611-19-8	ClCc1ccccc1Cl	1.553	20	1.5579	1.5589	1.5569	1.5528	1.5528	1.5514
1871-57-4	ClCC(=C)CCl	1.4753	NT	1.472	NA	NA	1.4746	NA	NA
7205-90-5	ClCSc1ccc(cc1)Cl	1.6055	20	1.6105	1.615	1.6162	1.6052	1.6048	1.6042
542-18-7	ClC1CCCCC1	1.4626	20	1.4412	1.4404	1.4398	1.463	1.4598	1.4593
822-87-7	Cl[C@H]1CCCCC1=O	1.4825	20	1.4617	1.4601	1.4587	1.4851	1.4844	1.4846
930-66-5	ClC1=CCCCC1	1.4797	20	1.4627	1.4611	1.4599	1.4762	1.4732	1.473
930-28-9	ClC1CCCC1	1.451	20	1.4326	1.4332	1.4333	1.4524	1.4504	1.45
694-28-0	O=C1CCC[C@@H]1Cl	1.475	20	1.4551	1.4542	1.4532	1.4771	1.4763	1.476
96-40-2	Cl[C@@H]1CCC=C1	1.4708	26	1.4568	1.4542	1.4558	1.4712	1.4713	1.4721
1002-69-3	CCCCCCCCCCCl	1.438	20	1.4411	1.4397	1.4387	1.4392	1.4368	1.4367
51309-10-5	OCCCCCCCCCCCl	1.4578	20	1.4618	1.4648	1.4641	1.4571	1.4615	1.4597
124-48-1	ClC(Br)Br	1.5482	20	1.5391	1.5398	1.5383	1.5532	1.5542	1.5521
621-62-5	ClCC(OCC)OCC	1.417	20	1.422	1.4216	1.4209	1.4157	1.4163	1.417
35573-93-4	ClCCC(OCC)OCC	1.4268	20	1.4259	1.4261	1.4255	1.419	1.4201	1.4211
97-97-2	ClCC(OC)OC	1.415	20	1.4184	1.4177	1.4166	1.4171	1.4177	1.4185
698-01-1	CN(c1ccccc1Cl)C	1.5578	20	1.5712	1.5759	1.5757	1.5636	1.57	1.5699
515-40-2	ClCC(c1ccccc1)(C)C	1.5247	20	1.5265	1.5269	1.5275	1.53	1.5252	1.5254
753-89-9	ClCC(C)(C)C	1.4044	20	1.4103	1.4107	1.4121	1.4048	1.4037	1.4039
3967-54-2	Cl[C@@H]1COC(=O)O1	1.454	20	1.4313	1.428	1.4254	1.4531	1.4524	1.4522
112-52-7	CCCCCCCCCCCCCl	1.4434	20	1.4465	1.4476	1.4461	1.4435	1.4425	1.4422
75-00-3	CCCl	1.3676	20	1.3811	1.387	1.3906	1.3679	1.3702	1.3713
1622-32-8	ClCCS(=O)(=O)Cl	1.492	20	1.4894	1.4889	1.4879	1.4922	1.4907	1.4898
107-07-3	OCCCl	1.4419	20	1.4337	1.4339	1.4357	1.4347	1.4338	1.4332
75-01-4	ClC=C	1.37	20	1.4038	1.4081	1.4113	1.382	1.3895	1.3941
622-61-7	CCOc1ccc(cc1)Cl	1.5252	20	1.5267	1.525	1.5234	1.5238	1.5219	1.5208
7081-78-9	CCO[C@@H](Cl)C	1.4053	20	1.4035	1.4031	1.4041	1.4024	1.395	1.3946
628-89-7	OCCOCCCl	1.4529	20	1.4503	1.4491	1.4499	1.459	1.4605	1.4602
542-58-5	CC(=O)OCCCl	1.4234	20	1.4193	1.4189	1.4188	1.4247	1.4192	1.4186
54527-68-3	ClCCOC(=O)CC(=O)C	1.443	20	1.4466	1.4466	1.4465	1.4471	1.4501	1.4496
622-24-2	ClCCc1ccccc1	1.5276	20	1.5319	1.5318	1.5314	1.5365	1.5371	1.5367
89-96-3	CCc1ccccc1Cl	1.5218	20	1.5227	1.5242	1.524	1.5198	1.5196	1.5194
620-16-6	CCc1cccc(c1)Cl	1.5195	20	1.5227	1.5242	1.524	1.5175	1.5179	1.5179
622-98-0	CCc1ccc(cc1)Cl	1.5175	20	1.5227	1.5242	1.524	1.5181	1.5172	1.5167
627-11-2	ClCCOC(=O)Cl	1.4483	20	1.4414	1.4408	1.4401	1.4468	1.4432	1.4432
628-34-2	ClCCOCC	1.4113	20	1.4099	1.4106	1.4108	1.413	1.4137	1.4129
110-75-8	ClCCOC=C	1.4378	20	1.43	1.4302	1.4302	1.4364	1.4324	1.4325
348-51-6	Fc1ccccc1Cl	1.4918	30	1.4952	1.4949	1.4972	1.4931	1.4943	1.4972
625-98-9	Fc1cccc(c1)Cl	1.4911	NT	1.4952	NA	NA	1.4963	NA	NA
352-33-0	Fc1ccc(cc1)Cl	1.499	15	1.4952	1.4977	1.4972	1.4902	1.4945	1.491
762-50-5	FCCCl	1.3775	20	1.3635	1.3667	1.3723	1.3753	1.37	1.3708
443-83-4	Cc1c(F)cccc1Cl	1.5026	20	1.4985	1.5009	1.5008	1.5034	1.5036	1.5032
3874-54-2	ClCCCC(=O)c1ccc(cc1)F	1.5255	20	1.5274	1.5283	1.5248	1.5293	1.5311	1.5288
96-02-6	O=C1C=C(C(=O)O1)Cl	1.498	20	1.4956	1.4953	1.4939	1.495	1.4903	1.4899
629-06-1	CCCCCCCCl	1.4264	20	1.4257	1.4239	1.4242	1.4268	1.4238	1.4237
1001-89-4	CCCCC[C@H](Cl)C	1.4221	20	1.4224	1.4202	1.4206	1.4204	1.4173	1.4172
999-52-0	CCCC[C@H](CC)Cl	1.4228	20	1.4224	1.4202	1.4206	1.4215	1.419	1.4186
55944-70-2	OCCCCCCCCl	1.4537	25	1.4577	1.4554	1.4568	1.4563	1.4574	1.4588
638-28-8	CCCC[C@H](Cl)C	1.4142	22	1.4149	1.4134	1.4147	1.4131	1.4089	1.4091
2346-81-8	CCC[C@@H](CC)Cl	1.4163	20	1.4149	1.4137	1.4147	1.4144	1.4117	1.4114
2009-83-8	OCCCCCCCl	1.455	20	1.4546	1.4531	1.4535	1.4538	1.4567	1.4566
10297-05-9	ClCCCCI	1.54	20	1.5408	1.5395	1.5388	1.5413	1.547	1.5466
593-71-5	ClCI	1.5822	20	1.586	1.5883	1.5897	1.5869	1.5778	1.5764
6940-76-7	ClCCCI	1.5472	20	1.5436	1.5412	1.5399	1.5501	1.5537	1.5533
2077-13-6	CC(c1ccccc1Cl)C	1.5168	20	1.5214	1.5229	1.5231	1.517	1.5146	1.5141
2621-46-7	CC(c1ccc(cc1)Cl)C	1.5117	20	1.5214	1.5229	1.5231	1.5154	1.5126	1.5117
74-87-3	CCl	1.3389	20	1.3757	1.3832	1.3871	1.3454	1.3518	1.3576
3188-13-4	CCOCCl	1.404	20	1.4047	1.4053	1.4065	1.3956	1.3916	1.3907
627-42-9	COCCCl	1.4111	20	1.4073	1.4082	1.4082	1.4123	1.4117	1.4111
3587-60-8	ClCOCc1ccccc1	1.5192	20	1.529	1.5297	1.5303	1.52	1.5173	1.5161
625-56-9	CC(=O)OCCl	1.409	20	1.4128	1.415	1.4152	1.4047	1.4015	1.4018
932-96-7	CNc1ccc(cc1)Cl	1.5835	20	1.5813	1.5828	1.582	1.5787	1.5788	1.5772
615-65-6	Cc1ccc(c(c1)Cl)N	1.5748	22	1.5772	1.5791	1.5788	1.5762	1.5768	1.5771
87-60-5	Cc1c(N)cccc1Cl	1.588	20	1.5772	1.5791	1.5788	1.5818	1.5812	1.5791
100-44-7	ClCc1ccccc1	1.5391	20	1.5337	1.5336	1.5327	1.5424	1.5378	1.5369
39191-07-6	CNCc1cccc(c1)Cl	1.535	25	1.5524	1.5538	1.5526	1.5406	1.5424	1.5444
1674-30-2	ClC[C@@H](c1ccccc1)O	1.5523	20	1.5555	1.557	1.5571	1.549	1.5531	1.5531
20850-43-5	ClCc1ccc2c(c1)OCO2	1.566	20	1.5599	1.559	1.5566	1.566	1.5641	1.563
107-84-6	ClCCC(C)C	1.4084	20	1.4103	1.4107	1.4121	1.4073	1.4032	1.4032
594-36-5	CCC(Cl)(C)C	1.4055	20	1.4023	1.4023	1.4043	1.4027	1.402	1.4019
503-60-6	ClCC=C(C)C	1.4485	20	1.4383	1.4368	1.4372	1.4532	1.451	1.4506
5911-08-0	ClCC1CC1	1.435	20	1.4276	1.4299	1.4304	1.4334	1.4294	1.4299
4288-84-0	ClC[C@H](COC(C)C)O	1.437	25	1.4503	1.4486	1.4507	1.4478	1.4502	1.4521
1467-05-6	CCc1ccc(cc1)CCl	1.529	25	1.5343	1.535	1.5346	1.5284	1.5232	1.5232
934-53-2	CC(c1ccccc1)(Cl)C	1.529	25	1.5164	1.5172	1.5179	1.521	1.5164	1.5182
345-35-7	ClCc1ccccc1F	1.515	20	1.5102	1.5112	1.5098	1.5154	1.5116	1.5113
352-11-4	ClCc1ccc(cc1)F	1.513	NT	1.5102	NA	NA	1.5127	NA	NA
123-04-6	CCCC[C@@H](CCl)CC	1.4319	20	1.4319	1.4297	1.4295	1.432	1.4292	1.4292
824-94-2	ClCc1ccc(cc1)OC	1.58	20	1.5454	1.5431	1.5405	1.554	1.543	1.5419
552-45-4	ClCc1ccccc1C	1.541	25	1.5362	1.5368	1.5359	1.539	1.5341	1.5348
620-19-9	ClCc1cccc(c1)C	1.5345	20	1.5362	1.5368	1.5359	1.5372	1.5343	1.534
104-82-5	ClCc1ccc(cc1)C	1.538	NT	1.5362	NA	NA	1.5354	NA	NA
107-30-2	COCCl	1.397	20	1.4022	1.4027	1.4039	1.3911	1.3886	1.388
598-09-4	C[C@]1(CCl)CO1	1.431	20	1.4288	1.4292	1.4283	1.4348	1.4376	1.4375
86-52-2	ClCc1cccc2c1cccc2	1.638	20	1.6185	1.6176	1.615	1.6404	1.6357	1.6341
619-23-8	ClCc1cccc(c1)[N](=O)O	1.5577	62	1.5499	1.5459	1.5564	1.5619	1.5604	1.5658
83-42-1	O[N](=O)c1cccc(c1C)Cl	1.5377	69	1.5389	1.5303	1.5463	1.5389	1.5281	1.5397
89-60-1	Cc1ccc(c(c1)[N](=O)O)Cl	1.5572	20	1.5389	1.5558	1.5463	1.5382	1.5438	1.5349
121-86-8	O[N](=O)c1ccc(c(c1)Cl)C	1.547	69	1.5389	1.5303	1.5463	1.5451	1.5401	1.5445
25346-32-1	CC(C[C@H](Cl)C)C	1.4113	20	1.4149	1.4137	1.4147	1.4118	1.4074	1.4076
4737-41-1	CCC(CCl)CC	1.4222	20	1.4184	1.4176	1.4184	1.4207	1.4176	1.4171
6640-27-3	Cc1ccc(c(c1)Cl)O	1.52	27	1.5545	1.5549	1.5527	1.5412	1.5446	1.5451
87-64-9	Oc1c(C)cccc1Cl	1.5449	20	1.5545	1.5558	1.5527	1.5429	1.5429	1.545
917-93-1	O=CC(Cl)(C)C	1.416	16	1.4173	1.4186	1.4209	1.4191	1.425	1.4249
513-36-0	ClCC(C)C	1.3984	20	1.4012	1.4033	1.4054	1.3956	1.3926	1.3928
507-20-0	CC(Cl)(C)C	1.3857	20	1.3926	1.3945	1.3973	1.388	1.3918	1.392
513-37-1	ClC=C(C)C	1.4221	20	1.4243	1.4248	1.4262	1.4369	1.4318	1.4327
563-47-3	CC(=C)CCl	1.4291	20	1.4283	1.4283	1.4293	1.4284	1.4273	1.4275
542-81-4	CSCCCl	1.4902	20	1.4952	1.4964	1.497	1.4945	1.4969	1.4961
90-13-1	Clc1cccc2c1cccc2	1.6326	20	1.6104	1.61	1.607	1.6235	1.6262	1.6249
91-58-7	Clc1ccc2c(c1)cccc2	1.6079	13	1.6104	1.6086	1.607	1.621	1.6264	1.625
100-00-5	Clc1ccc(cc1)[N](=O)O	1.5376	100	1.5395	1.515	1.5447	1.5411	1.5318	1.5423
598-92-5	C[C@H]([N](=O)O)Cl	1.4224	20	1.4237	1.423	1.4195	1.4263	1.4239	1.4237
600-25-9	CC[C@H]([N](=O)O)Cl	1.4251	20	1.4282	1.4279	1.4249	1.4322	1.4326	1.4324
594-71-8	CC([N](=O)O)(Cl)C	1.4378	19	1.4161	1.4212	1.4151	1.4311	1.4292	1.4291
121-17-5	O[N](=O)c1cc(ccc1Cl)C(F)(F)F	1.4893	20	1.4894	1.4942	1.4827	1.4878	1.4908	1.4856
777-37-7	O[N](=O)c1ccc(c(c1)C(F)(F)F)Cl	1.5083	26	1.4894	1.4879	1.4827	1.5022	1.4996	1.4955
2473-01-0	CCCCCCCCCCl	1.4343	20	1.437	1.435	1.4344	1.436	1.4331	1.4331
51308-99-7	OCCCCCCCCCCl	1.4575	20	1.4612	1.4626	1.4621	1.4579	1.4614	1.4601
3386-33-2	CCCCCCCCCCCCCCCCCCCl	1.4524	20	1.4486	1.4596	1.4575	1.4514	1.4497	1.4479
111-85-3	CCCCCCCCCl	1.4309	20	1.4319	1.4297	1.4295	1.4321	1.429	1.429
628-61-5	CCCCCC[C@H](Cl)C	1.4273	21	1.4289	1.4261	1.4261	1.427	1.4232	1.4236
344-07-0	Fc1c(F)c(F)c(c(c1F)Cl)F	1.4256	20	1.4201	1.4209	1.4238	1.425	1.4249	1.4244
76-15-3	FC(C(F)(F)F)(Cl)F	1.2678	-42	1.2739	1.3308	1.277	1.2922	1.3201	1.2939
543-59-9	CCCCCCl	1.4126	20	1.4103	1.4107	1.4121	1.4107	1.4085	1.4082
616-20-6	CCC(CC)Cl	1.4082	20	1.4064	1.4066	1.4083	1.4054	1.4035	1.4033
1119-46-6	ClCCCCC(=O)O	1.4555	20	1.4505	1.4515	1.451	1.4486	1.4492	1.4482
5259-98-3	OCCCCCCl	1.4518	20	1.4506	1.449	1.4497	1.4558	1.4562	1.4561
32830-97-0	ClCCC(=O)CC	1.4361	20	1.4325	1.4317	1.4321	1.4346	1.4329	1.4321
1575-61-7	ClCCCCC(=O)Cl	1.4639	20	1.46	1.4585	1.4581	1.4615	1.4602	1.461
95-57-8	Oc1ccccc1Cl	1.5524	20	1.5515	1.5532	1.5502	1.5512	1.5516	1.55
108-43-0	Oc1cccc(c1)Cl	1.5565	40	1.5515	1.5508	1.5502	1.5484	1.5489	1.5494
106-48-9	Oc1ccc(cc1)Cl	1.5579	40	1.5515	1.5508	1.5502	1.5504	1.5489	1.5486
939-52-6	ClCCCC(=O)c1ccccc1	1.5459	20	1.5458	1.5449	1.5448	1.549	1.5512	1.5506
99-02-5	Clc1cccc(c1)C(=O)C	1.5494	20	1.5451	1.5441	1.5425	1.5527	1.5509	1.5497
99-91-2	CC(=O)c1ccc(cc1)Cl	1.555	20	1.5451	1.5441	1.5425	1.5552	1.5498	1.5476
540-54-5	CCCCl	1.3879	20	1.3914	1.3954	1.3982	1.3856	1.3848	1.385
75-29-6	CC(Cl)C	1.3777	20	1.3868	1.3908	1.3941	1.3794	1.3812	1.3821
96-24-2	OC[C@@H](CCl)O	1.4809	20	1.4805	1.4797	1.4797	1.4768	1.4784	1.4789
497-04-1	OCC(CO)Cl	1.4831	20	1.4805	1.4797	1.4797	1.4761	1.4771	1.4775
542-76-7	ClCCC#N	1.436	20	1.4183	1.417	1.4177	1.4336	1.4298	1.4292
598-78-7	C[C@@H](C(=O)O)Cl	1.438	20	1.4362	1.4385	1.4384	1.4334	1.4324	1.4314
78-89-7	C[C@H](CO)Cl	1.439	20	1.4363	1.4357	1.4369	1.4403	1.4385	1.4389
627-30-5	OCCCCl	1.4459	20	1.4401	1.4394	1.4408	1.4459	1.4446	1.4442
127-00-4	C[C@H](CCl)O	1.4392	20	1.4363	1.4357	1.4369	1.4417	1.4372	1.4375
625-36-5	ClCCC(=O)Cl	1.4549	20	1.4493	1.4485	1.4484	1.4534	1.449	1.4491
16136-84-8	C/C=C\Cl	1.4055	20	1.4139	1.4163	1.4186	1.4108	1.4152	1.417
557-98-2	CC(=C)Cl	1.3973	20	1.4122	1.4131	1.4149	1.3975	1.4003	1.401
107-05-1	ClCC=C	1.4157	20	1.4183	1.4201	1.4216	1.4177	1.4223	1.4232
920-37-6	ClC(=C)C#N	1.429	20	1.4309	1.4278	1.4281	1.4348	1.4414	1.4402
101-21-3	CC(OC(=O)Nc1cccc(c1)Cl)C	1.5388	20	1.5343	1.537	1.5346	1.5387	1.5425	1.539
104-52-9	ClCCCc1ccccc1	1.516	25	1.5295	1.5296	1.5297	1.5238	1.5264	1.5275
628-11-5	ClCCCOC(=O)Cl	1.4456	20	1.446	1.4454	1.4449	1.4483	1.4481	1.4487
624-65-7	ClCC#C	1.4349	20	1.437	1.4372	1.4358	1.4379	1.435	1.4366
109-09-1	Clc1ccccn1	1.532	20	1.5312	1.5318	1.5312	1.5316	1.5288	1.5287
612-62-4	Clc1ccc2c(n1)cccc2	1.6342	25	1.6255	1.6238	1.6199	1.631	1.6274	1.6272
612-57-7	Clc1ccc2c(c1)cccn2	1.611	56	1.6295	1.6231	1.6256	1.6235	1.6279	1.6317
611-33-6	Clc1cccc2c1nccc2	1.6408	14	1.6295	1.6292	1.6256	1.6328	1.6335	1.6308
2039-87-4	C=Cc1ccccc1Cl	1.5649	20	1.5625	1.5604	1.5586	1.564	1.5635	1.5621
2039-85-2	C=Cc1cccc(c1)Cl	1.5625	20	1.5625	1.5604	1.5586	1.5633	1.5631	1.562
1073-67-2	C=Cc1ccc(cc1)Cl	1.566	20	1.5625	1.5604	1.5586	1.5623	1.5612	1.5595
580-48-3	CCN(c1nc(nc(n1)Cl)N(CC)CC)CC	1.532	20	1.5334	1.5339	1.5348	1.5334	1.5354	1.5366
96-43-5	Clc1cccs1	1.5487	20	1.5481	1.548	1.5471	1.5482	1.5513	1.5521
7283-96-7	Clc1ccc(s1)C=O	1.6036	25	1.5988	1.5969	1.5962	1.6026	1.6005	1.5999
95-49-8	Cc1ccccc1Cl	1.5268	20	1.5233	1.525	1.5245	1.5218	1.5234	1.5231
108-41-8	Cc1cccc(c1)Cl	1.5214	19	1.5233	1.5249	1.5245	1.5228	1.5242	1.5237
106-43-4	Cc1ccc(cc1)Cl	1.515	20	1.5233	1.525	1.5245	1.5209	1.5215	1.5209
2136-89-2	Clc1ccccc1C(Cl)(Cl)Cl	1.5836	20	1.5648	1.5694	1.5691	1.5774	1.5719	1.5718
79-38-9	FC(=C(F)F)Cl	1.38	0	1.367	1.359	1.3597	1.3887	1.3815	1.3857
121-50-6	Clc1ccc(cc1N)C(F)(F)F	1.4975	20	1.4974	1.5008	1.5006	1.4966	1.4946	1.4929
98-15-7	Clc1cccc(c1)C(F)(F)F	1.4438	25	1.4485	1.4478	1.4511	1.449	1.4463	1.4481
98-56-6	FC(c1ccc(cc1)Cl)(F)F	1.4431	30	1.4485	1.4442	1.4511	1.4438	1.4392	1.4434
460-35-5	ClCCC(F)(F)F	1.335	20	1.3209	1.3163	1.3267	1.3333	1.3284	1.3332
1943-16-4	ClC([N](=O)O)([N](=O)O)[N](=O)O	1.45	20	1.4513	1.4501	1.4438	1.4494	1.4474	1.4483
500-28-7	COP(=S)(Oc1ccc(c(c1)Cl)[N](=O)O)OC	1.5661	20	1.5568	1.5522	1.5558	1.562	1.5575	1.5544
481-21-0	CC(CCC[C@H]([C@H]1CC[C@H]2[C@]1(C)CC[C@H]1[C@H]2CC[C@@H]2[C@]1(C)CCCC2)C)C	1.4887	88	1.5185	1.5101	1.5382	1.4895	1.4908	1.4911
481-20-9	CC(CCC[C@H]([C@H]1CC[C@@H]2[C@]1(C)CC[C@H]1[C@H]2CC[C@H]2[C@]1(C)CCCC2)C)C	1.4884	88	1.5185	1.5101	1.5382	1.4895	1.4908	1.4911
2636-26-2	COP(=S)(Oc1ccc(cc1)C#N)OC	1.5404	32	1.5379	1.5374	1.5347	1.5395	1.5385	1.5404
14371-10-9	O=C/C=C/c1ccccc1	1.6195	20	1.5944	1.594	1.592	1.6004	1.5908	1.5885
104-28-9	CCOCCOC(=O)/C=C/c1ccc(cc1)OC	1.567	20	1.5536	1.5522	1.55	1.5598	1.5505	1.5488
5392-40-5	O=C/C=C(/CCC=C(C)C)\C	1.4898	20	1.486	1.4838	1.4833	1.4951	1.498	1.4984
3856-25-5	CC([C@H]1CC[C@@]2([C@@H]3[C@H]1[C@H]2C(=CC3)C)C)C	1.4894	20	1.5181	1.5262	1.5213	1.4815	1.474	1.4738
95-48-7	Cc1ccccc1O	1.5386	35	1.5285	1.5277	1.5272	1.5388	1.532	1.5357
106-44-5	Cc1ccc(cc1)O	1.5312	20	1.5285	1.5293	1.5272	1.5339	1.5362	1.532
420-04-2	NC#N	1.4418	48	1.4221	1.4223	1.4201	1.4321	1.4174	1.4187
1070-71-9	C#CC#N	1.3868	25	1.3897	1.3895	1.3876	1.3915	1.3988	1.3997
13067-93-1	CCO[P@@](=S)(c1ccccc1)Oc1ccc(cc1)C#N	1.5839	25	1.5864	1.5873	1.5898	1.5838	1.5827	1.5828
2516-34-9	NC1CCC1	1.4363	19	1.4318	1.4336	1.4335	1.4383	1.4413	1.4419
287-23-0	C1CCC1	1.375	20	1.3833	1.3895	1.3925	1.3917	1.3976	1.399
3721-95-7	OC(=O)C1CCC1	1.44	20	1.4414	1.4444	1.4419	1.4404	1.4401	1.4418
2919-23-5	OC1CCC1	1.4371	20	1.4291	1.4297	1.4297	1.4316	1.4361	1.4369
1191-95-3	O=C1CCC1	1.4215	20	1.4112	1.4142	1.415	1.4241	1.4275	1.4269
293-96-9	C1CCCCCCCCC1	1.4716	20	1.4384	1.4363	1.4339	1.4589	1.4578	1.4547
1502-06-3	O=C1CCCCCCCCC1	1.4806	20	1.4547	1.4534	1.4502	1.47	1.4717	1.4682
830-13-7	O=C1CCCCCCCCCCC1	1.4571	60	1.4624	1.4502	1.4583	1.4713	1.4641	1.472
1129-89-1	C1CCCCC/C=C\CCCC1	1.484	20	1.4561	1.4576	1.4559	1.4842	1.4821	1.4779
1486-75-5	C1CCCCC/C=C/CCCC1	1.485	20	1.4561	1.4576	1.4559	1.4842	1.4821	1.4779
4054-38-0	C1CC=CC=CC1	1.4978	20	1.4763	1.4772	1.4775	1.4789	1.4767	1.4761
5452-35-7	NC1CCCCCC1	1.4724	20	1.4508	1.4508	1.4495	1.476	1.4746	1.4738
291-64-5	C1CCCCCC1	1.4436	20	1.4155	1.4153	1.4153	1.4339	1.4297	1.4298
3008-39-7	O=C1CCCCCC1=O	1.4689	22	1.4605	1.4596	1.457	1.4811	1.4805	1.4785
502-41-0	OC1CCCCCC1	1.40705	20	1.4484	1.4475	1.4453	1.4634	1.4663	1.4644
502-42-1	O=C1CCCCCC1	1.4608	20	1.4367	1.4359	1.4346	1.4561	1.4561	1.4545
544-25-2	C1=CC=CC=CC1	1.5343	20	1.5298	1.5298	1.5306	1.5124	1.511	1.5107
539-80-0	O=c1cccccc1	1.6172	22	1.5937	1.5878	1.5815	1.5982	1.5688	1.5663
628-92-2	C1CCC=CCC1	1.4552	20	1.4338	1.434	1.4344	1.4527	1.4495	1.4493
592-57-4	C1CC=CC=C1	1.4755	20	1.4729	1.4737	1.4741	1.4716	1.4727	1.4727
628-41-1	C1=CCC=CC1	1.4725	20	1.4521	1.4488	1.4483	1.4674	1.4683	1.4693
110-82-7	C1CCCCC1	1.4235	25	1.4056	1.4063	1.4081	1.4241	1.4215	1.4239
766-05-2	N#CC1CCCCC1	1.4505	20	1.4314	1.4296	1.4288	1.4451	1.4451	1.4451
2719-27-9	ClC(=O)C1CCCCC1	1.4711	29	1.4626	1.4595	1.4592	1.4727	1.4682	1.4718
2043-61-0	O=CC1CCCCC1	1.4496	20	1.4366	1.4362	1.4356	1.458	1.457	1.4571
98-89-5	OC(=O)C1CCCCC1	1.453	20	1.4512	1.4541	1.4502	1.4567	1.4572	1.4562
1436-59-5	N[C@H]1CCCC[C@@H]1N	1.4951	20	1.4841	1.4825	1.4807	1.4923	1.4903	1.4901
765-87-7	O=C1CCCCC1=O	1.4995	20	1.4551	1.4544	1.4521	1.477	1.4721	1.4706
504-02-9	O=C1CCCC(=O)C1	1.4576	102	1.4551	1.4397	1.4521	1.4748	1.4618	1.4777
4442-79-9	OCCC1CCCCC1	1.4641	20	1.4547	1.4545	1.4522	1.4635	1.4671	1.4665
100-49-2	OCC1CCCCC1	1.4644	20	1.4504	1.4497	1.4481	1.4663	1.4667	1.4661
701-97-3	OC(=O)CCC1CCCCC1	1.4638	20	1.4577	1.4621	1.4569	1.4632	1.4642	1.4628
1569-69-3	SC1CCCCC1	1.4921	20	1.4682	1.4685	1.4683	1.4898	1.4876	1.4879
108-93-0	OC1CCCCC1	1.4641	20	1.443	1.4421	1.4406	1.4555	1.4584	1.4577
108-94-1	O=C1CCCCC1	1.4507	20	1.429	1.4291	1.4285	1.4502	1.4499	1.449
100-50-5	O=C[C@H]1CCC=CC1	1.4745	20	1.4608	1.4598	1.4596	1.4813	1.4796	1.4798
636-82-8	OC(=O)C1=CCCCC1	1.4902	20	1.4839	1.4882	1.4841	1.485	1.4825	1.4819
4771-80-6	OC(=O)[C@H]1CCC=CC1	1.4814	20	1.4821	1.4818	1.4783	1.4847	1.482	1.4826
822-67-3	O[C@@H]1CCCC=C1	1.479	25	1.4729	1.4653	1.4665	1.4812	1.4797	1.4814
930-68-7	O=C1CCCC=C1	1.4883	20	1.4611	1.4604	1.4597	1.4781	1.4796	1.4798
1502-22-3	O=C1CCCC[C@@H]1C1=CCCCC1	1.507	20	1.5098	1.5105	1.5065	1.5069	1.5126	1.511
70644-46-1	C1=CC[C@H](CC1)c1ccncc1	1.5466	25	1.5377	1.5379	1.5394	1.5406	1.5406	1.5409
622-45-7	CC(=O)OC1CCCCC1	1.442	20	1.4314	1.4305	1.4291	1.4453	1.4402	1.4406
3066-71-5	C=CC(=O)OC1CCCCC1	1.4673	20	1.4527	1.4533	1.4529	1.4606	1.4544	1.4558
108-91-8	NC1CCCCC1	1.4625	15	1.4451	1.4458	1.4446	1.4653	1.4661	1.4642
1821-36-9	C1CCC(CC1)Nc1ccccc1	1.561	20	1.5517	1.5504	1.5496	1.5613	1.5582	1.558
827-52-1	C1CCC(CC1)c1ccccc1	1.5329	20	1.5217	1.5233	1.5232	1.5269	1.5263	1.5265
2412-73-9	O=C(c1ccccc1)OC1CCCCC1	1.52	20	1.5224	1.5242	1.5244	1.5144	1.5154	1.5155
823-76-7	CC(=O)C1CCCCC1	1.4565	16	1.4436	1.4426	1.4403	1.456	1.4559	1.4545
4351-54-6	O=COC1CCCCC1	1.443	20	1.423	1.4221	1.4214	1.4455	1.444	1.4443
766-07-4	OOC1CCCCC1	1.4645	25	1.4375	1.4336	1.4331	1.4599	1.452	1.452
4435-18-1	N#CC=C1CCCCC1	1.4382	25	1.4496	1.4528	1.4532	1.4624	1.4767	1.4792
3173-53-3	O=C=NC1CCCCC1	1.4551	20	1.4409	1.4396	1.4376	1.4551	1.4539	1.4543
1195-42-2	CC(NC1CCCCC1)C	1.448	20	1.4533	1.4512	1.4491	1.451	1.4508	1.4522
100-60-7	CNC1CCCCC1	1.456	20	1.4468	1.445	1.4439	1.4553	1.4557	1.4561
111-78-4	C1CC=CCCC=C1	1.4905	25	1.457	1.4525	1.4553	1.4858	1.4793	1.4805
5452-37-9	NC1CCCCCCC1	1.4804	20	1.4558	1.4556	1.4539	1.4783	1.4774	1.4762
696-71-9	OC1CCCCCCC1	1.4871	20	1.4528	1.4525	1.4496	1.466	1.4694	1.4672
502-49-8	O=C1CCCCCCC1	1.4694	20	1.4436	1.4422	1.4403	1.4637	1.4632	1.4614
629-20-9	C1=CC=CC=CC=C1	1.5381	20	1.546	1.5487	1.5504	1.5488	1.5567	1.5564
1871-52-9	C1CC=CC=CC=C1	1.5035	25	1.5308	1.5307	1.5314	1.5223	1.5139	1.514
931-87-3	C1CCCC=CCC1	1.4698	20	1.4397	1.4397	1.4395	1.4649	1.4597	1.4589
931-89-5	C1CCCC=CCC1	1.4741	25	1.4397	1.4374	1.4395	1.4649	1.4579	1.4589
1781-78-8	C1CCCC#CCC1	1.485	20	1.4481	1.4489	1.4468	1.4785	1.4708	1.4694
295-48-7	C1CCCCCCCCCCCCCC1	1.4592	61	1.4554	1.4422	1.4551	1.4656	1.4639	1.4723
4727-17-7	OC1CCCCCCCCCCCCCC1	1.4555	98	1.4613	1.4363	1.4666	1.4596	1.4515	1.4719
502-72-7	O=C1CCCCCCCCCCCCCC1	1.4637	60	1.4684	1.4591	1.4671	1.4665	1.4691	1.473
542-92-7	C1C=CC=C1	1.444	20	1.469	1.4698	1.4702	1.4559	1.459	1.46
287-92-3	C1CCCC1	1.4065	20	1.3948	1.3986	1.4005	1.4078	1.404	1.4061
1123-00-8	OC(=O)CC1CCCC1	1.4523	18	1.4512	1.4545	1.4502	1.4538	1.4548	1.4537
3400-45-1	OC(=O)C1CCCC1	1.4532	20	1.4467	1.4494	1.4463	1.4488	1.4497	1.4489
3637-61-4	OCC1CCCC1	1.4579	20	1.4452	1.4444	1.4435	1.4576	1.4572	1.4569
96-41-3	OC1CCCC1	1.453	20	1.4365	1.4361	1.4354	1.4454	1.4472	1.4469
142-29-0	C1CC=CC1	1.4225	20	1.4202	1.4215	1.4229	1.4232	1.4258	1.4268
6140-65-4	O=CC1=CCCC1	1.4872	17	1.4731	1.4726	1.4717	1.4856	1.4842	1.483
930-30-3	C1CC=CC1=O	1.4629	15	1.4554	1.4559	1.455	1.4634	1.4695	1.4683
1003-03-8	NC1CCCC1	1.4728	25	1.4388	1.4395	1.4392	1.4585	1.456	1.4576
700-88-9	C1CCC(C1)c1ccccc1	1.528	20	1.5237	1.5252	1.5249	1.5273	1.5257	1.5259
825-25-2	O=C1CCCC1=C1CCCC1	1.5215	18	1.514	1.5131	1.5091	1.5206	1.5226	1.5213
75-19-4	C1CC1	1.3799	-42	1.3711	1.3702	1.384	1.3682	1.3741	1.3599
5500-21-0	N#CC1CC1	1.4229	20	1.4033	1.4049	1.4063	1.4141	1.4049	1.4055
1489-69-6	O=CC1CC1	1.4298	20	1.4129	1.4162	1.4179	1.4192	1.4138	1.4143
765-30-0	NC1CC1	1.421	20	1.4242	1.4269	1.4273	1.4283	1.4296	1.4305
873-49-4	C1CC1c1ccccc1	1.5285	20	1.5265	1.5277	1.5271	1.521	1.517	1.5183
540-47-6	COC1CC1	1.3802	20	1.3933	1.3969	1.3976	1.384	1.3903	1.3919
765-43-5	CC(=O)C1CC1	1.4251	20	1.4205	1.4219	1.422	1.4197	1.4184	1.419
493-02-7	C1CC[C@@H]2[C@@H](C1)CCCC2	1.4695	20	1.464	1.4624	1.4586	1.4681	1.4719	1.4702
825-51-4	O[C@@H]1CC[C@@H]2[C@@H](C1)CCCC2	1.4992	20	1.4855	1.488	1.4824	1.4962	1.4956	1.492
112-31-2	CCCCCCCCCC=O	1.4287	20	1.4278	1.4256	1.4239	1.431	1.43	1.4303
124-18-5	CCCCCCCCCC	1.409	25	1.4129	1.4091	1.4092	1.4125	1.4081	1.41
1871-96-1	N#CCCCCCCCCC#N	1.4474	20	1.4515	1.4514	1.4508	1.4484	1.4498	1.4477
111-19-3	ClC(=O)CCCCCCCCC(=O)Cl	1.4684	18	1.4732	1.4765	1.4784	1.4683	1.4733	1.4725
143-10-2	CCCCCCCCCCS	1.4509	20	1.4561	1.4566	1.457	1.456	1.4596	1.4592
334-48-5	CCCCCCCCCC(=O)O	1.4288	40	1.4328	1.4324	1.4334	1.431	1.4284	1.4288
112-30-1	CCCCCCCCCCO	1.4372	20	1.4336	1.4358	1.4334	1.4328	1.4342	1.4321
1565-81-7	CCCCCCC[C@@H](CC)O	1.434	20	1.4322	1.4343	1.4311	1.4294	1.4323	1.4313
2051-31-2	CCCCCC[C@@H](CCC)O	1.432	20	1.4322	1.4343	1.4311	1.427	1.4323	1.4314
5205-34-5	CCCCC[C@@H](CCCC)O	1.4333	20	1.4322	1.4343	1.4311	1.4271	1.4322	1.4309
928-80-3	CCCCCCCC(=O)CC	1.4252	20	1.4282	1.4266	1.4248	1.4236	1.4235	1.4233
624-16-8	CCCCCCC(=O)CCC	1.424	21	1.4282	1.4265	1.4248	1.4248	1.4249	1.4248
112-13-0	CCCCCCCCCC(=O)Cl	1.441	20	1.4479	1.4467	1.4458	1.4416	1.44	1.4409
872-05-9	CCCCCCCCC=C	1.4215	20	1.4172	1.4169	1.4176	1.4222	1.4208	1.4218
7433-78-5	CCCC/C=C/CCCC	1.4258	20	1.4237	1.4232	1.4234	1.4267	1.4272	1.4277
7433-56-9	CCCC/C=C/CCCC	1.4243	20	1.4237	1.4232	1.4234	1.4267	1.4272	1.4277
14436-32-9	C=CCCCCCCCC(=O)O	1.4507	15	1.4486	1.4535	1.4496	1.4477	1.4527	1.4492
13019-22-2	OCCCCCCCCC=C	1.448	20	1.445	1.4455	1.4464	1.4486	1.4518	1.4519
10519-33-2	CCCCCC/C=C/C(=O)C	1.448	20	1.4502	1.4486	1.4485	1.4549	1.4592	1.46
112-17-4	CCCCCCCCCCOC(=O)C	1.4273	20	1.4244	1.4261	1.4248	1.4299	1.4264	1.4258
2016-57-1	CCCCCCCCCCN	1.4369	20	1.4389	1.4384	1.4382	1.4382	1.4387	1.4385
104-72-3	CCCCCCCCCCc1ccccc1	1.4832	20	1.4828	1.4824	1.4834	1.4842	1.4867	1.4867
1795-16-0	CCCCCCCCCCC1CCCCC1	1.4534	20	1.4567	1.4638	1.458	1.4529	1.4555	1.4556
1654-86-0	CCCCCCCCCCOC(=O)CCCCCCCCC	1.4423	20	1.4352	1.4458	1.4413	1.4363	1.4427	1.4378
55320-06-4	CCCCCCCCCCC(CCCCCCCCCC)CCCCCCCCCC	1.454	20	1.4413	1.454	1.4414	1.45	1.4512	1.4471
2855-19-8	CCCCCCCCCC[C@@H]1OC1	1.4347	25	1.4404	1.4437	1.4427	1.4098	1.4348	1.4368
765-05-9	CCCCCCCCCCOC=C	1.4346	20	1.4225	1.4235	1.423	1.4353	1.4292	1.4299
764-93-2	CCCCCCCCC#C	1.4265	20	1.4289	1.4283	1.4284	1.426	1.4259	1.4265
919-86-8	CCSCCSP(=O)(OC)OC	1.5063	20	1.5074	1.5071	1.5086	1.5074	1.5091	1.5083
81-13-0	OCCCNC(=O)[C@@H](C(CO)(C)C)O	1.497	20	1.4987	1.4975	1.4977	1.496	1.4881	1.489
869-29-4	C=CC(OC(=O)C)OC(=O)C	1.4193	20	1.4171	1.4137	1.4135	1.4218	1.4234	1.4233
557-40-4	C=CCOCC=C	1.4163	20	1.4129	1.414	1.4146	1.4158	1.42	1.4204
2807-54-7	C=CCOC(=O)/C=C/C(=O)OCC=C	1.467	25	1.4657	1.4662	1.4662	1.4704	1.4714	1.4706
999-21-3	C=CCOC(=O)/C=C\C(=O)OCC=C	1.4699	20	1.4657	1.4683	1.4662	1.4704	1.4729	1.4706
102-70-5	C=CCN(CC=C)CC=C	1.4502	20	1.443	1.4433	1.4402	1.4538	1.4629	1.4626
592-88-1	C=CCSCC=C	1.487	25	1.4879	1.486	1.4874	1.4979	1.5021	1.5046
333-41-5	CCOP(=S)(Oc1cc(C)nc(n1)C(C)C)OCC	1.4922	20	1.4921	1.4919	1.4918	1.4934	1.4956	1.496
103-49-1	N(Cc1ccccc1)Cc1ccccc1	1.5781	20	1.5862	1.5829	1.5841	1.5742	1.5738	1.5709
140-28-3	N(Cc1ccccc1)CCNCc1ccccc1	1.5635	20	1.5623	1.5578	1.5598	1.5654	1.566	1.5657
103-50-4	O(Cc1ccccc1)Cc1ccccc1	1.5168	20	1.5889	1.5887	1.5901	1.5322	1.547	1.5449
15014-25-2	O=C(CC(=O)OCc1ccccc1)OCc1ccccc1	1.5447	20	1.5377	1.5437	1.5518	1.5441	1.5418	1.5417
3252-43-5	BrC(C#N)Br	1.5393	20	1.5408	1.542	1.5421	1.5391	1.5375	1.5368
583-53-9	Brc1ccccc1Br	1.6155	20	1.6022	1.6101	1.6105	1.6036	1.6068	1.6052
106-37-6	Brc1ccc(cc1)Br	1.5742	NT	1.6022	NA	NA	1.6022	NA	NA
62168-25-6	CCCC(Br)Br	1.4988	25	1.5071	1.5089	1.5084	1.4991	1.5008	1.5011
533-98-2	CC[C@@H](CBr)Br	1.4025	20	1.5057	1.5088	1.508	1.5037	1.5094	1.5092
110-52-1	BrCCCCBr	1.5167	25	1.5124	1.5134	1.5131	1.5112	1.5119	1.5118
5408-86-6	C[C@@H]([C@@H](Br)C)Br	1.5133	22	1.499	1.5031	1.5027	1.5093	1.5102	1.5104
2219-66-1	BrCC#CCBr	1.588	18	1.5883	1.5873	1.5846	1.5866	1.5829	1.5806
353-55-9	FC(Br)(Br)Cl	1.457	20	1.4762	1.483	1.4831	1.4653	1.4798	1.4784
96-12-8	ClC[C@H](CBr)Br	1.553	14	1.5525	1.5518	1.55	1.55	1.5544	1.5538
75-81-0	BrCC(Br)(Cl)Cl	1.5662	20	1.558	1.5598	1.5592	1.558	1.5557	1.5541
75-82-1	BrCC(Br)(F)F	1.4456	20	1.4348	1.4379	1.4376	1.4343	1.4341	1.4334
5434-27-5	BrCC(CBr)(C)C	1.509	NT	1.5113	NA	NA	1.5061	NA	NA
557-91-5	CC(Br)Br	1.5128	20	1.5071	1.5089	1.5076	1.5082	1.5073	1.5064
106-93-4	BrCCBr	1.5356	25	1.5133	1.5146	1.5125	1.5324	1.5263	1.526
590-11-4	Br/C=C\Br	1.5428	20	1.5417	1.541	1.5412	1.5489	1.5526	1.5542
590-12-5	Br/C=C/Br	1.5505	18	1.5417	1.5417	1.5412	1.5489	1.553	1.5542
2983-26-8	CCO[C@H](CBr)Br	1.5044	20	1.503	1.5064	1.5078	1.4986	1.5019	1.5016
1868-53-7	FC(Br)Br	1.4685	20	1.4744	1.4759	1.4754	1.4631	1.4643	1.4633
42474-21-5	CCCCC[C@@H](CBr)Br	1.4986	20	1.5021	1.5048	1.5063	1.5012	1.5079	1.5087
4549-31-9	BrCCCCCCCBr	1.5034	20	1.5078	1.5094	1.5109	1.5044	1.5115	1.5097
624-20-4	CCCC[C@@H](CBr)Br	1.5024	20	1.5037	1.5065	1.5073	1.4994	1.5071	1.5075
629-03-8	BrCCCCCCBr	1.5054	25	1.5097	1.5105	1.5121	1.5047	1.5096	1.5095
74-95-3	BrCBr	1.542	20	1.5271	1.527	1.524	1.5361	1.5265	1.5258
615-59-8	Brc1ccc(c(c1)C)Br	1.5982	18	1.6002	1.6079	1.6092	1.5975	1.5996	1.5997
31543-75-6	Brc1ccc(c(c1)Br)C	1.5964	25	1.6002	1.6076	1.6092	1.5979	1.5985	1.6005
618-31-5	BrC(c1ccccc1)Br	1.6147	20	1.6129	1.6138	1.6163	1.6093	1.609	1.6084
594-34-3	BrCC(Br)(C)C	1.5119	20	1.499	1.5033	1.5027	1.5008	1.5014	1.5013
4549-32-0	BrCCCCCCCCBr	1.4971	25	1.5054	1.5059	1.5094	1.5021	1.5084	1.5079
626-87-9	BrCCC[C@H](Br)C	1.5086	20	1.5049	1.5079	1.5078	1.4985	1.5043	1.5039
111-24-0	BrCCCCCBr	1.5102	25	1.5113	1.5121	1.5128	1.5078	1.5115	1.5114
19398-53-9	CCC[C@@H](CBr)Br	1.4987	20	1.5049	1.5079	1.5078	1.5013	1.5079	1.508
78-75-1	BrC[C@H](Br)C	1.5201	20	1.5061	1.5093	1.5077	1.5092	1.5103	1.5101
109-64-8	BrCCCBr	1.5204	25	1.5131	1.5142	1.513	1.5169	1.5162	1.5158
96-21-9	BrCC(CBr)O	1.5495	25	1.5471	1.5464	1.5453	1.5445	1.5393	1.54
13195-80-7	CC=C(Br)Br	1.526	20	1.527	1.5288	1.5267	1.5233	1.5319	1.5316
513-31-5	BrCC(=C)Br	1.5416	25	1.5361	1.5351	1.5349	1.5344	1.5367	1.538
124-73-2	FC(C(Br)(F)F)(Br)F	1.361	25	1.3688	1.3652	1.3724	1.3685	1.3749	1.3789
3140-93-0	Brc1sccc1Br	1.6304	22	1.6371	1.637	1.6386	1.6308	1.6285	1.6291
3141-27-3	Brc1ccc(s1)Br	1.6288	20	1.6261	1.6256	1.6243	1.6292	1.6293	1.6282
354-04-1	F[C@@H](C(Br)(F)F)Br	1.4191	24	1.4145	1.4135	1.4156	1.414	1.4062	1.409
112-48-1	CCCCOCCOCCCC	1.4112	25	1.4083	1.4116	1.4135	1.413	1.4094	1.4113
2568-90-3	CCCCOCOCCCC	1.4072	17	1.4035	1.4044	1.4057	1.4062	1.4006	1.3998
105-99-7	CCCCOC(=O)CCCCC(=O)OCCCC	1.4369	20	1.4317	1.4328	1.4331	1.4357	1.4341	1.4342
626-23-3	CC[C@H](N[C@@H](CC)C)C	1.4162	20	1.4214	1.4191	1.419	1.414	1.4153	1.4157
613-29-6	CCCCN(c1ccccc1)CCCC	1.5186	20	1.5062	1.5043	1.5053	1.516	1.5191	1.519
542-52-9	CCCCOC(=O)OCCCC	1.4117	20	1.408	1.4076	1.4075	1.4124	1.4098	1.4092
629-45-8	CCCCSSCCCC	1.4923	20	1.4902	1.491	1.4937	1.4961	1.4974	1.4979
142-96-1	CCCCOCCCC	1.3992	20	1.3984	1.3994	1.3998	1.3993	1.3931	1.3935
6163-66-2	CC(OC(C)(C)C)(C)C	1.3949	20	1.3907	1.3891	1.3894	1.3942	1.3957	1.3951
105-75-9	CCCCOC(=O)/C=C/C(=O)OCCCC	1.4469	20	1.4448	1.4484	1.4483	1.4475	1.4506	1.4492
815-24-7	O=C(C(C)(C)C)C(C)(C)C	1.4194	20	1.4231	1.4213	1.4202	1.4197	1.4204	1.4206
1190-39-2	CCCCOC(=O)CC(=O)OCCCC	1.4262	20	1.4247	1.4251	1.4254	1.4283	1.4286	1.4287
541-16-2	O=C(OC(C)(C)C)CC(=O)OC(C)(C)C	1.4184	29	1.406	1.4047	1.4082	1.417	1.4087	1.409
2050-60-4	CCCCOC(=O)C(=O)OCCCC	1.4234	20	1.4218	1.422	1.4221	1.4224	1.4225	1.4213
110-05-4	CC(OOC(C)(C)C)(C)C	1.389	20	1.3848	1.3834	1.3834	1.3936	1.3964	1.396
5510-99-6	CC[C@H](c1cccc(c1O)[C@H](CC)C)C	1.508	20	1.5084	1.5149	1.5139	1.5075	1.5036	1.504
96-76-4	Oc1ccc(cc1C(C)(C)C)C(C)(C)C	1.508	20	1.5084	1.5149	1.5139	1.4995	1.5095	1.5043
128-39-2	CC(c1cccc(c1O)C(C)(C)C)(C)C	1.5001	20	1.5084	1.5149	1.5139	1.501	1.5049	1.5021
1809-19-4	CCCCOP(=O)OCCCC	1.422	20	1.4253	1.4287	1.4262	1.4219	1.4182	1.4183
109-43-3	CCCCOC(=O)CCCCCCCCC(=O)OCCCC	1.4433	15	1.4379	1.4413	1.4392	1.4412	1.4407	1.4388
141-03-7	CCCCOC(=O)CCC(=O)OCCCC	1.4299	20	1.4273	1.428	1.4283	1.4293	1.4306	1.431
544-40-1	CCCCSCCCC	1.453	20	1.459	1.46	1.4613	1.4541	1.4578	1.458
626-26-6	CC[C@H](S[C@@H](CC)C)C	1.4506	20	1.4564	1.4564	1.4569	1.4523	1.454	1.4534
107-47-1	CC(SC(C)(C)C)(C)C	1.4506	20	1.4534	1.4523	1.4521	1.4544	1.457	1.4573
626-85-7	CCCCOS(=O)OCCCC	1.431	20	1.4278	1.4286	1.4292	1.4307	1.4283	1.427
2168-93-6	CCCCS(=O)CCCC	1.4669	20	1.4705	1.4711	1.4714	1.4668	1.4631	1.4625
87-92-3	CCCCOC(=O)[C@@H]([C@H](C(=O)OCCCC)O)O	1.4451	20	1.4454	1.4478	1.4467	1.4463	1.4421	1.4423
79-43-6	ClC(C(=O)O)Cl	1.4658	20	1.4631	1.4652	1.4655	1.4602	1.4561	1.4541
534-07-6	ClCC(=O)CCl	1.4716	40	1.4623	1.4591	1.4599	1.4687	1.4598	1.4626
79-36-7	ClC(=O)C(Cl)Cl	1.4591	20	1.4667	1.4672	1.468	1.4568	1.4583	1.4588
95-50-1	Clc1ccccc1Cl	1.5515	20	1.5431	1.5452	1.5438	1.542	1.5446	1.5433
106-46-7	Clc1ccc(cc1)Cl	1.5285	20	1.5431	1.5452	1.5438	1.5427	1.5479	1.5446
95-00-1	NCc1ccc(cc1Cl)Cl	1.5762	25	1.5758	1.577	1.5769	1.575	1.569	1.5689
89-75-8	Clc1ccc(c(c1)Cl)C(=O)Cl	1.5895	20	1.5747	1.5784	1.5773	1.5781	1.5711	1.5667
1653-19-6	ClC(=C)C(=C)Cl	1.489	20	1.4907	1.4896	1.4883	1.4835	1.4838	1.4845
541-33-3	CCCC(Cl)Cl	1.4355	20	1.4344	1.4336	1.4346	1.4328	1.4293	1.4289
1190-22-3	ClCC[C@H](Cl)C	1.4445	20	1.4407	1.4397	1.4396	1.4424	1.4409	1.4404
4279-22-5	CCC(Cl)(Cl)C	1.4295	NT	1.4243	NA	NA	1.4296	NA	NA
2211-67-8	C[C@H]([C@H](Cl)C)Cl	1.4409	25	1.4354	1.434	1.4347	1.4392	1.4373	1.4379
760-23-6	Cl[C@@H](C=C)CCl	1.4641	20	1.4629	1.4623	1.4609	1.4687	1.4724	1.4725
10075-38-4	ClC/C=C(\Cl)/C	1.4735	20	1.4645	1.4621	1.4606	1.475	1.4784	1.4777
7415-31-8	ClC/C=C(/Cl)\C	1.4719	20	1.4645	1.4621	1.4606	1.475	1.4784	1.4777
110-57-6	ClC/C=C/CCl	1.4871	25	1.472	1.4686	1.4685	1.4855	1.4852	1.4857
821-10-3	ClCC#CCCl	1.5058	20	1.5005	1.4981	1.4938	1.504	1.5011	1.5004
2108-92-1	ClC1(Cl)CCCCC1	1.4803	20	1.4652	1.4631	1.4618	1.4827	1.481	1.4802
1649-08-7	ClCC(Cl)(F)F	1.36193	20	1.3665	1.3652	1.3708	1.3551	1.3551	1.3567
431-06-1	F[C@@H]([C@@H](Cl)F)Cl	1.3619	20	1.3768	1.3783	1.3817	1.3613	1.3591	1.3618
79-35-6	FC(=C(Cl)Cl)F	1.383	-20	1.4058	1.4174	1.4022	1.401	1.426	1.4183
76-38-0	COC(C(Cl)Cl)(F)F	1.3861	20	1.3808	1.3813	1.3813	1.3766	1.374	1.3735
108-60-1	ClC[C@H](O[C@@H](CCl)C)C	1.4505	20	1.45	1.4512	1.4502	1.4494	1.4515	1.4505
95-59-0	Cl[C@@H]1OCCO[C@H]1Cl	1.4928	20	1.4684	1.4648	1.4624	1.4865	1.476	1.475
75-34-3	CC(Cl)Cl	1.4164	20	1.4206	1.4205	1.4226	1.4185	1.4182	1.4191
107-06-2	ClCCCl	1.4422	25	1.4319	1.432	1.4323	1.4406	1.437	1.4384
75-35-4	ClC(=C)Cl	1.4249	20	1.4387	1.438	1.4379	1.4285	1.438	1.4405
156-59-2	Cl/C=C\Cl	1.449	20	1.4458	1.4466	1.4474	1.4486	1.454	1.4558
156-60-5	Cl/C=C/Cl	1.4454	20	1.4458	1.4466	1.4474	1.4486	1.454	1.4558
623-46-1	CCO[C@H](CCl)Cl	1.4435	20	1.442	1.441	1.4402	1.4423	1.4366	1.4357
1717-00-6	CC(Cl)(Cl)F	1.36	10	1.3783	1.3804	1.3837	1.3695	1.3767	1.3766
430-57-9	ClC[C@@H](Cl)F	1.4132	20	1.402	1.4017	1.4047	1.4036	1.395	1.3954
75-43-4	FC(Cl)Cl	1.3724	9	1.3782	1.3816	1.3844	1.3672	1.3645	1.3671
498-67-9	FC(c1ccccc1)(Cl)Cl	1.518	11	1.5103	1.5139	1.5116	1.5184	1.5186	1.5151
821-76-1	ClCCCCCCCCl	1.4565	25	1.461	1.4593	1.459	1.4533	1.4541	1.4549
706-79-6	ClC1=C(Cl)C(C(C1(F)F)(F)F)(F)F	1.3676	20	1.4096	1.381	1.4033	1.3666	1.3595	1.3606
662-01-1	FC(C(Cl)(F)F)(C(Cl)(F)F)F	1.303	20	1.3023	1.2928	1.3006	1.3003	1.2942	1.302
2163-00-0	ClCCCCCCCl	1.4555	25	1.4568	1.4549	1.4545	1.4511	1.451	1.4518
1984-65-2	COc1c(Cl)cccc1Cl	1.543	20	1.5546	1.5549	1.5519	1.5461	1.5487	1.5486
98-87-3	ClC(c1ccccc1)Cl	1.5502	20	1.55	1.5497	1.5496	1.5522	1.5519	1.5513
507-45-9	C[C@H](C(Cl)(C)C)Cl	1.445	18	1.4369	1.4355	1.4356	1.4417	1.4406	1.4392
676-83-5	CP(Cl)Cl	1.494	20	1.4945	1.4926	1.4929	1.4844	1.4807	1.4819
594-37-6	ClCC(Cl)(C)C	1.437	20	1.4354	1.4345	1.4347	1.4383	1.4374	1.4373
2050-69-3	Clc1ccc2c(c1Cl)cccc2	1.5338	49	1.6234	1.6265	1.6246	1.5857	1.6106	1.6128
1825-31-6	Clc1ccc(c2c1cccc2)Cl	1.6228	76	1.6234	1.6199	1.6246	1.6107	1.6068	1.6081
2050-73-9	Clc1ccc2c(c1)c(Cl)ccc2	1.6092	100	1.6234	1.6117	1.6246	1.608	1.608	1.6157
2050-74-0	Clc1cccc2c1c(Cl)ccc2	1.6236	100	1.6234	1.6117	1.6246	1.6054	1.6031	1.6087
89-61-2	Clc1ccc(c(c1)[N](=O)O)Cl	1.439	75	1.5389	1.5328	1.5505	1.506	1.5165	1.5242
611-06-3	Clc1ccc(c(c1)Cl)[N](=O)O	1.5512	70	1.5389	1.5364	1.5505	1.5063	1.5192	1.5244
821-99-8	ClCCCCCCCCCCl	1.4586	25	1.4669	1.4666	1.4664	1.4588	1.4603	1.4607
1674-33-5	CCC[C@@H](CCl)Cl	1.4485	20	1.447	1.4456	1.4451	1.4462	1.446	1.4456
600-11-3	CC[C@@H]([C@@H](Cl)C)Cl	1.4464	20	1.442	1.4405	1.4404	1.4459	1.4443	1.4436
2648-61-5	ClC(C(=O)c1ccccc1)Cl	1.5686	20	1.5625	1.5635	1.5632	1.5691	1.5665	1.5654
2234-16-4	Clc1ccc(c(c1)Cl)C(=O)C	1.564	20	1.5625	1.5638	1.5624	1.562	1.5632	1.5611
2476-37-1	Clc1ccc(c(c1)C(=O)C)Cl	1.5595	30	1.5625	1.5637	1.5624	1.5619	1.5605	1.561
78-99-9	CCC(Cl)Cl	1.4289	20	1.4277	1.4272	1.4289	1.4263	1.4235	1.4234
26198-63-0	ClC[C@H](Cl)C	1.4394	20	1.4337	1.4334	1.4336	1.4366	1.4351	1.4347
142-28-9	ClCCCCl	1.4455	25	1.4392	1.4384	1.4385	1.444	1.4403	1.4412
594-20-7	CC(Cl)(Cl)C	1.4148	20	1.4163	1.4164	1.4183	1.4191	1.4229	1.4232
616-23-9	OC[C@@H](CCl)Cl	1.4819	20	1.4787	1.4768	1.4764	1.4767	1.4787	1.4783
7623-13-4	ClC[C@@H](C(=O)Cl)Cl	1.4764	20	1.4837	1.4823	1.4808	1.4835	1.4865	1.4856
563-58-6	CC=C(Cl)Cl	1.443	25	1.4477	1.4439	1.4451	1.4467	1.4507	1.4527
6923-20-2	ClC/C=C/Cl	1.4549	20	1.4611	1.461	1.4603	1.4692	1.4735	1.4731
7069-38-7	Cl/C=C(/Cl)\C	1.4471	20	1.4494	1.4496	1.4496	1.4531	1.4562	1.4563
10061-01-5	ClC/C=C\Cl	1.4682	20	1.4611	1.461	1.4603	1.4692	1.4735	1.4731
78-88-6	ClCC(=C)Cl	1.4603	20	1.4566	1.4551	1.4539	1.4561	1.4585	1.4589
1123-84-8	C=Cc1cc(Cl)ccc1Cl	1.5798	20	1.5827	1.5818	1.5791	1.5797	1.5799	1.5783
374-07-2	FC(C(F)(F)F)(Cl)Cl	1.3092	0	1.3159	1.3274	1.3201	1.3163	1.3266	1.3266
76-14-2	FC(C(Cl)(F)F)(Cl)F	1.3092	0	1.3159	1.3274	1.3201	1.3117	1.3213	1.3196
3172-52-9	Clc1ccc(s1)Cl	1.5626	20	1.5615	1.5626	1.561	1.5632	1.5674	1.5659
32768-54-0	Clc1c(C)cccc1Cl	1.5511	20	1.5452	1.5476	1.5465	1.5434	1.5418	1.5416
95-73-8	Clc1ccc(c(c1)Cl)C	1.5511	20	1.5452	1.5476	1.5465	1.5484	1.544	1.5426
19398-61-9	Clc1ccc(c(c1)C)Cl	1.5449	20	1.5452	1.5476	1.5465	1.548	1.5454	1.544
118-69-4	Clc1cccc(c1C)Cl	1.5507	20	1.5452	1.5476	1.5465	1.5455	1.5405	1.5376
95-75-0	Cc1ccc(c(c1)Cl)Cl	1.5471	20	1.5452	1.5476	1.5465	1.5448	1.543	1.5424
320-60-5	Clc1ccc(c(c1)Cl)C(F)(F)F	1.4802	20	1.4697	1.4761	1.4727	1.4768	1.4715	1.4678
101-83-7	C1CCC(CC1)NC1CCCCC1	1.4842	20	1.4906	1.4904	1.4862	1.4858	1.488	1.4846
4645-15-2	C1CCC(CC1)OC1CCCCC1	1.4741	20	1.4655	1.4699	1.4656	1.4722	1.4718	1.4683
119-60-8	O=C(C1CCCCC1)C1CCCCC1	1.486	20	1.4916	1.4933	1.4873	1.4854	1.4887	1.4846
829-84-5	C1CCC(CC1)PC1CCCCC1	1.5163	20	1.5163	1.5163	1.5163	1.514	1.5125	1.5096
84-61-7	O=C(c1ccccc1C(=O)OC1CCCCC1)OC1CCCCC1	1.431	20	1.5145	1.5214	1.5245	1.4393	1.4577	1.4593
1755-01-7	C1=C[C@H]2[C@@H](C1)[C@@H]1C=C[C@H]2C1	1.505	35	1.5124	1.504	1.5119	1.5056	1.5015	1.5057
1121-37-5	O=C(C1CC1)C1CC1	1.467	20	1.4634	1.4626	1.4598	1.4601	1.4555	1.4545
111-42-2	OCCNCCO	1.4776	20	1.4824	1.4827	1.4835	1.4808	1.4788	1.4782
2050-46-6	CCOc1ccccc1OCC	1.5083	25	1.5075	1.5043	1.5037	1.511	1.5083	1.5091
1188-33-6	CCOC(N(C)C)OCC	1.4007	20	1.4044	1.4071	1.407	1.4001	1.4018	1.4019
645-36-3	NCC(OCC)OCC	1.4123	25	1.4226	1.424	1.4254	1.4135	1.412	1.4138
105-57-7	CCOC(OCC)C	1.3834	20	1.3887	1.3883	1.3885	1.38	1.3789	1.379
629-14-1	CCOCCOCC	1.3898	25	1.3923	1.3914	1.3928	1.3894	1.3885	1.3898
2678-54-8	CCOC(=C)OCC	1.3643	21	1.3996	1.3978	1.3984	1.3854	1.3923	1.3937
462-95-3	CCOCOCC	1.3748	18	1.3849	1.3862	1.3876	1.3773	1.3757	1.3748
13529-27-6	CCOC(c1ccco1)OCC	1.4451	20	1.441	1.4388	1.4384	1.4477	1.4504	1.4501
3658-79-5	CCCCC(OCC)OCC	1.4029	22	1.405	1.4052	1.4048	1.4016	1.3983	1.3993
126-84-1	CCOC(OCC)(C)C	1.3891	20	1.3883	1.3884	1.3885	1.3878	1.3878	1.3879
3054-95-3	CCOC(OCC)C=C	1.4	20	1.4023	1.4013	1.4023	1.4037	1.403	1.4035
685-91-6	CCN(C(=O)C)CC	1.4374	17	1.4396	1.438	1.4373	1.4403	1.4381	1.4368
919-19-7	CCOP(=O)(C(=O)C)OCC	1.42	26	1.4224	1.4223	1.4234	1.4165	1.417	1.4193
1115-30-6	CCOC(=O)C[C@@H](C(=O)OCC)C(=O)C	1.4346	20	1.441	1.4392	1.4386	1.4361	1.4339	1.4357
141-28-6	CCOC(=O)CCCCC(=O)OCC	1.4272	20	1.4218	1.422	1.4221	1.4261	1.4258	1.4254
2049-80-1	CCOC(=O)C(C(=O)OCC)CC=C	1.4305	20	1.4292	1.43	1.4322	1.4358	1.4394	1.4402
100-37-8	OCCN(CC)CC	1.4412	20	1.4356	1.437	1.4371	1.4371	1.4347	1.4342
140-82-9	OCCOCCN(CC)CC	1.448	20	1.4398	1.4438	1.4441	1.4471	1.4449	1.4446
2426-54-2	CCN(CCOC(=O)C=C)CC	1.4376	25	1.4389	1.4421	1.4425	1.4386	1.4378	1.438
14007-64-8	CC[C@@H](c1ccccc1)C(=O)OCCN(CC)CC	1.4909	20	1.4809	1.4882	1.4895	1.4904	1.4901	1.4908
622-93-5	OCCCN(CC)CC	1.4439	20	1.4387	1.4404	1.4404	1.4401	1.4392	1.439
579-66-8	CCc1cccc(c1N)CC	1.5452	20	1.5457	1.5474	1.5479	1.5426	1.5425	1.5427
91-66-7	CCN(c1ccccc1)CC	1.5409	20	1.5327	1.5326	1.5322	1.5309	1.5337	1.5332
135-01-3	CCc1ccccc1CC	1.5035	20	1.5001	1.5024	1.503	1.4982	1.4977	1.4969
141-93-5	CCc1cccc(c1)CC	1.4955	20	1.5001	1.5024	1.503	1.4976	1.4961	1.4958
105-05-5	CCc1ccc(cc1)CC	1.4967	20	1.5001	1.5024	1.503	1.494	1.4937	1.4928
5292-53-5	CCOC(=O)C(=Cc1ccccc1)C(=O)OCC	1.5389	20	1.5349	1.5392	1.5401	1.5319	1.5366	1.5363
607-81-8	CCOC(=O)C(C(=O)OCC)Cc1ccccc1	1.4872	20	1.4879	1.4923	1.4967	1.4934	1.498	1.498
1080-32-6	CCOP(=O)(Cc1ccccc1)OCC	1.493	20	1.5029	1.5048	1.5067	1.4904	1.4907	1.491
685-87-0	CCOC(=O)C(C(=O)OCC)Br	1.4521	20	1.4515	1.4526	1.4547	1.4553	1.4558	1.4557
1114-76-7	CCCC(=O)N(CC)CC	1.4403	25	1.4434	1.4429	1.4425	1.4419	1.4415	1.4424
133-08-4	CCCCC(C(=O)OCC)C(=O)OCC	1.425	20	1.4247	1.4251	1.4254	1.4258	1.4273	1.4271
762-21-0	CCOC(=O)C#CC(=O)OCC	1.4425	20	1.4379	1.4405	1.4413	1.4446	1.4481	1.4478
105-58-8	CCOC(=O)OCC	1.3845	20	1.3875	1.386	1.3859	1.381	1.3831	1.383
14064-10-9	CCOC(=O)C(C(=O)OCC)Cl	1.4327	20	1.4345	1.4347	1.4352	1.4314	1.4305	1.4301
814-49-3	CCOP(=O)(OCC)Cl	1.417	20	1.4186	1.4174	1.4167	1.4195	1.4239	1.4247
617-83-4	CCN(C#N)CC	1.4126	25	1.4103	1.4105	1.4105	1.4115	1.4105	1.4117
3779-29-1	CCOC(=O)C1(CCC1)C(=O)OCC	1.433	26	1.4488	1.4476	1.4478	1.4398	1.4345	1.4374
1559-02-0	CCOC(=O)C1(CC1)C(=O)OCC	1.4345	18	1.4457	1.4463	1.4442	1.4294	1.4298	1.4291
596-75-8	CCCCC(C(=O)OCC)(C(=O)OCC)CCCC	1.4341	20	1.4335	1.4349	1.4351	1.4363	1.4336	1.4343
110-81-6	CCSSCC	1.5073	20	1.5117	1.5125	1.5133	1.51	1.505	1.5051
3352-87-2	CCCCCCCCCCCC(=O)N(CC)CC	1.4545	20	1.4463	1.4533	1.4494	1.4539	1.4543	1.452
111-46-6	OCCOCCO	1.4472	20	1.4505	1.4488	1.4507	1.447	1.4488	1.4491
106-75-2	ClC(=O)OCCOCCOC(=O)Cl	1.4542	20	1.4475	1.449	1.4496	1.4553	1.4573	1.4564
628-68-2	CC(=O)OCCOCCOC(=O)C	1.4348	20	1.4209	1.4198	1.418	1.4307	1.426	1.4254
112-73-2	CCCCOCCOCCOCCCC	1.4235	20	1.4148	1.4225	1.4239	1.4226	1.4235	1.4241
2358-84-1	O=C(C(=C)C)OCCOCCOC(=O)C(=C)C	1.4571	25	1.4604	1.4611	1.4619	1.4586	1.4585	1.4599
111-96-6	COCCOCCOC	1.4097	20	1.4056	1.4048	1.4031	1.4069	1.4078	1.4076
112-34-5	CCCCOCCOCCO	1.4306	20	1.4288	1.4316	1.4329	1.4298	1.4323	1.4322
124-17-4	CCCCOCCOCCOC(=O)C	1.4262	20	1.4219	1.4221	1.4214	1.4289	1.4253	1.4255
111-90-0	OCCOCCOCC	1.43	20	1.4246	1.4251	1.426	1.4253	1.4284	1.4281
111-77-3	COCCOCCO	1.4264	20	1.4241	1.4235	1.4242	1.4251	1.4275	1.4277
100-36-7	NCCN(CC)CC	1.434	20	1.4414	1.4408	1.4413	1.4351	1.434	1.4335
111-74-0	CCNCCNCC	1.434	20	1.4414	1.4408	1.4413	1.4342	1.435	1.4336
60-29-7	CCOCC	1.3526	20	1.3672	1.3707	1.373	1.3586	1.3588	1.3587
87-13-8	CCOC=C(C(=O)OCC)C(=O)OCC	1.46	20	1.4601	1.4604	1.4598	1.45	1.4486	1.4484
1462-12-0	CCOC(=O)C(=CC)C(=O)OCC	1.4308	17	1.4411	1.4445	1.4434	1.4447	1.4491	1.4479
133-13-1	CCC(C(=O)OCC)C(=O)OCC	1.4166	20	1.4186	1.4185	1.4185	1.416	1.4167	1.4164
76-67-5	CCC(c1ccccc1)(C(=O)OCC)C(=O)OCC	1.4896	25	1.4826	1.4862	1.4919	1.4894	1.4886	1.4906
78-38-6	CCP(=O)(OCC)OCC	1.4163	20	1.4107	1.4098	1.4101	1.4182	1.4209	1.4204
818-38-2	CCOC(=O)CCCC(=O)OCC	1.4241	20	1.4186	1.4185	1.4185	1.4211	1.4196	1.4193
19398-77-7	CCC(C(CC)CC)CC	1.419	20	1.4129	1.4104	1.4092	1.4235	1.425	1.4246
1615-80-1	CCNNCC	1.4204	20	1.4248	1.4254	1.4252	1.4214	1.4237	1.4233
598-02-7	CCOP(=O)(OCC)O	1.417	20	1.4158	1.4165	1.4165	1.4163	1.4122	1.4138
10203-58-4	CCOC(=O)C(C(=O)OCC)CC(C)C	1.4236	20	1.4247	1.4251	1.4254	1.421	1.4211	1.4212
636-53-3	CCOC(=O)c1cccc(c1)C(=O)OCC	1.508	18	1.5075	1.5118	1.5133	1.5074	1.507	1.5058
6802-75-1	CCOC(=O)C(=C(C)C)C(=O)OCC	1.4486	17	1.4487	1.4519	1.4509	1.4522	1.456	1.454
759-36-4	CCOC(=O)C(C(=O)OCC)C(C)C	1.4188	21	1.4218	1.4217	1.4221	1.4134	1.415	1.415
609-09-6	CCOC(=O)C(=O)C(=O)OCC	1.431	22	1.4327	1.4312	1.4296	1.4362	1.4285	1.4268
105-53-3	CCOC(=O)CC(=O)OCC	1.4139	20	1.411	1.4108	1.4103	1.4112	1.4094	1.4098
606-46-2	CCN(c1ccccc1C)CC	1.5153	20	1.5291	1.5302	1.5301	1.5221	1.5276	1.5281
134-62-3	CCN(C(=O)c1cccc(c1)C)CC	1.5212	20	1.5422	1.5384	1.5408	1.5206	1.5216	1.5217
2050-24-0	CCc1cc(CC)cc(c1)C	1.5027	20	1.5046	1.5078	1.5079	1.4999	1.499	1.4978
533-32-4	CCN(C(=O)CC(C)C)CC	1.4422	20	1.4447	1.4459	1.4446	1.4401	1.4403	1.4396
2409-52-1	CCOC(=O)CC(=C)C(=O)OCC	1.4377	20	1.4352	1.4382	1.4383	1.4375	1.4391	1.4395
609-08-5	CCOC(=O)C(C(=O)OCC)C	1.4126	20	1.415	1.4148	1.4146	1.4119	1.4098	1.4099
683-08-9	CCOP(=O)(OCC)C	1.4101	30	1.4055	1.4034	1.4047	1.4131	1.4105	1.414
84-95-7	CCN(c1cccc2c1cccc2)CC	1.5961	20	1.5967	1.595	1.5957	1.6054	1.6077	1.6074
624-17-9	CCOC(=O)CCCCCCCC(=O)OCC	1.4351	20	1.4296	1.4305	1.4309	1.4349	1.4344	1.4345
108-56-5	CCOC(=O)CC(=O)C(=O)OCC	1.4561	17	1.4358	1.4349	1.4329	1.4462	1.4369	1.4362
1067-20-5	CCC(CC)(CC)CC	1.4206	20	1.4066	1.4039	1.4035	1.4203	1.4215	1.4204
140-80-7	CCN(CCC[C@H](N)C)CC	1.4429	20	1.4481	1.4468	1.448	1.4367	1.4358	1.4361
2049-67-4	CCOC(=O)C/C=C\C(=O)OCC	1.4411	20	1.4352	1.4382	1.4383	1.4485	1.4478	1.448
628-37-5	CCOOCC	1.3715	17	1.3673	1.3678	1.368	1.366	1.3602	1.361
84-66-2	CCOC(=O)c1ccccc1C(=O)OCC	1.5	21	1.5075	1.5116	1.5133	1.5009	1.5009	1.5016
1114-51-8	CCC(=O)N(CC)CC	1.4425	20	1.4417	1.4409	1.4401	1.4407	1.4401	1.4395
115-76-4	CCC(CO)(CO)CC	1.4574	25	1.4564	1.4562	1.4563	1.4588	1.4594	1.4603
2163-48-6	CCCC(C(=O)OCC)C(=O)OCC	1.4197	20	1.4218	1.422	1.4221	1.4227	1.4237	1.4232
59-26-7	CCN(C(=O)c1cccnc1)CC	1.525	20	1.5256	1.5256	1.5261	1.5254	1.5255	1.5255
530-40-5	CCN(C(=O)c1ccncc1)CC	1.525	20	1.5256	1.5256	1.5261	1.5247	1.526	1.525
110-40-7	CCOC(=O)CCCCCCCCC(=O)OCC	1.4306	20	1.4317	1.4328	1.4331	1.4359	1.4355	1.4356
123-25-1	CCOC(=O)CCC(=O)OCC	1.4201	20	1.415	1.4148	1.4146	1.4176	1.4148	1.4151
64-67-5	CCOS(=O)(=O)OCC	1.3989	20	1.3929	1.3938	1.3945	1.4003	1.3993	1.399
352-93-2	CCSCC	1.443	20	1.4555	1.4566	1.458	1.4534	1.4534	1.4539
623-81-4	CCOS(=O)OCC	1.431	20	1.4253	1.4258	1.4257	1.4187	1.4131	1.4123
57968-71-5	CCOC(=O)[C@@H]([C@H](C(=O)OCC)O)O	1.4438	20	1.4438	1.4454	1.4456	1.4417	1.4405	1.4399
673-79-0	CCOC(=O)CCSCCC(=O)OCC	1.4655	20	1.4639	1.4646	1.4679	1.4649	1.4665	1.4677
3600-24-6	CCSSSCC	1.5689	13	1.5614	1.5576	1.553	1.5596	1.5515	1.5489
623-76-7	CCNC(=O)NCC	1.4616	40	1.4625	1.4621	1.4571	1.4615	1.4612	1.4611
682-30-4	CCOP(=O)(OCC)C=C	1.429	20	1.43	1.4292	1.4296	1.4303	1.43	1.4303
381-73-7	FC(C(=O)O)F	1.347	20	1.3521	1.3565	1.3591	1.35	1.353	1.3546
367-25-9	Fc1ccc(c(c1)F)N	1.5063	20	1.5141	1.5136	1.5148	1.5068	1.5085	1.5091
367-11-3	Fc1ccccc1F	1.4451	18	1.4466	1.4482	1.4508	1.4446	1.4484	1.4497
372-18-9	Fc1cccc(c1)F	1.4374	20	1.4466	1.4473	1.4508	1.4427	1.4477	1.4482
540-36-3	Fc1ccc(cc1)F	1.4422	20	1.4466	1.4473	1.4508	1.4337	1.4409	1.4416
75-37-6	CC(F)F	1.3011	-72	1.2989	1.3037	1.3093	1.2847	1.3049	1.2811
446-35-5	Fc1ccc(c(c1)F)[N](=O)O	1.5149	14	1.5056	1.5045	1.4963	1.517	1.5103	1.508
420-45-1	CC(F)(F)C	1.2904	20	1.2958	1.2944	1.3083	1.2964	1.2909	1.2967
453-13-4	FCC(CF)O	1.3725	20	1.3558	1.3567	1.3614	1.3724	1.3681	1.3684
629-64-1	CCCCCCCOCCCCCCC	1.4275	20	1.4193	1.4284	1.4269	1.427	1.4243	1.4238
629-65-2	CCCCCCCSCCCCCCC	1.4606	20	1.4506	1.4527	1.454	1.4584	1.4584	1.4591
143-16-8	CCCCCCNCCCCCC	1.4339	20	1.4391	1.4383	1.4381	1.4342	1.4355	1.4351
112-58-3	CCCCCCOCCCCCC	1.4204	20	1.4151	1.4206	1.4196	1.4215	1.4169	1.417
6294-31-1	CCCCCCSCCCCCC	1.4586	20	1.4548	1.4566	1.4579	1.4566	1.4599	1.4603
493-09-4	C1COc2c(O1)cccc2	1.5485	20	1.5447	1.5392	1.5342	1.5506	1.5516	1.5504
496-16-2	c1ccc2c(c1)OCC2	1.5497	20	1.5379	1.5358	1.5326	1.5471	1.5466	1.5461
493-05-0	O1CCc2c(C1)cccc2	1.5444	20	1.5468	1.545	1.5418	1.5405	1.5378	1.5365
493-08-3	C1CCc2c(O1)cccc2	1.5444	20	1.5364	1.535	1.5323	1.5492	1.5463	1.5471
119-84-6	O=C1CCc2c(O1)cccc2	1.5563	20	1.5397	1.5377	1.5348	1.5515	1.55	1.549
491-37-2	O=C1CCOc2c1cccc2	1.575	NT	1.5523	NA	NA	1.5739	NA	NA
3528-17-4	O=C1CCSc2c1cccc2	1.6395	20	1.6178	1.6132	1.6061	1.6354	1.6289	1.6278
1210-35-1	O=C1c2ccccc2CCc2c1cccc2	1.6324	20	1.637	1.6392	1.637	1.6283	1.6236	1.6206
332-77-4	CO[C@@H]1C=C[C@H](O1)OC	1.4339	20	1.4268	1.427	1.4273	1.436	1.4385	1.4398
543-75-9	C1COC=CO1	1.4372	20	1.4324	1.428	1.4256	1.4352	1.4372	1.4369
1191-99-7	C1CC=CO1	1.4239	20	1.4183	1.4175	1.418	1.4245	1.4296	1.4298
1708-29-8	O1CC=CC1	1.4311	20	1.4201	1.4202	1.4203	1.4257	1.4281	1.4284
83-33-0	O=C1CCc2c1cccc2	1.561	25	1.5569	1.556	1.5524	1.5601	1.5595	1.5598
615-13-4	O=C1Cc2c(C1)cccc2	1.538	67	1.5569	1.5529	1.5524	1.5428	1.5389	1.5456
496-15-1	c1ccc2c(c1)NCC2	1.5923	20	1.5877	1.5872	1.5844	1.5968	1.5947	1.5942
1746-11-8	C[C@H]1Cc2c(O1)cccc2	1.5308	NT	1.5308	NA	NA	1.5312	NA	NA
547-65-9	C=C1CCOC1=O	1.465	20	1.4468	1.4475	1.4461	1.4607	1.4565	1.4546
1679-49-8	C[C@H]1CC(=O)OC1	1.4339	20	1.4152	1.4155	1.415	1.432	1.43	1.4285
57129-69-8	C[C@H]1CCC(=O)O1	1.4328	20	1.411	1.4112	1.411	1.4334	1.4345	1.4339
767-58-8	C[C@H]1CCc2c1cccc2	1.5266	20	1.5307	1.5329	1.5318	1.5278	1.529	1.5294
1590-08-5	C[C@H]1CCc2c(C1=O)cccc2	1.5535	20	1.5514	1.5513	1.549	1.555	1.553	1.5534
19735-89-8	C[C@@H]1NN(C(=O)C1)c1ccccc1	1.637	NT	1.6371	NA	NA	1.6343	NA	NA
89-25-8	O=C1CC(=NN1c1ccccc1)C	1.637	NT	1.6346	NA	NA	1.6345	NA	NA
447-53-0	C1=Cc2c(CC1)cccc2	1.5814	20	1.5726	1.5718	1.57	1.5788	1.58	1.5797
612-17-9	C1=CCc2c(C1)cccc2	1.5577	20	1.556	1.5577	1.5555	1.5543	1.5569	1.5555
530-93-8	O=C1CCc2c(C1)cccc2	1.5598	20	1.5544	1.5536	1.5509	1.56	1.5615	1.5588
776-35-2	c1ccc2c(c1)c1ccccc1CC2	1.6415	20	1.6318	1.6312	1.6288	1.6309	1.6242	1.6243
105-21-5	CCC[C@H]1CCC(=O)O1	1.4385	25	1.4254	1.4235	1.4235	1.4411	1.4376	1.4388
110-87-2	C1COC=CC1	1.4402	19	1.4247	1.4242	1.4238	1.441	1.4462	1.4464
109-98-8	N1CCC=N1	1.4796	17	1.478	1.4781	1.4802	1.4817	1.4799	1.4799
109-96-6	N1CC=CC1	1.4664	20	1.4518	1.452	1.4518	1.4671	1.4658	1.4654
1003-10-7	O=C1CCCS1	1.523	20	1.5048	1.5043	1.5027	1.5191	1.5193	1.5169
3910-35-8	C[C@]1(CC(c2c1cccc2)(C)C)c1ccccc1	1.5681	20	1.5782	1.5783	1.581	1.5674	1.5607	1.5598
615-42-9	Ic1ccccc1I	1.7179	20	1.7117	1.7059	1.7042	1.7009	1.6873	1.6859
628-21-7	ICCCCI	1.6184	25	1.6133	1.6148	1.6148	1.611	1.6051	1.6044
629-09-4	ICCCCCCI	1.5837	25	1.5936	1.5961	1.5984	1.5904	1.5895	1.5891
75-11-6	ICI	1.7411	20	1.7382	1.7369	1.7357	1.7017	1.6694	1.6657
628-77-3	ICCCCCI	1.5987	25	1.6034	1.6055	1.6067	1.5997	1.5973	1.5969
141-04-8	CC(COC(=O)CCCCC(=O)OCC(C)C)C	1.4301	20	1.4317	1.4328	1.4331	1.4292	1.43	1.4301
110-96-3	CC[C@H]([NH2+][C@@H](CC)C)C	1.409	20	1.4131	1.4157	1.4185	1.4091	1.4134	1.4135
539-92-4	CC(COC(=O)OCC(C)C)C	1.4072	20	1.408	1.4076	1.4075	1.4077	1.4036	1.4023
544-00-3	CC(CCNCCC(C)C)C	1.4235	20	1.4335	1.4316	1.4315	1.4231	1.422	1.4224
605-50-5	CC(CCOC(=O)c1ccccc1C(=O)OCCC(C)C)C	1.4871	20	1.4777	1.4815	1.4868	1.4873	1.4834	1.4828
544-02-5	CC(CCSCCC(C)C)C	1.452	20	1.4577	1.4591	1.4604	1.4534	1.4546	1.4552
6938-94-9	CC(OC(=O)CCCCC(=O)OC(C)C)C	1.4247	20	1.4182	1.4194	1.4201	1.4238	1.423	1.4224
108-18-9	CC(NC(C)C)C	1.3924	20	1.4087	1.4076	1.4084	1.3974	1.4007	1.4017
24544-04-5	CC(c1cccc(c1N)C(C)C)C	1.5332	20	1.5313	1.5335	1.5349	1.5309	1.5277	1.528
577-55-9	CC(c1ccccc1C(C)C)C	1.496	20	1.4979	1.5001	1.5009	1.4938	1.4965	1.4962
99-62-7	CC(c1cccc(c1)C(C)C)C	1.4883	20	1.4979	1.5001	1.5009	1.4935	1.4955	1.4954
100-18-5	CC(c1ccc(cc1)C(C)C)C	1.4898	20	1.4979	1.5001	1.5009	1.4907	1.4934	1.493
693-13-0	CC(N=C=NC(C)C)C	1.432	20	1.433	1.4331	1.4339	1.4324	1.4347	1.4348
4253-89-8	CC(SSC(C)C)C	1.4916	20	1.4967	1.4977	1.4988	1.4908	1.4921	1.4917
96-80-0	OCCN(C(C)C)C(C)C	1.4417	20	1.4395	1.4421	1.4407	1.441	1.4402	1.4398
1445-75-6	CC(OP(=O)(OC(C)C)C)C	1.412	16	1.4098	1.4096	1.4091	1.4162	1.417	1.4139
615-81-6	CC(OC(=O)C(=O)OC(C)C)C	1.41	20	1.4052	1.405	1.4056	1.406	1.4055	1.4038
605-45-8	CC(OC(=O)c1ccccc1C(=O)OC(C)C)C	1.49	20	1.4853	1.4899	1.4938	1.489	1.4864	1.4859
674-82-8	C=C1CC(=O)O1	1.4379	20	1.428	1.4258	1.4253	1.437	1.4389	1.4392
115-26-4	CN(P(=O)(N(C)C)F)C	1.4267	20	1.4264	1.4255	1.4232	1.4241	1.4193	1.4202
59-52-9	OC[C@@H](CS)S	1.5749	20	1.5724	1.5705	1.5686	1.5711	1.5696	1.5691
86-80-6	CCCCc1cc2ccccc2c(n1)OCC[NH+](C)C.Cl	1.5486	20	1.5487	1.5486	1.5488	1.5491	1.5494	1.5499
828-00-2	C[C@@H]1O[C@@H](C)O[C@@H](C1)OC(=O)C	1.431	20	1.4254	1.4242	1.4217	1.4296	1.4296	1.4299
1201-38-3	COc1ccc(c(c1)C(=O)C)OC	1.5441	20	1.5301	1.5294	1.527	1.5428	1.5461	1.544
93-15-2	C=CCc1ccc(c(c1)OC)OC	1.534	20	1.5277	1.5301	1.5289	1.5387	1.5451	1.5454
523-80-8	C=CCc1cc(OC)c2c(c1OC)OCO2	1.536	20	1.5386	1.5419	1.544	1.5339	1.534	1.5348
91-16-7	COc1ccccc1OC	1.5827	21	1.5225	1.518	1.5148	1.5614	1.5416	1.5404
151-10-0	COc1cccc(c1)OC	1.5231	20	1.5225	1.5181	1.5148	1.5279	1.532	1.5302
120-20-7	NCCc1ccc(c(c1)OC)OC	1.5464	20	1.544	1.5449	1.5427	1.547	1.5476	1.5487
93-03-8	COc1cc(CO)ccc1OC	1.555	17	1.5466	1.5482	1.5464	1.5523	1.5522	1.5509
14620-52-1	CCCCCCCCCCCC(OC)OC	1.431	25	1.4231	1.4258	1.4262	1.4317	1.4291	1.4305
22483-09-6	NCC(OC)OC	1.417	20	1.4197	1.4207	1.4219	1.4165	1.4148	1.4153
110-71-4	COCCOC	1.377	25	1.387	1.3851	1.3856	1.3739	1.3773	1.3794
2791-29-9	CCCCCCCCCCCCCCCC(OC)OC	1.4382	25	1.4316	1.4346	1.4344	1.4365	1.4383	1.4367
109-87-5	COCOC	1.3513	20	1.3771	1.3793	1.3803	1.3604	1.3634	1.3636
494-99-5	COc1cc(C)ccc1OC	1.5257	25	1.524	1.5204	1.5183	1.5294	1.5298	1.5326
4179-19-5	COc1cc(OC)cc(c1)C	1.5234	20	1.524	1.5213	1.5183	1.5219	1.5259	1.5249
122-07-6	CNCC(OC)OC	1.4115	20	1.4151	1.4167	1.4173	1.4112	1.4105	1.411
77-76-9	COC(OC)(C)C	1.378	20	1.3809	1.3809	1.3811	1.3764	1.3839	1.3835
6044-68-4	COC(C=C)OC	1.3954	20	1.3983	1.3982	1.3995	1.401	1.4048	1.4053
93-16-3	C/C=C/c1ccc(c(c1)OC)OC	1.5616	20	1.5566	1.5535	1.5508	1.5675	1.5693	1.5679
484-31-1	C=CCc1cc2OCOc2c(c1OC)OC	1.5305	17	1.5386	1.5419	1.544	1.5342	1.535	1.5351
6380-23-0	COc1cc(C=C)ccc1OC	1.5711	20	1.5563	1.552	1.5485	1.5667	1.566	1.5639
127-19-5	CC(=O)N(C)C	1.4341	25	1.4432	1.4385	1.4401	1.4326	1.4302	1.4311
627-93-0	COC(=O)CCCCC(=O)OC	1.4283	20	1.4247	1.4243	1.4234	1.4285	1.4254	1.4249
124-40-3	CNC	1.35	17	1.3887	1.3915	1.3939	1.3584	1.3686	1.3705
926-64-7	CN(CC#N)C	1.4095	20	1.4187	1.4189	1.4183	1.4132	1.4179	1.4183
3030-47-5	CN(CCN(C)C)CCN(C)C	1.4413	25	1.4391	1.4355	1.4331	1.4417	1.4423	1.4419
99-07-0	Oc1cccc(c1)N(C)C	1.5895	26	1.578	1.5784	1.578	1.5882	1.5857	1.5828
3179-63-3	OCCCN(C)C	1.436	20	1.435	1.4355	1.4365	1.4373	1.4387	1.4382
108-16-7	CN(C[C@H](O)C)C	1.4193	20	1.4334	1.4344	1.435	1.4291	1.4305	1.4302
7223-38-3	CN(CC#C)C	1.4195	20	1.4318	1.4355	1.4333	1.4257	1.43	1.43
87-59-2	Cc1c(C)cccc1N	1.5684	20	1.5588	1.56	1.5595	1.5667	1.5661	1.5648
95-68-1	Cc1ccc(c(c1)C)N	1.5569	20	1.5588	1.56	1.5595	1.5596	1.5622	1.5621
95-78-3	Cc1ccc(c(c1)N)C	1.5591	21	1.5588	1.56	1.5595	1.5616	1.5629	1.5629
87-62-7	Cc1cccc(c1N)C	1.561	20	1.5588	1.56	1.5595	1.5586	1.5593	1.5591
108-69-0	Cc1cc(C)cc(c1)N	1.5581	20	1.5588	1.56	1.5595	1.5546	1.5584	1.5566
611-21-2	CNc1ccccc1C	1.5649	20	1.5612	1.5607	1.56	1.5584	1.559	1.5591
696-44-6	CNc1cccc(c1)C	1.5557	25	1.5612	1.5606	1.56	1.561	1.5588	1.5604
623-08-5	CNc1ccc(cc1)C	1.5568	20	1.5612	1.5607	1.56	1.5562	1.5563	1.5557
1004-66-6	COc1c(C)cccc1C	1.5053	14	1.5146	1.5147	1.5129	1.5091	1.5156	1.5134
874-63-5	COc1cc(C)cc(c1)C	1.511	20	1.5146	1.5144	1.5129	1.5098	1.5092	1.5091
585-32-0	CC(c1ccccc1)(N)C	1.5181	25	1.5133	1.5132	1.5135	1.5141	1.5154	1.5169
536-50-5	Cc1ccc(cc1)[C@@H](O)C	1.5246	20	1.5274	1.5285	1.528	1.5375	1.5263	1.5265
617-94-7	CC(c1ccccc1)(O)C	1.5325	20	1.5151	1.5167	1.5167	1.5298	1.5253	1.5248
103-05-9	CC(CCc1ccccc1)(O)C	1.5077	21	1.5063	1.509	1.51	1.5016	1.5083	1.5091
103-83-3	CN(Cc1ccccc1)C	1.5011	20	1.5128	1.5163	1.5152	1.5004	1.5031	1.5026
103-55-9	CN(CCNCc1ccccc1)C	1.5089	20	1.5115	1.5171	1.518	1.5099	1.5106	1.5124
38651-65-9	O=C1CC[C@@H]2C[C@H]1C2(C)C	1.4787	20	1.4764	1.4749	1.4709	1.4774	1.4783	1.4783
529-16-8	CC1=C(C)[C@@H]2C[C@H]1CC2	1.4688	17	1.482	1.4823	1.4781	1.465	1.4728	1.4713
128-50-7	OCCC1=CC[C@@H]2C[C@H]1C2(C)C	1.493	20	1.5152	1.5172	1.5133	1.4942	1.4981	1.4963
605-39-0	Cc1ccccc1c1ccccc1C	1.5752	20	1.584	1.5877	1.5851	1.5809	1.5867	1.584
612-75-9	Cc1cccc(c1)c1cccc(c1)C	1.5946	20	1.584	1.5877	1.5851	1.5815	1.5877	1.5854
513-81-5	CC(=C)C(=C)C	1.4394	20	1.4471	1.4475	1.4489	1.4394	1.4375	1.4384
760-79-2	CCCC(=O)N(C)C	1.4391	25	1.4477	1.4446	1.4461	1.4414	1.442	1.4433
75-83-2	CCC(C)(C)C	1.3688	20	1.3808	1.3815	1.3838	1.3698	1.3738	1.3739
79-29-8	CC(C(C)C)C	1.375	20	1.3808	1.3815	1.3838	1.3768	1.3786	1.3792
595-37-9	CCC(C(=O)O)(C)C	1.4145	20	1.4196	1.4223	1.4204	1.4133	1.4181	1.417
624-95-3	OCCC(C)(C)C	1.4323	15	1.4188	1.4189	1.418	1.4187	1.4193	1.4176
594-60-5	CC(C(O)(C)C)C	1.4176	20	1.4145	1.4131	1.4124	1.4176	1.418	1.4169
20281-91-8	C[C@H](C(C)(C)C)O	1.4148	20	1.4167	1.4154	1.4153	1.428	1.4208	1.4205
75-97-8	CC(=O)C(C)(C)C	1.3952	20	1.4026	1.4026	1.4035	1.3948	1.4002	1.4004
7065-46-5	ClC(=O)CC(C)(C)C	1.421	20	1.4291	1.4277	1.4283	1.4233	1.4232	1.4246
563-78-0	CC(=C)C(C)C	1.3995	20	1.4015	1.4018	1.4039	1.3943	1.395	1.3955
558-37-2	C=CC(C)(C)C	1.3763	20	1.3958	1.3973	1.3998	1.385	1.3933	1.3934
563-79-1	CC(=C(C)C)C	1.4122	20	1.4119	1.4097	1.4109	1.4215	1.4244	1.4255
917-92-0	C#CC(C)(C)C	1.3736	20	1.4047	1.406	1.4065	1.3752	1.3889	1.3901
762-42-5	COC(=O)C#CC(=O)OC	1.4434	20	1.4478	1.4447	1.4453	1.4414	1.4495	1.4446
79-44-7	CN(C(=O)Cl)C	1.454	20	1.4716	1.4681	1.4691	1.4548	1.449	1.4498
39589-98-5	COC(=O)[C@@H]1[C@H]2C=C[C@@H]([C@@H]1C(=O)OC)C2	1.4852	20	1.5002	1.5028	1.5019	1.4862	1.4853	1.4845
616-38-6	COC(=O)OC	1.3687	20	1.3829	1.3824	1.3813	1.3679	1.3755	1.3745
1467-79-4	CN(C#N)C	1.4089	19	1.4025	1.4042	1.4044	1.4046	1.4045	1.4033
590-66-9	CC1(C)CCCCC1	1.429	20	1.4243	1.4228	1.422	1.4297	1.4297	1.4298
6876-23-9	C[C@H]1CCCC[C@@H]1C	1.427	20	1.4243	1.4228	1.422	1.4312	1.4309	1.4306
624-29-3	C[C@@H]1CC[C@H](CC1)C	1.423	20	1.4243	1.4228	1.422	1.4294	1.4281	1.4281
101-40-6	CN[C@@H](CC1CCCCC1)C	1.46	20	1.4605	1.4589	1.4572	1.4564	1.4549	1.4556
767-12-4	O[C@H]1CCCC(C1)(C)C	1.4606	15	1.4528	1.4539	1.4496	1.4591	1.4599	1.458
1193-47-1	O=C1CCCCC1(C)C	1.4486	20	1.4436	1.4422	1.4403	1.4508	1.4517	1.452
2816-57-1	O=C1[C@@H](C)CCC[C@@H]1C	1.446	20	1.4436	1.4422	1.4403	1.4466	1.4486	1.4487
2979-19-3	O=C1CCCC(C1)(C)C	1.4482	17	1.4436	1.4425	1.4403	1.4513	1.4516	1.4514
4255-62-3	O=C1CCC(CC1)(C)C	1.4537	24	1.4436	1.4417	1.4403	1.45	1.4464	1.4483
1674-10-8	CC1=C(C)CCCC1	1.462	20	1.4508	1.4489	1.4478	1.4663	1.4648	1.4644
2808-76-6	C[C@H]1CCCC(=C1)C	1.449	20	1.4455	1.4445	1.4439	1.4526	1.4495	1.4494
1123-09-7	C[C@H]1CC(=CC(=O)C1)C	1.4812	20	1.4753	1.4733	1.4718	1.4828	1.4828	1.4833
1638-26-2	CC1(C)CCCC1	1.4136	20	1.4155	1.4153	1.4153	1.4151	1.4171	1.4174
1192-18-3	C[C@@H]1CCC[C@H]1C	1.4222	20	1.4155	1.4153	1.4153	1.4178	1.4185	1.4184
822-50-4	C[C@@H]1CCC[C@H]1C	1.412	20	1.4155	1.4153	1.4153	1.4178	1.4185	1.4184
2532-58-3	C[C@@H]1CC[C@@H](C1)C	1.4089	20	1.4155	1.4153	1.4153	1.4144	1.4137	1.414
1759-58-6	C[C@@H]1CC[C@H](C1)C	1.4107	20	1.4155	1.4153	1.4153	1.4144	1.4137	1.414
1630-94-0	CC1(C)CC1	1.3668	20	1.3948	1.3986	1.4005	1.3749	1.38	1.3817
930-18-7	C[C@@H]1C[C@@H]1C	1.3829	20	1.3948	1.3986	1.4005	1.3792	1.3775	1.3795
4143-41-3	C/N=N/C	1.4199	19	1.4201	1.4199	1.42	1.4226	1.4276	1.4274
100-79-8	OC[C@H]1COC(O1)(C)C	1.4383	20	1.4422	1.4414	1.4395	1.4393	1.4415	1.4416
624-92-0	CSSC	1.5289	20	1.5265	1.5266	1.5268	1.5273	1.5201	1.5183
2819-48-9	C=C1CCCCC1=C	1.4718	25	1.4793	1.4791	1.4805	1.4738	1.4713	1.474
108-00-9	NCCN(C)C	1.426	20	1.4382	1.438	1.4381	1.4254	1.4271	1.4275
108-01-0	OCCN(C)C	1.43	20	1.4312	1.4318	1.4327	1.4254	1.4279	1.4281
68-12-2	O=CN(C)C	1.4305	20	1.4408	1.4415	1.4433	1.4283	1.4232	1.4237
624-49-7	COC(=O)/C=C/C(=O)OC	1.4062	111	1.4462	1.4178	1.449	1.4293	1.4104	1.4355
625-86-5	Cc1ccc(o1)C	1.4363	20	1.4463	1.4495	1.4514	1.4352	1.4367	1.4372
1119-40-0	COC(=O)CCCC(=O)OC	1.4242	20	1.4209	1.4206	1.4193	1.4221	1.4193	1.4191
1071-26-7	CCCCCC(C)(C)C	1.4016	20	1.4066	1.4039	1.4035	1.4026	1.4005	1.4011
3074-71-3	CCCC[C@H](C(C)C)C	1.4088	20	1.4066	1.4039	1.4035	1.4066	1.4035	1.4038
2213-23-2	CCC[C@H](CC(C)C)C	1.4034	20	1.4066	1.4039	1.4035	1.4034	1.401	1.4015
1072-05-5	CC(CCCC(C)C)C	1.4011	20	1.4066	1.4039	1.4035	1.4025	1.399	1.3999
4032-86-4	CCCCC(CC)(C)C	1.4087	20	1.4066	1.4039	1.4035	1.4059	1.4044	1.4044
922-28-1	CCC[C@H]([C@@H](CC)C)C	1.4108	20	1.4066	1.4039	1.4035	1.4114	1.4099	1.4099
926-82-9	CC[C@H](C[C@@H](CC)C)C	1.4083	20	1.4066	1.4039	1.4035	1.4079	1.4056	1.4059
1068-19-5	CCCC(CCC)(C)C	1.4076	20	1.4066	1.4039	1.4035	1.4057	1.4055	1.4057
1732-08-7	COC(=O)CCCCCC(=O)OC	1.4309	20	1.4281	1.4277	1.4271	1.4306	1.4312	1.4302
13254-34-7	CC(CCCC(O)(C)C)C	1.4242	20	1.4279	1.4285	1.4252	1.4254	1.4247	1.4244
19549-79-2	CC[C@H]([C@H]([C@@H](CC)C)O)C	1.4283	20	1.4297	1.4303	1.4278	1.4277	1.4316	1.431
108-83-8	CC(CC(=O)CC(C)C)C	1.412	21	1.4231	1.4212	1.4202	1.4145	1.4095	1.4107
627-58-7	CC(=C)CCC(=C)C	1.43995	21	1.431	1.4289	1.43	1.4337	1.4341	1.4356
764-13-6	CC(=CC=C(C)C)C	1.4785	20	1.4612	1.4607	1.4621	1.4657	1.4619	1.4618
590-73-8	CCCCC(C)(C)C	1.3935	20	1.3991	1.397	1.3974	1.3924	1.3918	1.3919
584-94-1	CCC[C@H](C(C)C)C	1.4011	20	1.3991	1.397	1.3974	1.3984	1.3963	1.3963
592-13-2	CC(CCC(C)C)C	1.3925	20	1.3991	1.397	1.3974	1.3941	1.3914	1.3923
563-16-6	CCCC(CC)(C)C	1.4001	20	1.3991	1.397	1.3974	1.3977	1.3979	1.3977
583-48-2	CC[C@H]([C@@H](CC)C)C	1.4041	20	1.3991	1.397	1.3974	1.4037	1.4024	1.4023
23578-35-0	CC(CCC(N)(C)C)(N)C	1.4459	20	1.4545	1.454	1.4539	1.4458	1.4453	1.4446
7116-86-1	C=CCCC(C)(C)C	1.4049	20	1.4077	1.4079	1.4095	1.4029	1.4054	1.4058
7145-20-2	CCCC(=C(C)C)C	1.4268	20	1.4253	1.423	1.4232	1.4342	1.435	1.4348
3404-78-2	CC(CC=C(C)C)C	1.414	20	1.4199	1.4184	1.419	1.413	1.4131	1.4133
690-92-6	CC/C=C\C(C)(C)C	1.4099	20	1.414	1.4134	1.4145	1.4109	1.4142	1.4142
690-93-7	CC/C=C/C(C)(C)C	1.4063	20	1.414	1.4134	1.4145	1.4109	1.4142	1.4142
3329-48-4	C=C[C@@](CC(C)C)(O)C	1.4342	20	1.4408	1.4381	1.4375	1.4423	1.4416	1.4419
644-30-4	CC(=CCC[C@H](c1ccc(cc1)C)C)C	1.4989	20	1.514	1.5188	1.5194	1.4992	1.5025	1.5034
57-14-7	CN(N)C	1.4075	22	1.4191	1.4208	1.4204	1.4094	1.4157	1.4147
540-73-8	CNNC	1.4209	20	1.4191	1.4207	1.4204	1.4205	1.419	1.4201
813-78-5	COP(=O)(OC)O	1.408	25	1.4134	1.4129	1.4142	1.4083	1.4084	1.4088
4912-92-9	CC1(C)CCc2c1cccc2	1.5135	25	1.5296	1.5317	1.5309	1.5256	1.5254	1.5263
1459-93-4	COC(=O)c1cccc(c1)C(=O)OC	1.5168	20	1.5293	1.5335	1.5321	1.5194	1.5211	1.5189
483-78-3	Cc1ccc2c(c1)c(ccc2C)C(C)C	1.5785	25	1.5758	1.5789	1.578	1.579	1.5732	1.5756
300-87-8	Cc1onc(c1)C	1.4421	20	1.4411	1.4396	1.438	1.4459	1.4479	1.4476
624-48-6	COC(=O)/C=C\C(=O)OC	1.4416	20	1.4462	1.4545	1.449	1.4293	1.4423	1.4355
617-54-9	COC(=O)/C=C(/C(=O)OC)\C	1.4473	20	1.4514	1.4588	1.4541	1.4458	1.4544	1.4497
609-02-9	COC(=O)C(C(=O)OC)C	1.4128	20	1.4167	1.4167	1.415	1.4097	1.4109	1.409
756-79-6	COP(=O)(OC)C	1.4099	30	1.401	1.3985	1.3997	1.4104	1.4104	1.4134
1604-11-1	COC(=O)C[C@H](C(=O)OC)C	1.42	20	1.4209	1.4206	1.4193	1.4213	1.4216	1.4212
141-91-3	C[C@H]1CNC[C@@H](O1)C	1.446	20	1.4418	1.4399	1.4376	1.447	1.4475	1.4473
573-98-8	Cc1ccc2c(c1C)cccc2	1.6166	20	1.5909	1.5902	1.588	1.604	1.6047	1.6062
575-41-7	Cc1cc2ccccc2c(c1)C	1.614	20	1.5909	1.5902	1.588	1.6039	1.6039	1.6059
571-58-4	Cc1ccc(c2c1cccc2)C	1.6127	20	1.5909	1.5902	1.588	1.5886	1.5985	1.5984
575-37-1	Cc1ccc2c(c1)c(C)ccc2	1.6083	20	1.5909	1.5902	1.588	1.6055	1.605	1.6072
581-40-8	Cc1cc2ccccc2cc1C	1.506	20	1.5909	1.5902	1.588	1.5873	1.5965	1.5965
86-56-6	CN(c1cccc2c1cccc2)C	1.624	15	1.6307	1.6297	1.6302	1.6347	1.6358	1.6343
2436-85-3	CN(c1ccc2c(c1)cccc2)C	1.6443	53	1.6307	1.6288	1.6302	1.6337	1.633	1.6325
610-17-3	O[N](=O)c1ccccc1N(C)C	1.6102	20	1.6082	1.6072	1.6055	1.6031	1.5909	1.5904
83-41-0	O[N](=O)c1cccc(c1C)C	1.5441	20	1.5368	1.5435	1.5408	1.5433	1.544	1.5421
99-51-4	O[N](=O)c1ccc(c(c1)C)C	1.5202	20	1.5368	1.5435	1.5408	1.5255	1.5374	1.5368
81-20-9	O[N](=O)c1c(C)cccc1C	1.5202	20	1.5368	1.5435	1.5408	1.5311	1.5347	1.5358
89-58-7	Cc1ccc(c(c1)[N](=O)O)C	1.5413	20	1.5368	1.5435	1.5408	1.5395	1.5405	1.5397
89-87-2	Cc1ccc(c(c1)C)[N](=O)O	1.5473	25	1.5368	1.5418	1.5408	1.5411	1.5387	1.5404
1732-10-1	COC(=O)CCCCCCCC(=O)OC	1.4367	20	1.4339	1.4336	1.4335	1.4355	1.4372	1.4358
106-26-3	O=C/C=C(\CCC=C(C)C)/C	1.4869	20	1.486	1.4838	1.4833	1.4951	1.498	1.4984
141-27-5	O=C/C=C(/CCC=C(C)C)\C	1.4898	20	1.486	1.4838	1.4833	1.4951	1.498	1.4984
2436-90-0	C=C[C@@H](CCC=C(C)C)C	1.4362	20	1.4345	1.4351	1.4356	1.4425	1.4432	1.4431
106-25-2	OC/C=C(\CCC=C(C)C)/C	1.4746	20	1.4825	1.4826	1.4823	1.4922	1.4907	1.4906
141-12-8	C/C(=C/COC(=O)C)/CCC=C(C)C	1.452	20	1.4615	1.4623	1.4636	1.4638	1.4712	1.4709
105-86-2	O=COC/C=C(/CCC=C(C)C)\C	1.4659	20	1.4656	1.465	1.4644	1.4711	1.4775	1.4779
15869-87-1	CCCCCCC(C)(C)C	1.4082	20	1.4129	1.4104	1.4092	1.4109	1.4077	1.4085
7146-60-3	CCCCC[C@H](C(C)C)C	1.4146	20	1.4129	1.4104	1.4092	1.4143	1.4108	1.4116
4032-94-4	CCCC[C@@H](CC(C)C)C	1.4091	20	1.4129	1.4104	1.4092	1.4095	1.407	1.4076
15869-89-3	CCC[C@H](CCC(C)C)C	1.4112	20	1.4129	1.4104	1.4092	1.4127	1.4103	1.411
2051-30-1	CC[C@H](CCCC(C)C)C	1.4097	20	1.4129	1.4104	1.4092	1.4119	1.4085	1.4091
1072-16-8	CC(CCCCC(C)C)C	1.4086	20	1.4129	1.4104	1.4092	1.4093	1.4056	1.4068
15869-92-8	CCCC[C@H]([C@@H](CC)C)C	1.4182	20	1.4129	1.4104	1.4092	1.4174	1.4153	1.4156
15869-94-0	CC[C@H](CC[C@@H](CC)C)C	1.4139	20	1.4129	1.4104	1.4092	1.4159	1.4128	1.4131
1732-09-8	COC(=O)CCCCCCC(=O)OC	1.4341	20	1.4311	1.4308	1.4304	1.433	1.4343	1.433
107-74-4	OCC[C@H](CCCC(O)(C)C)C	1.4599	20	1.4552	1.4616	1.4559	1.4583	1.46	1.4584
106-21-8	OCC[C@H](CCCC(C)C)C	1.438	25	1.4336	1.4342	1.4334	1.4341	1.435	1.4364
18479-57-7	CC[C@H](CCCC(O)(C)C)C	1.422	25	1.4305	1.431	1.4286	1.4289	1.4281	1.4296
151-19-9	CC[C@H](CC[C@](CC)(O)C)C	1.437	20	1.4305	1.4327	1.4286	1.4327	1.4343	1.4332
78-69-3	CC[C@@](CCCC(C)C)(O)C	1.433	25	1.4305	1.431	1.4286	1.429	1.4286	1.4301
502-99-8	C=C/C(=C/CCC(=C)C)/C	1.4862	20	1.4729	1.4711	1.4707	1.4745	1.4721	1.4721
3016-19-1	C/C=C(/C=C/C=C(C)C)\C	1.5446	20	1.5149	1.5124	1.5146	1.5107	1.501	1.4994
106-23-0	O=CC[C@@H](CCC=C(C)C)C	1.4473	20	1.4521	1.4497	1.4487	1.4469	1.4524	1.454
1117-61-9	OCC[C@H](CCC=C(C)C)C	1.4565	20	1.4616	1.4608	1.4594	1.4584	1.4609	1.4611
7540-51-4	OCC[C@H](CCC=C(C)C)C	1.4576	18	1.4616	1.462	1.4594	1.4584	1.4616	1.4611
18479-51-1	CC[C@@](CCC=C(C)C)(O)C	1.4569	15	1.4595	1.4609	1.4546	1.4567	1.4596	1.4576
553-90-2	COC(=O)C(=O)OC	1.379	82	1.407	1.387	1.4053	1.3858	1.3799	1.3951
6921-35-3	CC1(C)COC1	1.3965	20	1.4024	1.4048	1.405	1.4005	1.4033	1.4047
558-30-5	CC1(C)OC1	1.3712	22	1.3864	1.3895	1.3912	1.3831	1.3831	1.3846
1758-33-4	C[C@@H]1O[C@@H]1C	1.3802	20	1.3864	1.3899	1.3912	1.3782	1.3788	1.3797
6189-41-9	C[C@@H]1O[C@H]1C	1.3736	20	1.3864	1.3899	1.3912	1.3782	1.3788	1.3797
1830-54-2	COC(=O)CC(=O)CC(=O)OC	1.4434	20	1.4444	1.4434	1.4404	1.4451	1.4387	1.4381
1000-86-8	CC(=CC(=C)C)C	1.439	23	1.4543	1.4534	1.4555	1.4549	1.4474	1.4487
590-35-2	CCCC(C)(C)C	1.3822	20	1.3905	1.3895	1.3908	1.3824	1.3843	1.3844
565-59-3	CC[C@H](C(C)C)C	1.3894	25	1.3905	1.3885	1.3908	1.3888	1.3861	1.3879
108-08-7	CC(CC(C)C)C	1.3815	20	1.3905	1.3895	1.3908	1.3829	1.3823	1.3833
562-49-2	CCC(CC)(C)C	1.3909	20	1.3905	1.3895	1.3908	1.3888	1.3908	1.3904
625-06-9	CC(CC(O)(C)C)C	1.4172	20	1.4199	1.4187	1.4171	1.4209	1.4171	1.4173
3970-62-5	CC[C@H](C(C)(C)C)O	1.4223	20	1.422	1.4208	1.4199	1.4327	1.4251	1.4253
595-41-5	CC[C@](C(C)C)(O)C	1.4287	20	1.4199	1.4187	1.4171	1.4276	1.4266	1.4256
600-36-2	OC(C(C)C)C(C)C	1.425	20	1.422	1.4208	1.4199	1.4264	1.4237	1.4236
590-50-1	CC(=O)CC(C)(C)C	1.4036	20	1.4103	1.4093	1.4095	1.3984	1.3999	1.4011
564-04-5	CCC(=O)C(C)(C)C	1.4065	20	1.4103	1.4093	1.4095	1.4049	1.4073	1.4074
565-80-0	CC(C(=O)C(C)C)C	1.3999	20	1.4103	1.4093	1.4095	1.3967	1.4011	1.4018
3404-72-6	CC[C@H](C(=C)C)C	1.4033	20	1.4081	1.4078	1.4094	1.4045	1.4039	1.4037
2213-32-3	CC(CC(=C)C)C	1.3986	20	1.4081	1.4078	1.4094	1.3998	1.3989	1.3994
3404-73-7	CCC(C=C)(C)C	1.3984	20	1.402	1.4028	1.4048	1.3972	1.4032	1.4025
7385-78-6	C=C[C@H](C(C)C)C	1.3992	20	1.402	1.4028	1.4048	1.4002	1.4032	1.4033
762-62-9	C=CCC(C)(C)C	1.3818	20	1.402	1.4028	1.4048	1.3949	1.3995	1.3996
10574-37-5	CCC(=C(C)C)C	1.4208	20	1.419	1.4166	1.4173	1.4274	1.4294	1.4292
625-65-0	CC(C=C(C)C)C	1.404	20	1.4138	1.4124	1.4135	1.4111	1.4115	1.4119
4914-91-4	C/C=C(\C(C)C)/C	1.4104	20	1.4138	1.4124	1.4135	1.4124	1.4153	1.4151
4914-92-5	C/C=C(/C(C)C)\C	1.4128	20	1.4138	1.4124	1.4135	1.4124	1.4153	1.4151
762-63-0	C/C=C\C(C)(C)C	1.4026	20	1.4081	1.4078	1.4094	1.4049	1.4115	1.4116
690-08-4	C/C=C/C(C)(C)C	1.3982	20	1.4081	1.4078	1.4094	1.4049	1.4115	1.4116
999-78-0	CC#CC(C)(C)C	1.4071	20	1.4158	1.4168	1.4163	1.4086	1.4154	1.4161
690-02-8	COOC	1.3503	0	1.358	1.3607	1.3593	1.3507	1.349	1.3449
89-74-7	Cc1ccc(c(c1)C)C(=O)C	1.534	20	1.5283	1.5287	1.5272	1.5301	1.5299	1.5311
2142-73-6	Cc1ccc(c(c1)C(=O)C)C	1.5291	20	1.5283	1.5287	1.5272	1.5312	1.5302	1.5313
538-44-3	O=C(C(C)(C)C)/C=C/c1ccccc1	1.5523	25	1.5493	1.5507	1.5513	1.5479	1.5469	1.5484
1131-16-4	Cc1nn(c(c1)C)c1ccccc1	1.5738	19	1.5683	1.5707	1.5661	1.5741	1.5778	1.5764
86-21-5	CN(CC[C@H](c1ccccn1)c1ccccc1)C	1.5519	25	1.5547	1.5545	1.5579	1.552	1.5473	1.549
131-11-3	COC(=O)c1ccccc1C(=O)OC	1.5138	20	1.5293	1.5335	1.5321	1.5142	1.5176	1.5152
106-58-1	CN1CCN(CC1)C	1.4474	20	1.4431	1.4439	1.4421	1.4451	1.4434	1.4424
6284-84-0	C[C@@H]1NC[C@@H](NC1)C	1.472	20	1.4651	1.4647	1.4632	1.467	1.467	1.461
630-19-3	O=CC(C)(C)C	1.3791	20	1.3949	1.3967	1.399	1.3861	1.3948	1.3951
926-63-6	CCCN(C)C	1.386	20	1.3977	1.3987	1.3999	1.3838	1.3865	1.3871
630-18-2	N#CC(C)(C)C	1.3774	20	1.3893	1.3891	1.3907	1.3804	1.3863	1.3868
75-98-9	OC(=O)C(C)(C)C	1.3931	30	1.4144	1.4151	1.4161	1.4008	1.4059	1.4079
3282-30-2	ClC(=O)C(C)(C)C	1.4139	20	1.4223	1.4217	1.4228	1.4152	1.4177	1.4188
5813-64-9	NCC(C)(C)C	1.4023	20	1.4151	1.4159	1.4169	1.4044	1.4069	1.4072
2049-95-8	CCC(c1ccccc1)(C)C	1.4958	20	1.4932	1.4945	1.4959	1.4904	1.4921	1.4919
1007-26-7	CC(Cc1ccccc1)(C)C	1.4884	18	1.4932	1.4944	1.4959	1.4859	1.486	1.4854
16587-71-6	CCC(C1CCC(=O)CC1)(C)C	1.4677	20	1.459	1.4582	1.4545	1.4593	1.4549	1.4553
123-32-0	Cc1ncc(nc1)C	1.498	20	1.5051	1.5037	1.5016	1.497	1.5001	1.4973
694-48-4	Cc1ccn(n1)C	1.4734	15	1.4673	1.4761	1.4728	1.4742	1.4824	1.479
5683-33-0	CN(c1ccccn1)C	1.5663	20	1.5621	1.5605	1.5602	1.5624	1.556	1.5551
583-61-9	Cc1ncccc1C	1.5057	20	1.504	1.5049	1.5052	1.5016	1.501	1.5011
108-47-4	Cc1ccnc(c1)C	1.501	20	1.504	1.5049	1.5052	1.5002	1.4995	1.4997
589-93-5	Cc1ccc(cn1)C	1.5006	20	1.504	1.5049	1.5052	1.5008	1.5002	1.5003
108-48-5	Cc1cccc(n1)C	1.4953	20	1.5045	1.506	1.5063	1.5018	1.5027	1.5028
583-58-4	Cc1cnccc1C	1.5096	20	1.4998	1.5004	1.5005	1.5032	1.5016	1.5012
591-22-0	Cc1cncc(c1)C	1.5061	20	1.4998	1.5004	1.5005	1.503	1.5003	1.4997
1073-23-0	ON1[C@H](C)CCC[C@H]1C	1.5706	20	1.5678	1.5681	1.5664	1.5653	1.5555	1.5533
1558-17-4	Cc1ncnc(c1)C	1.488	20	1.4917	1.4924	1.494	1.4922	1.493	1.4919
625-82-1	Cc1[nH]cc(c1)C	1.5048	20	1.5024	1.5032	1.5036	1.5022	1.4999	1.5001
1198-37-4	Cc1cc(C)c2c(n1)cccc2	1.6075	20	1.6003	1.5978	1.5949	1.6045	1.6037	1.6047
106-79-6	COC(=O)CCCCCCCCC(=O)OC	1.4355	28	1.4363	1.4337	1.4362	1.437	1.4362	1.4375
106-65-0	COC(=O)CCC(=O)OC	1.4197	20	1.4167	1.4167	1.415	1.4159	1.4168	1.4153
77-78-1	COS(=O)(=O)OC	1.3874	20	1.3946	1.3952	1.3952	1.3916	1.4016	1.4005
616-42-2	COS(=O)OC	1.4083	20	1.4248	1.4262	1.4263	1.4103	1.4113	1.4104
1003-78-7	C[C@@H]1C[C@@H](S(=O)(=O)C1)C	1.4732	20	1.4785	1.479	1.4779	1.4733	1.4765	1.4774
67-68-5	CS(=O)C	1.4793	20	1.4713	1.4702	1.4701	1.4564	1.434	1.4308
541-58-2	Cc1scc(n1)C	1.5091	20	1.5123	1.5165	1.5191	1.5073	1.5261	1.5257
4131-74-2	COC(=O)CCSCCC(=O)OC	1.474	20	1.4762	1.4777	1.4795	1.4746	1.4756	1.476
632-16-6	Cc1sccc1C	1.5192	20	1.5173	1.5173	1.5182	1.5176	1.5198	1.5199
638-00-6	Cc1scc(c1)C	1.5104	20	1.5173	1.5173	1.5182	1.5157	1.5174	1.5176
638-02-8	Cc1ccc(s1)C	1.5129	20	1.5097	1.5092	1.5099	1.5119	1.5138	1.513
632-15-5	Cc1cscc1C	1.5206	20	1.5224	1.5226	1.5235	1.5195	1.5179	1.5172
141-10-6	C/C(=C\C=C\C(=O)C)/CCC=C(C)C	1.5335	20	1.5152	1.5127	1.5125	1.5247	1.5269	1.5251
5586-15-2	c1ccc2c(c1)cc(cc2)SSc1ccc2c(c1)cccc2	1.4555	20	1.4742	1.4859	1.4977	1.475	1.514	1.5266
528-29-0	O[N](=O)c1ccccc1[N](=O)O	1.565	17	1.531	1.5674	1.5623	1.5642	1.5647	1.565
7570-26-5	O[N](=O)CC[N](=O)O	1.4468	20	1.4414	1.4547	1.4531	1.4461	1.4535	1.4527
601-76-3	CCC([N](=O)O)[N](=O)O	1.4339	20	1.4306	1.4379	1.4424	1.4355	1.4381	1.4368
6125-21-9	O[N](=O)CCC[N](=O)O	1.4654	20	1.441	1.4571	1.457	1.4639	1.4648	1.4638
2456-27-1	CCCCCCCCCOCCCCCCCCC	1.4356	20	1.424	1.4392	1.4368	1.4324	1.4344	1.4316
1120-48-5	CCCCCCCCNCCCCCCCC	1.4415	26	1.4445	1.4451	1.4463	1.4417	1.4418	1.4425
629-82-3	CCCCCCCCOCCCCCCCC	1.4327	20	1.4219	1.4346	1.4326	1.4306	1.4301	1.4286
2915-53-9	CCCCCCCCOC(=O)/C=C\C(=O)OCCCCCCCC	1.4539	20	1.4438	1.4427	1.4444	1.4518	1.4545	1.4525
505-22-6	C1CCOCO1	1.4165	20	1.4049	1.4066	1.4063	1.4164	1.4147	1.4141
123-91-1	O1CCOCC1	1.4224	20	1.4075	1.4068	1.4048	1.4227	1.4223	1.4217
646-06-0	C1OCCO1	1.3974	20	1.3997	1.4009	1.4006	1.3964	1.3962	1.3963
7705-14-8	CC1=CC[C@@H](CC1)C(=C)C	1.4727	20	1.4665	1.4673	1.4667	1.4733	1.4709	1.4709
2050-92-2	CCCCCNCCCCC	1.4272	20	1.4335	1.4316	1.4315	1.4279	1.4284	1.4283
693-65-2	CCCCCOCCCCC	1.4119	20	1.4085	1.4109	1.4106	1.4129	1.4067	1.4072
56103-67-4	CCC(c1cc(C)cc(c1O)C(CC)(C)C)(C)C	1.495	20	1.5008	1.5117	1.5091	1.4994	1.4968	1.4955
10508-09-5	CCC(OOC(CC)(C)C)(C)C	1.4095	20	1.3953	1.396	1.3953	1.4083	1.4074	1.407
872-10-6	CCCCCSCCCCC	1.4561	20	1.4577	1.4591	1.4604	1.4555	1.4599	1.4601
5223-59-6	CC[C@@H](c1ccccc1)Cc1ccccc1	1.5554	20	1.5539	1.5532	1.5574	1.5544	1.5524	1.5526
7614-93-9	C[C@@H](c1ccccc1)/C=C/c1ccccc1	1.59	15	1.5886	1.5876	1.5939	1.5882	1.5846	1.5852
495-45-4	C/C(=C\C(=O)c1ccccc1)/c1ccccc1	1.6343	20	1.6269	1.6279	1.6327	1.6239	1.6203	1.6195
2524-64-3	ClP(=O)(Oc1ccccc1)Oc1ccccc1	1.55	20	1.5573	1.5648	1.5668	1.5506	1.5533	1.5524
612-00-0	CC(c1ccccc1)c1ccccc1	1.5756	20	1.575	1.5748	1.577	1.5727	1.5683	1.5673
103-29-7	c1ccc(cc1)CCc1ccccc1	1.5476	60	1.575	1.5816	1.577	1.561	1.5559	1.5631
530-48-3	C=C(c1ccccc1)c1ccccc1	1.6085	20	1.613	1.6139	1.6165	1.5985	1.5986	1.5996
101-84-8	c1ccc(cc1)Oc1ccccc1	1.5787	25	1.5843	1.5844	1.5823	1.5762	1.5777	1.5761
1241-94-7	CCCC[C@H](COP(=O)(Oc1ccccc1)Oc1ccccc1)CC	1.51	25	1.5009	1.4936	1.4926	1.5104	1.5097	1.5104
525-06-4	O=C=C(c1ccccc1)c1ccccc1	1.615	14	1.6207	1.6243	1.6189	1.6104	1.6087	1.6065
101-81-5	c1ccc(cc1)Cc1ccccc1	1.5753	20	1.5855	1.5853	1.5864	1.574	1.5762	1.5747
101-68-8	O=C=Nc1ccc(cc1)Cc1ccc(cc1)N=C=O	1.5906	50	1.5909	1.591	1.591	1.5893	1.5864	1.5884
92-71-7	c1ccc(cc1)c1ncc(o1)c1ccccc1	1.6231	100	1.6248	1.6233	1.6275	1.6218	1.6189	1.6187
1079-66-9	ClP(c1ccccc1)c1ccccc1	1.636	20	1.6388	1.6407	1.6398	1.6387	1.6401	1.6383
1081-75-0	C(Cc1ccccc1)Cc1ccccc1	1.576	20	1.5644	1.564	1.5673	1.5599	1.5603	1.5585
781-35-1	CC(=O)C(c1ccccc1)c1ccccc1	1.5361	16	1.5769	1.5789	1.5828	1.5556	1.5713	1.5695
778-66-5	CC=C(c1ccccc1)c1ccccc1	1.588	20	1.6139	1.6138	1.6164	1.5995	1.5999	1.6
139-66-2	c1ccc(cc1)Sc1ccccc1	1.6334	20	1.6089	1.6029	1.5975	1.6197	1.6077	1.6045
503-38-8	ClC(=O)OC(Cl)(Cl)Cl	1.4566	22	1.4496	1.45	1.4522	1.4564	1.4614	1.4593
880-09-1	C1CCN(CC1)CN1CCCCC1	1.482	20	1.4874	1.4859	1.4856	1.4821	1.4842	1.4837
4074-88-8	C=CC(=O)OCCOCCOC(=O)C=C	1.4595	25	1.4509	1.4538	1.4521	1.4596	1.4595	1.4601
2223-82-7	C=CC(=O)OCC(COC(=O)C=C)(C)C	1.4542	25	1.4486	1.4496	1.4504	1.451	1.4496	1.451
505-84-0	CCCOCOCCC	1.3939	19	1.3947	1.3963	1.3973	1.3924	1.3871	1.3867
1116-24-1	CCCN(C(=O)C)CCC	1.4419	17	1.4434	1.4438	1.4425	1.4407	1.441	1.4396
106-19-4	CCCOC(=O)CCCCC(=O)OCCC	1.4314	20	1.4273	1.428	1.4283	1.4301	1.4294	1.4297
623-96-1	CCCOC(=O)OCCC	1.4008	20	1.399	1.3976	1.3975	1.3962	1.394	1.3936
629-19-6	CCCSSCCC	1.4981	20	1.5013	1.5024	1.5042	1.5013	1.4997	1.5001
34590-94-8	OC[C@H](OC[C@H](OC)C)C	1.419	20	1.4251	1.4268	1.4277	1.4208	1.4297	1.4301
111-43-3	CCCOCCC	1.3809	20	1.3845	1.386	1.3873	1.381	1.3769	1.377
2432-63-5	CCCOC(=O)/C=C\C(=O)OCCC	1.4434	20	1.4427	1.4477	1.4464	1.444	1.4463	1.4442
615-98-5	CCCOC(=O)C(=O)OCCC	1.4158	20	1.415	1.4148	1.4146	1.4146	1.4123	1.4113
925-15-5	CCCOC(=O)CCC(=O)OCCC	1.425	20	1.4218	1.422	1.4221	1.4251	1.4232	1.4234
598-05-0	CCCOS(=O)(=O)OCCC	1.4135	20	1.4019	1.4032	1.4037	1.4079	1.4036	1.4037
111-47-7	CCCSCCC	1.4487	20	1.4583	1.4592	1.4605	1.4538	1.4553	1.4556
598-03-8	CCCS(=O)(=O)CCC	1.4456	30	1.4608	1.4576	1.4601	1.4479	1.453	1.4529
4253-91-2	CCCS(=O)CCC	1.4663	20	1.4706	1.4706	1.4706	1.4682	1.4586	1.458
505-23-7	C1CCSCS1	1.5981	25	1.5935	1.59	1.5881	1.5896	1.5755	1.5748
91-14-5	C=Cc1ccccc1C=C	1.5767	20	1.5658	1.5652	1.5645	1.5782	1.5769	1.5761
108-57-6	C=Cc1cccc(c1)C=C	1.576	20	1.5658	1.5652	1.5645	1.5797	1.5765	1.576
105-06-6	C=Cc1ccc(cc1)C=C	1.5835	25	1.5658	1.5653	1.5645	1.5733	1.5716	1.5717
16177-46-1	C=C[C@H]1CC[C@@H]1C=C	1.4563	20	1.4439	1.4445	1.4443	1.4492	1.449	1.45
6553-48-6	C=C[C@H]1CC[C@@H]1C=C	1.4451	20	1.4439	1.4445	1.4443	1.4492	1.449	1.45
109-93-3	C=COC=C	1.3989	20	1.4068	1.4069	1.4065	1.3967	1.395	1.3963
77-77-0	C=CS(=O)(=O)C=C	1.4765	20	1.4775	1.478	1.4788	1.4763	1.475	1.4753
629-97-0	CCCCCCCCCCCCCCCCCCCCCC	1.4455	20	1.4368	1.4503	1.4428	1.4411	1.4472	1.4405
112-86-7	CCCCCCCC/C=C\CCCCCCCCCCCC(=O)O	1.4758	20	1.4526	1.4598	1.448	1.4515	1.4608	1.4502
506-33-2	CCCCCCCC/C=C/CCCCCCCCCCCC(=O)O	1.4347	100	1.4526	1.4245	1.448	1.4515	1.4417	1.4502
112-54-9	CCCCCCCCCCCC=O	1.435	22	1.4358	1.4339	1.431	1.4386	1.4366	1.4369
1120-16-7	CCCCCCCCCCCC(=O)N	1.4287	110	1.4291	1.4239	1.4359	1.4285	1.4275	1.4276
112-40-3	CCCCCCCCCCCC	1.421	20	1.4224	1.4216	1.419	1.4223	1.422	1.4213
2437-25-4	CCCCCCCCCCCC#N	1.4361	20	1.4359	1.4343	1.4325	1.4354	1.4323	1.4322
112-55-0	CCCCCCCCCCCCS	1.4589	20	1.4591	1.4595	1.4597	1.4578	1.46	1.4602
143-07-7	CCCCCCCCCCCC(=O)O	1.4183	82	1.4354	1.4216	1.4373	1.4337	1.4206	1.4317
645-66-9	CCCCCCCCCCCC(=O)OC(=O)CCCCCCCCCCC	1.4292	70	1.4375	1.4312	1.4414	1.4322	1.4286	1.4339
10203-28-8	CCCCCCCCCC[C@H](O)C	1.44	20	1.4351	1.441	1.4363	1.4345	1.437	1.4337
6175-49-1	CCCCCCCCCCC(=O)C	1.433	20	1.436	1.4358	1.4328	1.4305	1.4285	1.4275
112-41-4	CCCCCCCCCCC=C	1.43	20	1.4244	1.4243	1.4241	1.4309	1.4298	1.4309
112-66-3	CCCCCCCCCCCCOC(=O)C	1.4439	20	1.4291	1.4331	1.4311	1.4351	1.4329	1.431
123-01-3	CCCCCCCCCCCCc1ccccc1	1.4824	20	1.478	1.4759	1.4761	1.4829	1.4844	1.4843
1795-17-1	CCCCCCCCCCCCC1CCCCC1	1.4559	20	1.4582	1.4691	1.4625	1.4544	1.4571	1.4568
3234-28-4	CCCCCCCCCCCC[C@H]1CO1	1.4408	20	1.4443	1.4535	1.4503	1.3678	1.4419	1.4412
5917-47-5	CCCCCCCCCCCCN1CCCCC1	1.4588	20	1.4622	1.4679	1.4663	1.4565	1.4583	1.4583
765-03-7	CCCCCCCCCCC#C	1.434	20	1.437	1.4364	1.4366	1.4337	1.4332	1.4338
6975-99-1	CCCCCC#CCCCCC	1.4442	20	1.4418	1.4428	1.4421	1.4451	1.4493	1.4496
112-95-8	CCCCCCCCCCCCCCCCCCCC	1.4425	20	1.4359	1.4475	1.4409	1.4406	1.4455	1.4402
506-30-9	CCCCCCCCCCCCCCCCCCCC(=O)O	1.425	100	1.435	1.4252	1.4389	1.4309	1.4291	1.4344
629-96-9	CCCCCCCCCCCCCCCCCCCCO	1.435	20	1.4361	1.4532	1.4429	1.4351	1.4475	1.4372
506-32-1	CCCCC/C=C/C/C=C/C/C=C/C/C=C/CCCC(=O)O	1.4824	20	1.4853	1.4818	1.4795	1.4938	1.5013	1.4985
112-79-8	CCCCCCCC/C=C/CCCCCCCC(=O)O	1.4499	45	1.4541	1.4501	1.455	1.456	1.4571	1.4554
23315-05-1	CCCCCC/C=C\[N](=O)N[C@@H]([C@@H](O)C)COC	1.4798	25	1.4799	1.4803	1.4795	1.4795	1.4786	1.4789
639-99-6	C=C[C@]1(C)CC[C@@H](C[C@H]1C(=C)C)C(O)(C)C	1.498	18	1.4712	1.4803	1.4784	1.4851	1.4833	1.4792
33880-83-0	C=C[C@]1(C)CC[C@@H](C[C@H]1C(=C)C)C(=C)C	1.4935	20	1.472	1.4689	1.467	1.4831	1.4815	1.4821
13838-16-9	FC(OC([C@@H](Cl)F)(F)F)F	1.3025	20	1.2987	1.2944	1.2964	1.3199	1.3157	1.3216
13403-37-7	ClC[C@H]1CO1	1.4358	25	1.4256	1.4259	1.4255	1.4347	1.4342	1.4349
7320-37-8	CCCCCCCCCCCCCC[C@@H]1OC1	1.224	NT	1.4463	NA	NA	1.3182	NA	NA
106-90-1	C=CC(=O)OC[C@H]1CO1	1.449	20	1.4466	1.4482	1.4454	1.4491	1.4484	1.4471
106-91-2	CC(=C)C(=O)OC[C@H]1CO1	1.448	25	1.454	1.4533	1.4524	1.449	1.4488	1.4491
107-15-3	NCCN	1.4565	20	1.4529	1.4512	1.45	1.4556	1.4514	1.451
107-21-1	OCCO	1.4318	20	1.4405	1.442	1.4417	1.4235	1.4278	1.4283
542-10-9	CC(OC(=O)C)OC(=O)C	1.3985	25	1.3991	1.3976	1.3964	1.3984	1.3978	1.3988
111-55-7	CC(=O)OCCOC(=O)C	1.4159	20	1.4066	1.4065	1.4057	1.4126	1.4085	1.4079
629-15-2	O=COCCOC=O	1.358	NT	1.3586	NA	NA	1.3698	NA	NA
97-90-5	O=C(C(=C)C)OCCOC(=O)C(=C)C	1.4532	25	1.4613	1.4627	1.4632	1.4481	1.4465	1.4476
111-60-4	CCCCCCCCCCCCCCCCCC(=O)OCCO	1.431	60	1.4349	1.4315	1.4395	1.4352	1.4357	1.4416
3741-38-6	O=S1OCCO1	1.4463	20	1.442	1.4418	1.4421	1.4444	1.4396	1.4393
540-63-6	SCCS	1.559	20	1.5455	1.5453	1.5449	1.552	1.5485	1.5485
594-45-6	CCS(=O)(=O)O	1.4335	20	1.434	1.4366	1.4313	1.4317	1.426	1.4245
594-44-5	CCS(=O)(=O)Cl	1.4531	20	1.4544	1.4534	1.4535	1.4515	1.4478	1.4474
75-08-1	CCS	1.431	20	1.4355	1.435	1.435	1.4339	1.4316	1.4326
64-17-5	CCO	1.3611	20	1.3892	1.3923	1.3955	1.3616	1.3632	1.364
141-43-5	NCCO	1.4541	20	1.4459	1.445	1.4455	1.4445	1.4405	1.4394
77-15-6	OC(=O)C(CC(=O)O)(CC(=O)O)O.CCOC(=O)[C@]1(CCCN(CC1)C)c1ccccc1	1.521	26	1.5162	1.5146	1.5079	1.5206	1.5196	1.5195
627-03-2	CCOCC(=O)O	1.4194	20	1.413	1.4131	1.4135	1.4153	1.4134	1.4126
927-80-0	CCOC#C	1.3796	20	1.4054	1.4058	1.4038	1.3938	1.3918	1.3918
94-70-2	CCOc1ccccc1N	1.556	20	1.5552	1.5553	1.5546	1.5534	1.5476	1.5492
156-43-4	CCOc1ccc(cc1)N	1.5528	20	1.5552	1.5553	1.5546	1.5515	1.5514	1.5487
103-73-1	CCOc1ccccc1	1.5076	20	1.5018	1.4996	1.499	1.5047	1.5053	1.5055
1864-92-2	CCOc1cccc(c1)N(CC)CC	1.5325	25	1.5168	1.5183	1.5197	1.5283	1.5249	1.5255
103-75-3	CCO[C@@H]1CCC=CO1	1.4394	20	1.4399	1.4373	1.4353	1.4391	1.4411	1.4423
91-53-2	CCOc1ccc2c(c1)C(=CC(N2)(C)C)C	1.569	25	1.5775	1.5784	1.5796	1.5649	1.5595	1.5603
574-09-4	CCO[C@H](C(=O)c1ccccc1)c1ccccc1	1.5727	17	1.5642	1.5669	1.5722	1.5679	1.5659	1.5657
110-80-5	OCCOCC	1.4054	25	1.4108	1.4089	1.4121	1.4072	1.4081	1.4094
111-15-9	CCOCCOC(=O)C	1.4054	20	1.4013	1.4	1.3993	1.4042	1.401	1.401
106-74-1	CCOCCOC(=O)C=C	1.4274	20	1.4258	1.4274	1.4265	1.4287	1.4255	1.425
5137-45-1	COCCOCC	1.3843	25	1.3896	1.3882	1.3892	1.3867	1.3873	1.3888
621-32-9	CCOc1cccc(c1)C	1.513	20	1.5051	1.5042	1.5034	1.5039	1.5016	1.5026
622-60-6	CCOc1ccc(cc1)C	1.5058	18	1.5051	1.5043	1.5034	1.5039	1.5016	1.5012
919-94-8	CCOC(CC)(C)C	1.3886	25	1.3877	1.3863	1.3885	1.3896	1.3865	1.3883
93-18-5	CCOc1ccc2c(c1)cccc2	1.5975	36	1.5873	1.5839	1.5813	1.6066	1.6023	1.6
2141-62-0	CCOCCC#N	1.4068	20	1.4049	1.4036	1.4035	1.4055	1.4031	1.4036
625-50-3	CCNC(=O)C	1.4338	20	1.4306	1.4339	1.4287	1.435	1.4335	1.4325
141-78-6	CCOC(=O)C	1.3723	20	1.3803	1.3817	1.3832	1.3749	1.3756	1.3755
141-97-9	CCOC(=O)CC(=O)C	1.4171	20	1.4141	1.4144	1.4143	1.4132	1.4146	1.4144
1540-29-0	CCCC[C@@H](C(=O)OCC)C(=O)C	1.4301	20	1.4306	1.4315	1.431	1.4229	1.4276	1.4277
1522-46-9	CCOC(=O)[C@@H](C(=O)C)C(C)C	1.4256	18	1.4272	1.428	1.4274	1.4136	1.42	1.4196
1540-28-9	CCC[C@@H](C(=O)OCC)C(=O)C	1.4255	20	1.4272	1.4278	1.4274	1.4193	1.4242	1.424
140-88-5	CCOC(=O)C=C	1.4068	20	1.4151	1.4167	1.4172	1.4064	1.4054	1.4049
75-04-7	CCN	1.3663	20	1.3932	1.3968	1.3992	1.3789	1.3802	1.3814
87-25-2	CCOC(=O)c1ccccc1N	1.5646	20	1.5581	1.5538	1.5516	1.5606	1.5505	1.5505
582-33-2	CCOC(=O)c1cccc(c1)N	1.56	22	1.5581	1.5538	1.5516	1.5601	1.5548	1.554
110-73-6	OCCNCC	1.444	20	1.4429	1.4417	1.4424	1.4409	1.4364	1.4364
578-54-1	CCc1ccccc1N	1.5584	22	1.5573	1.5578	1.5574	1.5604	1.5584	1.559
589-16-2	CCc1ccc(cc1)N	1.5554	20	1.5573	1.5578	1.5574	1.5537	1.5568	1.5551
103-69-5	CCNc1ccccc1	1.5559	20	1.5529	1.5517	1.5508	1.5522	1.5514	1.5511
100-41-4	CCc1ccccc1	1.4959	20	1.4963	1.4979	1.4988	1.4928	1.4942	1.4944
93-54-9	CC[C@@H](c1ccccc1)O	1.5169	23	1.5197	1.5209	1.5217	1.5117	1.5161	1.5185
515-46-8	CCOS(=O)(=O)c1ccccc1	1.5081	20	1.5065	1.5063	1.5067	1.5102	1.5151	1.5149
93-89-0	CCOC(=O)c1ccccc1	1.5007	20	1.5134	1.5119	1.5112	1.5066	1.5093	1.5093
6436-90-4	CCOC(=O)CNCc1ccccc1	1.5041	20	1.5082	1.513	1.5132	1.5057	1.5101	1.5104
105-36-2	CCOC(=O)CBr	1.4489	20	1.4523	1.4512	1.4506	1.4545	1.4527	1.4526
5798-75-4	CCOC(=O)c1ccc(cc1)Br	1.5438	17	1.5597	1.5567	1.5579	1.5498	1.5474	1.547
533-68-6	CCOC(=O)[C@H](CC)Br	1.4475	20	1.4512	1.4502	1.4508	1.4464	1.4498	1.4503
2969-81-5	BrCCCC(=O)OCC	1.4559	20	1.4564	1.4552	1.4555	1.4539	1.4573	1.4578
37746-78-4	CCOC(=O)/C=C/CBr	1.4925	20	1.4897	1.4888	1.4884	1.4924	1.4908	1.4909
25542-62-5	BrCCCCCC(=O)OCC	1.4566	21	1.4582	1.4573	1.4588	1.456	1.4612	1.4625
609-12-1	CCOC(=O)[C@@H](C(C)C)Br	1.4496	20	1.4527	1.4518	1.4528	1.4435	1.4459	1.447
600-00-0	CCOC(=O)C(Br)(C)C	1.4446	20	1.4461	1.4451	1.446	1.4426	1.4426	1.4433
14660-52-7	BrCCCCC(=O)OCC	1.4543	20	1.4576	1.4566	1.4574	1.4564	1.4612	1.462
535-11-5	CCOC(=O)[C@@H](Br)C	1.449	20	1.4492	1.4482	1.4484	1.4442	1.4453	1.4459
539-74-2	BrCCC(=O)OCC	1.4516	20	1.4546	1.4534	1.4532	1.4567	1.4568	1.4571
97-96-1	CCC(C=O)CC	1.4025	20	1.4029	1.4033	1.4048	1.4026	1.4066	1.4063
105-54-4	CCCC(=O)OCC	1.3898	25	1.3956	1.3944	1.3961	1.3928	1.3913	1.393
88-09-5	CCC(C(=O)O)CC	1.4132	20	1.4196	1.4223	1.4204	1.4177	1.4175	1.4161
97-95-0	CCC(CO)CC	1.422	20	1.4188	1.4176	1.418	1.4166	1.4177	1.4173
2736-40-5	CCC(C(=O)Cl)CC	1.4234	20	1.4291	1.4277	1.4283	1.4269	1.4253	1.426
760-21-4	CCC(=C)CC	1.3969	20	1.4015	1.4018	1.4039	1.3987	1.3974	1.3983
623-70-1	CCOC(=O)/C=C/C	1.4243	20	1.4242	1.4245	1.4248	1.4299	1.4285	1.4283
1617-18-1	CCOC(=O)CC=C	1.4105	20	1.4123	1.4122	1.4134	1.4124	1.4143	1.4141
10031-87-5	CCC(COC(=O)C)CC	1.4109	20	1.408	1.4073	1.4073	1.4067	1.4046	1.4043
591-62-8	CCCCNC(=O)OCC	1.4278	26	1.4266	1.4314	1.429	1.4273	1.4269	1.4271
4341-76-8	CCOC(=O)C#CC	1.4372	20	1.4247	1.4238	1.4229	1.4304	1.4301	1.4304
51-79-6	CCOC(=O)N	1.4144	51	1.413	1.4161	1.4141	1.4127	1.4171	1.4137
105-39-5	CCOC(=O)CCl	1.4215	20	1.4193	1.4189	1.4188	1.4215	1.4184	1.4181
638-07-3	CCOC(=O)CC(=O)CCl	1.452	20	1.4466	1.4466	1.4465	1.4451	1.447	1.4475
3153-36-4	ClCCCC(=O)OCC	1.4311	20	1.4302	1.4293	1.4293	1.4302	1.4305	1.4305
401-56-9	CCOC(=O)[C@H](Cl)F	1.3927	20	1.3918	1.3921	1.3924	1.3826	1.3808	1.3811
541-41-3	CCOC(=O)Cl	1.3974	20	1.4015	1.4018	1.403	1.3973	1.4003	1.4007
535-13-7	CCOC(=O)[C@@H](Cl)C	1.4178	20	1.4201	1.4192	1.4196	1.4147	1.4146	1.4148
623-71-2	ClCCC(=O)OCC	1.4254	20	1.4251	1.4243	1.4242	1.4249	1.4252	1.4251
625-01-4	CCOS(=O)(=O)Cl	1.416	20	1.4202	1.4205	1.4215	1.4214	1.4251	1.4253
2941-64-2	CCSC(=O)Cl	1.482	20	1.4997	1.5002	1.5001	1.4795	1.4789	1.4793
105-56-6	CCOC(=O)CC#N	1.4175	20	1.4099	1.4103	1.4101	1.4074	1.4068	1.407
623-49-4	CCOC(=O)C#N	1.382	20	1.3818	1.382	1.382	1.3916	1.3973	1.3968
2025-40-3	CCOC(=O)/C(=C\c1ccccc1)/C#N	1.5033	NT	1.5375	NA	NA	1.519	NA	NA
4806-61-5	CCC1CCC1	1.402	20	1.4056	1.4072	1.4081	1.4039	1.4063	1.4068
1678-91-7	CCC1CCCCC1	1.433	20	1.4243	1.4228	1.422	1.4332	1.4322	1.4321
3289-28-9	CCOC(=O)C1CCCCC1	1.4501	15	1.44	1.4405	1.4377	1.4467	1.4465	1.4449
1453-24-3	CCC1=CCCCC1	1.4567	20	1.4455	1.4445	1.4439	1.4582	1.4569	1.4568
15111-56-5	CCOC(=O)[C@H]1CCC=CC1	1.4578	20	1.4567	1.4563	1.4555	1.4606	1.4626	1.4627
5452-75-5	CCOC(=O)CC1CCCCC1	1.451	14	1.4444	1.4457	1.4424	1.4534	1.4522	1.4503
1640-89-7	CCC1CCCC1	1.4198	20	1.4155	1.4153	1.4153	1.4195	1.4184	1.4186
611-10-9	CCOC(=O)[C@@H]1CCCC1=O	1.4519	20	1.4508	1.451	1.4491	1.4504	1.4535	1.4534
2146-38-5	CCC1=CCCC1	1.4412	20	1.4394	1.4384	1.4383	1.444	1.4444	1.4448
1191-96-4	CCC1CC1	1.3786	20	1.3948	1.3986	1.4005	1.3827	1.3818	1.3834
110-38-3	CCCCCCCCCC(=O)OCC	1.4256	20	1.4244	1.4261	1.4248	1.4266	1.4256	1.4257
623-73-4	CCOC(=O)CN=N	1.4605	20	1.458	1.4574	1.4544	1.4601	1.4583	1.4584
617-33-4	CCOC(=O)C(Br)Br	1.5017	13	1.5064	1.5081	1.5105	1.503	1.5027	1.5009
36847-51-5	BrCC[C@@H](C(=O)OCC)Br	1.496	20	1.5031	1.5061	1.5092	1.4966	1.4993	1.5002
3674-13-3	CCOC(=O)[C@H](CBr)Br	1.5007	20	1.5065	1.5092	1.511	1.5018	1.5027	1.5034
535-15-9	CCOC(=O)C(Cl)Cl	1.4386	20	1.4443	1.444	1.4438	1.4399	1.4382	1.4376
13698-16-3	CCOC(=O)N(Cl)Cl	1.4595	20	1.4525	1.4514	1.4512	1.456	1.453	1.4533
6628-21-3	CCOC(=O)[C@H](CCl)Cl	1.4482	20	1.4558	1.4555	1.4547	1.4501	1.4532	1.4524
6065-82-3	CCOC(=O)C(OCC)OCC	1.41	20	1.4098	1.4074	1.406	1.4095	1.41	1.4091
77-25-8	CCC(C(=O)OCC)(C(=O)OCC)CC	1.424	20	1.4247	1.4251	1.4254	1.4231	1.4246	1.4236
598-56-1	CCN(C)C	1.3705	25	1.3905	1.3922	1.3938	1.3718	1.3727	1.3752
874-41-9	CCc1ccc(cc1C)C	1.5038	20	1.505	1.5083	1.5083	1.5029	1.5011	1.501
934-74-7	CCc1cc(C)cc(c1)C	1.4981	20	1.505	1.5083	1.5083	1.4991	1.4992	1.4984
1758-88-9	CCc1cc(C)ccc1C	1.5043	20	1.505	1.5083	1.5083	1.503	1.5013	1.5011
933-98-2	CCc1cccc(c1C)C	1.5117	20	1.505	1.5083	1.5083	1.5078	1.5044	1.504
934-80-5	CCc1ccc(c(c1)C)C	1.5031	20	1.505	1.5083	1.5083	1.5032	1.5016	1.5011
16747-32-3	CCC(C(C)(C)C)CC	1.4123	20	1.4066	1.4039	1.4035	1.4156	1.4138	1.4135
16747-33-4	CCC(C(C)C)(CC)C	1.4221	20	1.4066	1.4039	1.4035	1.4196	1.416	1.4153
1068-87-7	CCC(C(C)C)C(C)C	1.4131	20	1.4066	1.4039	1.4035	1.4128	1.4126	1.4124
3938-95-2	CCOC(=O)C(C)(C)C	1.3906	20	1.4022	1.4015	1.4019	1.3947	1.3979	1.3978
13360-65-1	CCc1nc(C)cnc1C	1.5014	24	1.4989	1.4995	1.5	1.4978	1.4974	1.4979
517-22-6	CCc1c(C)c[nH]c1C	1.4961	20	1.4972	1.4991	1.5008	1.5017	1.5007	1.5011
615-79-2	CCOC(=O)C(=O)CC(=O)C	1.4757	17	1.4458	1.4441	1.442	1.4683	1.4548	1.4535
74-85-1	C=C	1.363	-100	1.3625	1.3586	1.3737	1.358	1.3453	1.3363
96-49-1	O=C1OCCO1	1.4148	50	1.4009	1.3915	1.398	1.4162	1.4164	1.4193
110-72-5	[NH3+]CC[NH2+]CC	1.4385	20	1.4392	1.4397	1.4403	1.4394	1.4408	1.4414
817-95-8	CCOCC(=O)OCC	1.4039	20	1.4013	1.4	1.3993	1.4022	1.4004	1.4002
763-69-9	CCOCCC(=O)OCC	1.4065	20	1.4063	1.4052	1.4046	1.4058	1.408	1.4082
607-97-6	CCOC(=O)[C@@H](C(=O)C)CC	1.4214	25	1.4233	1.4229	1.4234	1.4147	1.4181	1.4193
623-78-9	CCNC(=O)OCC	1.4215	20	1.4238	1.4276	1.4242	1.4219	1.4229	1.4228
2983-37-1	CCCC[C@@H](C(=O)OCC)CC	1.4123	25	1.4175	1.4163	1.4169	1.4147	1.4138	1.4161
64653-59-4	CCc1ccccc1Nc1ccccc1CC	1.555	25	1.5863	1.5851	1.5885	1.5627	1.5711	1.5726
459-72-3	CCOC(=O)CF	1.3755	20	1.3638	1.364	1.3658	1.3739	1.3703	1.3706
627-45-2	CCNC=O	1.432	20	1.4382	1.4392	1.4392	1.4303	1.4268	1.4265
109-94-4	CCOC=O	1.3609	20	1.3656	1.3671	1.3684	1.3613	1.3698	1.3703
3208-16-0	CCc1ccco1	1.4403	20	1.4447	1.4467	1.4485	1.4364	1.4412	1.4417
614-99-3	CCOC(=O)c1ccco1	1.4797	21	1.477	1.4783	1.4796	1.4758	1.4757	1.4756
356-27-4	CCOC(=O)C(C(C(F)(F)F)(F)F)(F)F	1.3011	20	1.2893	1.2844	1.2822	1.2938	1.2951	1.2917
15869-80-4	CCCCC(CC)CC	1.4093	20	1.4066	1.4039	1.4035	1.4073	1.4063	1.4061
2216-32-2	CCCC(CCC)CC	1.4096	20	1.4066	1.4039	1.4035	1.4078	1.4071	1.407
3274-29-1	CCCCC[C@H](C(=O)O)CC	1.4255	27	1.4306	1.4331	1.4308	1.4281	1.4271	1.4285
2396-84-1	CCOC(=O)/C=C/C=C/C	1.4951	20	1.4805	1.4797	1.4772	1.4828	1.477	1.4765
123-05-7	CCCC[C@H](C=O)CC	1.4142	20	1.4168	1.4153	1.4152	1.4151	1.4187	1.4189
619-99-8	CCCC(CC)CC	1.4018	20	1.3991	1.397	1.3974	1.3992	1.3987	1.3985
94-96-2	CCC[C@H]([C@H](CO)CC)O	1.4497	20	1.4559	1.4591	1.4558	1.4555	1.4586	1.4582
123-66-0	CCCCCC(=O)OCC	1.4073	20	1.408	1.4073	1.4073	1.408	1.4082	1.4083
149-57-5	CCCC[C@H](C(=O)O)CC	1.4241	20	1.4277	1.4311	1.4278	1.4255	1.4259	1.4251
104-76-7	CCCC[C@@H](CO)CC	1.43	20	1.4281	1.4276	1.4266	1.4285	1.4311	1.4305
760-67-8	CCCC[C@H](C(=O)Cl)CC	1.4335	20	1.4402	1.4382	1.438	1.4315	1.4328	1.434
2396-83-0	CC/C=C/CC(=O)OCC	1.4255	20	1.4264	1.4254	1.4261	1.4372	1.4373	1.4376
15647-08-2	CCCC[C@H](COP(Oc1ccccc1)Oc1ccccc1)CC	1.5207	27	1.5211	1.5175	1.5167	1.5212	1.5211	1.5205
5756-43-4	CCCCCCOCC	1.4008	20	1.3984	1.3994	1.3998	1.4009	1.3972	1.3976
688-84-6	CCCC[C@H](COC(=O)C(=C)C)CC	1.436	25	1.4412	1.4409	1.4432	1.4371	1.4357	1.4383
626-86-8	CCOC(=O)CCCCC(=O)O	1.4311	20	1.4251	1.4299	1.4276	1.43	1.4334	1.4326
1070-34-4	CCOC(=O)CCC(=O)O	1.4327	20	1.4198	1.4239	1.4221	1.4321	1.4298	1.4299
623-50-7	CCOC(=O)CO	1.418	20	1.413	1.4131	1.4135	1.4174	1.4172	1.4166
35608-64-1	CCOC(=O)C[C@H](O)C	1.4182	20	1.4185	1.4185	1.4182	1.4195	1.4245	1.4246
3710-84-7	CCN(CC)O	1.4195	20	1.4207	1.4229	1.4213	1.4201	1.4213	1.4207
55066-53-0	CCCCCC[C@H](C/C=C\CCCCCCCC(=O)OCC)O	1.4618	22	1.4455	1.4502	1.4473	1.4589	1.4565	1.4571
1003-64-1	CC=C1CCCCC1	1.4618	20	1.4455	1.4445	1.4439	1.4596	1.4603	1.4614
539-89-9	CCOC(=O)NCC(C)C	1.4288	20	1.4266	1.4327	1.429	1.4283	1.4267	1.4259
109-90-0	CCN=C=O	1.3808	20	1.3871	1.3885	1.3901	1.3814	1.3841	1.3835
19961-27-4	CCNC(C)C	1.3872	25	1.4039	1.4033	1.405	1.39	1.3903	1.3927
625-54-7	CCOC(C)C	1.3698	25	1.3734	1.3744	1.3774	1.3679	1.3652	1.3669
7087-68-5	CCN(C(C)C)C(C)C	1.4138	20	1.4119	1.4103	1.41	1.4118	1.4081	1.408
542-85-8	CCN=C=S	1.513	20	1.4993	1.5044	1.4972	1.5082	1.5061	1.5039
2676-33-7	CCOC(=O)[C@H](O)C	1.4124	20	1.4142	1.4141	1.414	1.4141	1.4142	1.4135
106-33-2	CCCCCCCCCCCC(=O)OCC	1.4311	20	1.4291	1.4331	1.4311	1.4319	1.4312	1.4304
539-88-8	CCOC(=O)CCC(=O)C	1.4229	20	1.419	1.4192	1.419	1.4166	1.4188	1.4188
623-51-8	CCOC(=O)CS	1.4582	20	1.4705	1.4715	1.472	1.4613	1.463	1.4628
97-63-2	CCOC(=O)C(=C)C	1.4147	20	1.4242	1.4245	1.4248	1.4142	1.4131	1.413
1515-95-3	CCc1ccc(cc1)OC	1.512	20	1.5103	1.5091	1.5082	1.509	1.5071	1.5073
5349-60-0	CC[C@@H](c1ccc(cc1)OC)O	1.5277	20	1.528	1.5286	1.5293	1.5215	1.5243	1.5244
7335-26-4	CCOC(=O)c1ccccc1OC	1.5224	20	1.5187	1.5177	1.5163	1.5176	1.5127	1.5136
94-30-4	CCOC(=O)c1ccc(cc1)OC	1.5254	20	1.5187	1.5177	1.5163	1.5195	1.5169	1.5167
14062-18-1	CCOC(=O)Cc1ccc(cc1)OC	1.5075	20	1.5141	1.5142	1.5138	1.5128	1.5141	1.5133
609-14-3	CCOC(=O)[C@@H](C(=O)C)C	1.4185	20	1.419	1.4192	1.419	1.4067	1.4124	1.4125
18328-90-0	CCNCC(=C)C	1.4221	20	1.4332	1.4332	1.4346	1.4257	1.4253	1.4261
24549-06-2	CCc1cccc(c1N)C	1.5525	20	1.5524	1.5539	1.5539	1.5543	1.5518	1.5536
94-68-8	CCNc1ccccc1C	1.5456	20	1.5488	1.5485	1.548	1.5442	1.5435	1.5443
102-27-2	CCNc1cccc(c1)C	1.5451	20	1.5488	1.5485	1.548	1.5472	1.5453	1.546
87-24-1	CCOC(=O)c1ccccc1C	1.507	22	1.5165	1.5158	1.5152	1.5054	1.5072	1.5089
94-08-6	CCOC(=O)c1ccc(cc1)C	1.5089	18	1.5165	1.5159	1.5152	1.5052	1.5063	1.5065
108-64-5	CCOC(=O)CC(C)C	1.3962	20	1.4022	1.4015	1.4019	1.397	1.3969	1.3968
19889-37-3	CCC(C(=O)O)(CC)C	1.425	20	1.424	1.4269	1.4243	1.4248	1.4266	1.4248
7357-93-9	CCC(=C)C(C)C	1.41	20	1.4081	1.4078	1.4094	1.4061	1.4048	1.4049
5837-78-5	CCOC(=O)/C(=C/C)/C	1.434	20	1.4331	1.4324	1.4325	1.4382	1.4364	1.4362
638-10-8	CCOC(=O)C=C(C)C	1.4345	20	1.4331	1.4324	1.4325	1.4396	1.4337	1.4337
105-40-8	CCOC(=O)NC	1.4183	20	1.4274	1.4293	1.4267	1.4195	1.4213	1.4215
6236-88-0	CC[C@@H]1CC[C@H](CC1)C	1.4304	20	1.4319	1.4299	1.4282	1.4346	1.4341	1.4341
16747-50-5	CCC1(C)CCCC1	1.4272	20	1.4243	1.4228	1.422	1.424	1.425	1.4249
930-89-2	CC[C@H]1CCC[C@@H]1C	1.4293	20	1.4243	1.4228	1.422	1.4243	1.4255	1.4253
930-90-5	CC[C@@H]1CCC[C@H]1C	1.4219	20	1.4243	1.4228	1.422	1.4243	1.4255	1.4253
2613-66-3	CC[C@H]1CC[C@@H](C1)C	1.4203	20	1.4243	1.4228	1.422	1.4218	1.4211	1.4211
53778-43-1	CCC1(C)CC1	1.3887	20	1.4056	1.4072	1.4081	1.3892	1.3925	1.3934
540-67-0	COCC	1.342	4	1.3612	1.3673	1.3685	1.3422	1.3493	1.3449
3074-76-8	CCCC(CC)(CC)C	1.414	20	1.4066	1.4039	1.4035	1.4124	1.4119	1.4114
3074-77-9	CCC([C@@H](CC)C)CC	1.4134	20	1.4066	1.4039	1.4035	1.4144	1.4139	1.4137
3074-75-7	CCC(CC(C)C)CC	1.4063	20	1.4066	1.4039	1.4035	1.4062	1.4043	1.4046
1561-10-0	CCOC(=O)CC[C@@H](CC)C	1.4051	20	1.4131	1.4126	1.4123	1.4103	1.4095	1.4095
7152-15-0	CCOC(=O)CC(=O)C(C)C	1.25	20	1.4233	1.4237	1.4234	1.3807	1.4094	1.4098
609-26-7	CCC(C(C)C)CC	1.404	20	1.3991	1.397	1.3974	1.4018	1.4011	1.4011
1067-08-9	CCC(CC)(CC)C	1.4078	20	1.3991	1.397	1.3974	1.406	1.4065	1.4058
25415-67-2	CCOC(=O)CCC(C)C	1.405	20	1.408	1.4073	1.4073	1.4031	1.4014	1.4014
19780-66-6	CCC(C(=C)C)CC	1.414	20	1.414	1.4134	1.4145	1.4154	1.415	1.415
91-88-3	OCCN(c1cccc(c1)C)CC	1.554	20	1.5544	1.5546	1.5556	1.5532	1.5524	1.5528
77-83-8	CCOC(=O)[C@H]1O[C@]1(C)c1ccccc1	1.5182	20	1.5228	1.5234	1.523	1.5157	1.518	1.5172
97-62-1	CCOC(=O)C(C)C	1.3869	18	1.3956	1.3956	1.3961	1.3835	1.3872	1.3868
624-89-5	CSCC	1.4404	20	1.4558	1.4574	1.4589	1.4429	1.4403	1.4408
100-74-3	CCN1CCOCC1	1.44	20	1.4317	1.4322	1.4296	1.4381	1.4398	1.4396
124-06-1	CCCCCCCCCCCCCC(=O)OCC	1.4362	20	1.432	1.4386	1.4358	1.4348	1.4358	1.4337
118-44-5	CCNc1cccc2c1cccc2	1.6477	15	1.623	1.621	1.6219	1.6451	1.6375	1.6366
939-27-5	CCc1ccc2c(c1)cccc2	1.5999	20	1.5833	1.582	1.5807	1.5983	1.6016	1.602
625-58-1	CCO[N](=O)O	1.3852	20	1.3861	1.3893	1.39	1.3837	1.3826	1.383
109-95-5	CCON=O	1.3418	10	1.3565	1.357	1.3605	1.3545	1.3653	1.3631
626-35-7	CCOC(=O)C[N](=O)O	1.425	20	1.4216	1.4232	1.4248	1.4322	1.4331	1.4345
612-22-6	CCc1ccccc1[N](=O)O	1.5356	20	1.5339	1.5394	1.5373	1.5365	1.5367	1.5364
100-12-9	CCc1ccc(cc1)[N](=O)O	1.5455	20	1.5339	1.5394	1.5373	1.5359	1.5383	1.5359
2104-64-5	CCO[P@@](=S)(c1ccccc1)Oc1ccc(cc1)[N](=O)O	1.5978	30	1.596	1.597	1.5931	1.596	1.5917	1.5941
2531-80-8	C[C@H]([N](=O)O)C(=O)OCC	1.421	20	1.4195	1.4221	1.4249	1.4178	1.4233	1.4237
123-29-5	CCCCCCCCC(=O)OCC	1.422	20	1.4213	1.422	1.4211	1.4231	1.4224	1.4228
1191-41-9	CC/C=C/C/C=C/C/C=C/CCCCCCCC(=O)OCC	1.4694	20	1.4595	1.4513	1.4528	1.4696	1.4733	1.4751
6114-18-7	CCCCCCCC/C=C/CCCCCCCC(=O)OCC	1.448	25	1.4466	1.4455	1.4469	1.4493	1.4503	1.4505
5881-17-4	CCCCCC(CC)CC	1.4156	20	1.4129	1.4104	1.4092	1.4149	1.4136	1.4138
15869-86-0	CCCC[C@@H](CCC)CC	1.4151	20	1.4129	1.4104	1.4092	1.4155	1.4153	1.4152
106-32-1	CCCCCCCC(=O)OCC	1.4178	20	1.4175	1.4175	1.4169	1.4187	1.4181	1.4186
111-62-6	CCCCCCCC/C=C/CCCCCCCC(=O)OCC	1.4515	20	1.4466	1.4481	1.4469	1.4493	1.4518	1.4505
13984-57-1	CCOC(=O)CCCC(=O)C	1.4277	20	1.4233	1.4237	1.4234	1.4229	1.4227	1.4225
4949-44-4	CCOC(=O)CC(=O)CC	1.423	20	1.419	1.4192	1.419	1.4013	1.4148	1.4146
1603-79-8	CCOC(=O)C(=O)c1ccccc1	1.519	25	1.5201	1.5225	1.5224	1.5155	1.5194	1.5201
617-35-6	CCOC(=O)C(=O)C	1.4052	20	1.4087	1.4093	1.4091	1.4068	1.4076	1.4079
628-97-7	CCCCCCCCCCCCCCCC(=O)OCC	1.4347	34	1.4339	1.4378	1.4392	1.4354	1.4348	1.4358
617-78-7	CCC(CC)CC	1.3934	20	1.3905	1.3895	1.3908	1.3895	1.3904	1.3904
1540-34-7	CCC(C(=O)C)C(=O)C	1.4408	19	1.4331	1.4325	1.4315	1.4438	1.4424	1.4404
539-82-2	CCCCC(=O)OCC	1.412	20	1.4022	1.4015	1.4019	1.4009	1.4006	1.4004
597-49-9	CCC(CC)(CC)O	1.4294	20	1.4199	1.4187	1.4171	1.4292	1.4283	1.4274
816-79-5	CCC(=CC)CC	1.4148	20	1.4138	1.4124	1.4135	1.4204	1.4222	1.4223
17952-11-3	CCCCCOCC	1.3927	20	1.3919	1.3929	1.3937	1.3923	1.3893	1.3894
90-00-6	CCc1ccccc1O	1.5367	20	1.526	1.5269	1.5254	1.5348	1.5325	1.5323
123-07-9	CCc1ccc(cc1)O	1.5239	25	1.526	1.5264	1.5254	1.5295	1.53	1.5279
101-97-3	CCOC(=O)Cc1ccccc1	1.498	20	1.5095	1.5087	1.5089	1.4991	1.5041	1.5038
101-99-5	CCOC(=O)Nc1ccccc1	1.5376	30	1.5272	1.5258	1.5242	1.5366	1.5401	1.5372
6780-49-0	CCO/C=N/c1ccccc1	1.5279	20	1.5285	1.5286	1.5287	1.5283	1.5313	1.5312
2216-94-6	CCOC(=O)C#Cc1ccccc1	1.552	20	1.5582	1.5619	1.564	1.5487	1.5491	1.5469
1498-51-7	CCOP(=O)(Cl)Cl	1.4338	20	1.4366	1.4331	1.4309	1.4362	1.4393	1.4397
104-90-5	CCc1ccc(nc1)C	1.4971	20	1.5004	1.5017	1.5023	1.4984	1.4965	1.4968
120-43-4	CCOC(=O)N1CCNCC1	1.476	25	1.4709	1.4703	1.4716	1.476	1.4769	1.4758
766-09-6	CCN1CCCCC1	1.448	20	1.4344	1.4342	1.4329	1.4458	1.4432	1.4437
1126-09-6	CCOC(=O)C1CCNCC1	1.4591	20	1.4508	1.4527	1.4505	1.4592	1.4595	1.4572
19653-33-9	CCOC(=O)CCN1CCCCC1	1.4525	25	1.4544	1.4583	1.4555	1.4545	1.4569	1.4573
13444-24-1	CC[N@H+]1CCC[C@H](C1)O	1.4777	14	1.4772	1.4779	1.4775	1.4779	1.4779	1.4782
105-37-3	CCOC(=O)CC	1.3839	20	1.3883	1.3887	1.3898	1.3837	1.3856	1.3856
628-32-0	CCOCCC	1.3695	20	1.3762	1.3785	1.3803	1.3712	1.3695	1.3691
7399-50-0	CCC(c1ccccn1)CC	1.485	25	1.4877	1.4883	1.491	1.4783	1.4859	1.4874
35182-51-5	CCC(c1ccncc1)CC	1.40905	25	1.4813	1.483	1.4858	1.4702	1.4825	1.4834
4110-50-3	CCSCCC	1.4462	20	1.4572	1.4582	1.4595	1.4508	1.4534	1.4537
623-47-2	CCOC(=O)C#C	1.4105	20	1.4174	1.4163	1.4162	1.4146	1.4166	1.4165
100-71-0	CCc1ccccn1	1.4964	20	1.5008	1.5016	1.5025	1.4961	1.4965	1.4972
536-75-4	CCc1ccncc1	1.5009	20	1.4966	1.4974	1.4983	1.4967	1.4954	1.4955
2524-52-9	CCOC(=O)c1ccccn1	1.5104	20	1.51	1.5107	1.5117	1.5052	1.5032	1.504
1570-45-2	CCOC(=O)c1ccncc1	1.5017	20	1.5119	1.5125	1.5138	1.5047	1.5062	1.5056
617-92-5	CCn1cccc1	1.4841	20	1.4844	1.4827	1.4839	1.4762	1.4689	1.4687
118-61-6	CCOC(=O)c1ccccc1O	1.5296	20	1.5246	1.5282	1.5266	1.5217	1.5243	1.5221
111-61-5	CCCCCCCCCCCCCCCCCC(=O)OCC	1.4349	40	1.4352	1.4382	1.4413	1.4341	1.4358	1.4367
7564-63-8	C=Cc1ccccc1CC	1.538	20	1.5353	1.5343	1.5347	1.5354	1.5361	1.5359
7525-62-4	CCc1cccc(c1)C=C	1.5351	20	1.5353	1.5343	1.5347	1.5347	1.5343	1.5344
540-82-9	CCOS(=O)(=O)O	1.4105	20	1.4067	1.4073	1.4078	1.4046	1.404	1.403
1003-30-1	CC[C@H]1CCCO1	1.4147	19	1.4081	1.4096	1.4092	1.4155	1.4166	1.4165
625-60-5	CCSC(=O)C	1.4583	21	1.4749	1.4747	1.4749	1.4676	1.4687	1.4675
622-38-8	CCSc1ccccc1	1.567	20	1.5631	1.5574	1.5526	1.5626	1.5619	1.5619
542-90-5	CCSC#N	1.4684	15	1.4647	1.4647	1.4636	1.4689	1.4701	1.4697
110-77-0	OCCSCC	1.4867	20	1.4849	1.4858	1.486	1.4881	1.4929	1.4925
622-63-9	CCSc1ccc(cc1)C	1.555	20	1.5624	1.5579	1.5537	1.5555	1.5545	1.5546
872-55-9	CCc1cccs1	1.5122	20	1.5144	1.515	1.5156	1.5139	1.5149	1.515
2810-04-0	CCOC(=O)c1cccs1	1.5248	20	1.5333	1.5368	1.5385	1.5252	1.528	1.5274
611-14-3	CCc1ccccc1C	1.5046	20	1.5007	1.503	1.5035	1.4997	1.4987	1.4987
620-14-4	CCc1cccc(c1)C	1.4966	20	1.5007	1.503	1.5035	1.4981	1.4966	1.497
622-96-8	CCc1ccc(cc1)C	1.4959	20	1.5007	1.503	1.5035	1.4959	1.495	1.4951
515-84-4	CCOC(=O)C(Cl)(Cl)Cl	1.4505	20	1.4535	1.4544	1.4552	1.4508	1.4524	1.452
383-63-1	CCOC(=O)C(F)(F)F	1.308	20	1.3146	1.3104	1.3156	1.3133	1.3166	1.3176
372-31-6	CCOC(=O)CC(=O)C(F)(F)F	1.3783	15	1.3511	1.3555	1.3484	1.3644	1.3526	1.351
17851-27-3	CCc1cc(C)c(cc1C)C	1.5075	20	1.5093	1.5136	1.513	1.5043	1.5061	1.5036
627-90-7	CCCCCCCCCCC(=O)OCC	1.4285	20	1.427	1.4298	1.4281	1.4295	1.4285	1.4283
692-86-4	C=CCCCCCCCCC(=O)OCC	1.4449	25	1.4309	1.4295	1.4327	1.4381	1.4399	1.4428
109-92-2	CCOC=C	1.3767	20	1.3876	1.3884	1.3906	1.3737	1.3753	1.3755
4187-87-5	O[C@H](c1ccccc1)C#C	1.5508	20	1.545	1.5449	1.5473	1.5445	1.5417	1.5418
30389-18-5	C#CC1(N)CCCCC1	1.4817	20	1.4702	1.4685	1.4688	1.4817	1.4794	1.4813
78-27-3	C#CC1(O)CCCCC1	1.4822	20	1.4676	1.4677	1.4673	1.4799	1.4755	1.4757
126-52-3	C#CC1(CCCCC1)OC(=O)N	1.4441	21	1.4481	1.4523	1.4498	1.4453	1.4465	1.4455
17356-19-3	C#CC1(O)CCCC1	1.4751	20	1.4636	1.4639	1.4635	1.4744	1.4709	1.4711
1954-28-5	O(CCOC[C@@H]1OC1)CCOCCOC[C@@H]1OC1	1.4622	20	1.4657	1.4667	1.47	1.4617	1.463	1.4632
470-82-6	C[C@]12CC[C@H](CC1)C(O2)(C)C	1.4586	20	1.4543	1.4542	1.4506	1.4611	1.4656	1.4633
502-61-4	C=C/C(=C/C/C=C(/CCC=C(C)C)\C)/C	1.4836	20	1.4906	1.4875	1.4875	1.5028	1.505	1.5041
18794-84-8	C=CC(=C)CC/C=C(/CCC=C(C)C)\C	1.4899	20	1.4854	1.4817	1.4807	1.4849	1.492	1.4921
3790-71-4	OC/C=C(\CC/C=C(/CCC=C(C)C)\C)/C	1.4877	20	1.4905	1.4965	1.4995	1.4845	1.4973	1.4956
106-28-5	OC/C=C(/CC/C=C(/CCC=C(C)C)\C)\C	1.4877	20	1.4905	1.4965	1.4995	1.4845	1.4973	1.4956
18492-37-0	O=C1[C@@]2(C)CC[C@@H](C1(C)C)C2	1.4702	20	1.4815	1.4802	1.4757	1.4679	1.4713	1.4696
2221-95-6	CC([C@@H]1CC[C@@H]2[C@H](C1)CC[C@@H]1[C@@]2(C)CCC[C@@H]1C)C	1.5052	20	1.5066	1.5227	1.5139	1.4988	1.4889	1.4867
486-25-9	O=C1c2ccccc2c2c1cccc2	1.6309	99	1.6325	1.6309	1.6349	1.6309	1.6365	1.636
348-54-9	Nc1ccccc1F	1.5421	20	1.5402	1.5401	1.5398	1.5378	1.5355	1.536
372-19-0	Nc1cccc(c1)F	1.5436	20	1.5402	1.5401	1.5398	1.5396	1.5409	1.5401
371-40-4	Nc1ccc(cc1)F	1.5195	20	1.5402	1.5401	1.5398	1.5297	1.534	1.532
446-52-6	O=Cc1ccccc1F	1.5234	20	1.5123	1.51	1.5086	1.5223	1.5216	1.5214
462-06-6	Fc1ccccc1	1.4684	30	1.4684	1.4678	1.4716	1.4711	1.4712	1.4748
326-62-5	N#CCc1ccccc1F	1.5009	20	1.4976	1.4978	1.4976	1.4972	1.5011	1.4999
459-22-3	N#CCc1ccc(cc1)F	1.5002	20	1.4976	1.4978	1.4976	1.4966	1.4989	1.4968
140-75-0	NCc1ccc(cc1)F	1.5139	20	1.5078	1.5078	1.5068	1.5117	1.5085	1.5078
459-56-3	OCc1ccc(cc1)F	1.508	20	1.5106	1.5131	1.5105	1.5106	1.509	1.5084
1194-02-1	N#Cc1ccc(cc1)F	1.4925	55	1.5032	1.4951	1.5016	1.4924	1.4863	1.4939
393-52-2	ClC(=O)c1ccccc1F	1.5365	20	1.5207	1.5204	1.5174	1.5284	1.5267	1.5257
1711-07-5	Fc1cccc(c1)C(=O)Cl	1.5285	20	1.5207	1.5204	1.5174	1.5277	1.5267	1.5255
403-43-0	ClC(=O)c1ccc(cc1)F	1.5296	20	1.5207	1.5204	1.5174	1.5259	1.5231	1.5215
2366-52-1	CCCCF	1.3396	20	1.3376	1.3401	1.3475	1.3381	1.3386	1.3401
334-56-5	CCCCCCCCCCF	1.4085	NT	1.3919	NA	NA	1.4059	NA	NA
70-34-8	O[N](=O)c1ccc(c(c1)[N](=O)O)F	1.569	20	1.5164	1.5466	1.5418	1.5603	1.5653	1.5656
353-36-6	CCF	1.2656	20	1.3133	1.3204	1.3308	1.2734	1.2877	1.2915
371-62-0	OCCF	1.3647	18	1.3674	1.3707	1.3752	1.363	1.3633	1.3647
661-11-0	CCCCCCCF	1.3854	20	1.3692	1.3663	1.3696	1.3829	1.3753	1.3763
373-14-8	CCCCCCF	1.3738	20	1.3595	1.3581	1.3627	1.3714	1.3662	1.3673
348-52-7	Fc1ccccc1I	1.591	20	1.5773	1.5802	1.58	1.583	1.5889	1.5889
352-34-1	Fc1ccc(cc1)I	1.527	22	1.5773	1.5804	1.58	1.5634	1.5785	1.5776
404-72-8	S=C=Nc1cccc(c1)F	1.6186	20	1.6205	1.6191	1.6189	1.6145	1.6092	1.6083
593-53-3	CF	1.1674	25	1.3053	1.3129	1.3255	1.2062	1.2434	1.2515
321-28-8	COc1ccccc1F	1.4969	17	1.4869	1.4858	1.4831	1.4988	1.499	1.5004
456-49-5	COc1cccc(c1)F	1.4876	20	1.4869	1.485	1.4831	1.4953	1.4974	1.4979
459-60-9	COc1ccc(cc1)F	1.4886	18	1.4869	1.4855	1.4831	1.4923	1.496	1.4955
452-71-1	Fc1ccc(c(c1)C)N	1.5363	18	1.5358	1.5366	1.5362	1.5352	1.536	1.5356
350-50-5	FCc1ccccc1	1.4892	25	1.4816	1.4812	1.4829	1.4847	1.4765	1.479
321-38-0	Fc1cccc2c1cccc2	1.5939	20	1.5707	1.5692	1.565	1.595	1.598	1.5966
1493-27-2	O[N](=O)c1ccccc1F	1.5489	17	1.5208	1.5208	1.5153	1.5396	1.5279	1.5268
402-67-5	Fc1cccc(c1)[N](=O)O	1.5262	15	1.5208	1.5217	1.5153	1.5277	1.5317	1.528
350-46-9	Fc1ccc(cc1)[N](=O)O	1.5316	20	1.5208	1.5194	1.5153	1.5265	1.5268	1.5248
463-11-6	CCCCCCCCF	1.3946	20	1.3778	1.3741	1.376	1.3925	1.3835	1.3843
592-50-7	CCCCCF	1.3591	-2	1.3489	1.3563	1.3553	1.3563	1.3605	1.354
367-12-4	Oc1ccccc1F	1.5144	20	1.5016	1.5041	1.5013	1.5106	1.5119	1.51
372-20-3	Oc1cccc(c1)F	1.514	20	1.5016	1.5041	1.5013	1.5145	1.5198	1.514
450-95-3	FCC(=O)c1ccccc1	1.52	20	1.5083	1.5073	1.5047	1.5194	1.5169	1.5172
403-42-9	CC(=O)c1ccc(cc1)F	1.5081	25	1.5009	1.499	1.4978	1.5072	1.5033	1.5027
372-48-5	Fc1ccccn1	1.4574	20	1.4781	1.4784	1.4809	1.4637	1.4702	1.4728
372-47-4	Fc1cccnc1	1.472	20	1.477	1.4763	1.4784	1.4727	1.4734	1.4745
95-52-3	Cc1ccccc1F	1.4704	20	1.4728	1.4744	1.4761	1.4745	1.4768	1.4783
352-70-5	Cc1cccc(c1)F	1.4691	20	1.4728	1.4744	1.4761	1.4726	1.4742	1.4756
352-32-9	Cc1ccc(cc1)F	1.4699	20	1.4728	1.4744	1.4761	1.4699	1.4709	1.4721
488-98-2	Fc1ccccc1C(Cl)(Cl)Cl	1.5432	20	1.5285	1.5335	1.5308	1.5388	1.5403	1.5376
392-85-8	Fc1ccccc1C(F)(F)F	1.404	25	1.4096	1.4037	1.4118	1.409	1.4066	1.4117
402-44-8	Fc1ccc(cc1)C(F)(F)F	1.4025	20	1.4096	1.4086	1.4118	1.4047	1.4053	1.4074
75-12-7	NC=O	1.4472	20	1.4363	1.4341	1.4314	1.4441	1.4406	1.4353
2540-82-1	COP(=S)(SCC(=O)N(C=O)C)OC	1.5541	20	1.5542	1.5541	1.5543	1.5526	1.5494	1.5493
21548-32-3	CCOP(=O)(N=C1SCS1)OCC	1.5348	25	1.5355	1.536	1.5364	1.5385	1.5393	1.5391
497-20-1	C=C1C=CC=C1	1.492	20	1.5149	1.5127	1.5103	1.5035	1.5056	1.5064
617-90-3	N#Cc1ccco1	1.4798	20	1.4804	1.4799	1.4802	1.4785	1.477	1.4762
527-69-5	ClC(=O)c1ccco1	1.531	20	1.5272	1.5238	1.521	1.5237	1.5149	1.5144
498-60-2	O=Cc1cocc1	1.4945	20	1.5041	1.4981	1.4964	1.5056	1.5081	1.5074
617-89-0	NCc1ccco1	1.4908	20	1.4896	1.4888	1.4871	1.4892	1.4866	1.4873
98-02-2	SCc1ccco1	1.5329	20	1.5325	1.5321	1.5318	1.5303	1.5226	1.5238
623-17-6	CC(=O)OCc1ccco1	1.4327	20	1.477	1.4786	1.4796	1.4529	1.4677	1.468
623-15-4	CC(=O)/C=C/c1ccco1	1.5788	45	1.5736	1.5682	1.5687	1.5685	1.5553	1.5554
1192-62-7	CC(=O)c1ccco1	1.5017	20	1.5015	1.4992	1.4978	1.5	1.5014	1.5001
3194-15-8	CCC(=O)c1ccco1	1.4922	25	1.5011	1.4988	1.499	1.4998	1.501	1.5014
98-01-1	O=Cc1ccco1	1.5261	20	1.5052	1.4982	1.4964	1.5192	1.5159	1.516
98-00-0	OCc1ccco1	1.4869	20	1.4929	1.4907	1.4912	1.4856	1.4883	1.4879
106-24-1	OC/C=C(/CCC=C(C)C)\C	1.4766	20	1.4825	1.4826	1.4823	1.4922	1.4907	1.4906
2345-26-8	C/C(=C\COC(=O)C(C)C)/CCC=C(C)C	1.4576	20	1.4616	1.4644	1.4664	1.4575	1.4644	1.465
16409-44-2	C/C(=C\COC(=O)C)/CCC=C(C)C	1.4624	20	1.4615	1.4623	1.4636	1.4638	1.4712	1.4709
50-70-4	OC[C@H]([C@H]([C@@H]([C@@H](CO)O)O)O)O	1.333	20	1.35	1.3484	1.3553	1.3398	1.3535	1.3567
110-94-1	OC(=O)CCCC(=O)O	1.4188	106	1.4377	1.429	1.4471	1.421	1.4239	1.4282
56-81-5	OCC(CO)O	1.4746	20	1.4891	1.4787	1.4736	1.4696	1.4612	1.4614
93713-40-7	CC(=O)OC[C@@H](CO)O	1.4157	20	1.4451	1.4475	1.4475	1.4284	1.4396	1.4401
557-25-5	CCCC(=O)OC[C@@H](CO)O	1.4531	20	1.4484	1.4513	1.4511	1.4391	1.4459	1.4462
623-87-0	OC(CO[N](=O)O)CO[N](=O)O	1.4715	20	1.4869	1.469	1.4684	1.468	1.4611	1.4617
111-03-5	CCCCCCCC/C=C\CCCCCCCC(=O)OC[C@@H](CO)O	1.4626	20	1.455	1.46	1.4556	1.4643	1.4631	1.4621
538-24-9	CCCCCCCCCCCC(=O)OC(COC(=O)CCCCCCCCCCC)COC(=O)CCCCCCCCCCC	1.4404	60	1.4434	1.4388	1.4376	1.4415	1.4424	1.4421
620-63-3	CC(CC(=O)OC(COC(=O)CC(C)C)COC(=O)CC(C)C)C	1.4354	20	1.4413	1.4378	1.4387	1.4349	1.437	1.4365
122-32-7	CCCCCCCC/C=C\CCCCCCCC(=O)O[C@@H](COC(=O)CCCCCCC/C=C\CCCCCCCC)COC(=O)CCCCCCC/C=C\CCCCCCCC	1.4676	15	1.4672	1.4679	1.4652	1.4671	1.4662	1.4658
555-44-2	CCCCCCCCCCCCCCCC(=O)OC(COC(=O)CCCCCCCCCCCCCCC)COC(=O)CCCCCCCCCCCCCCC	1.4381	80	1.4397	1.4396	1.4413	1.439	1.4394	1.4401
555-43-1	CCCCCCCCCCCCCCCCCC(=O)OC(COC(=O)CCCCCCCCCCCCCCCCC)COC(=O)CCCCCCCCCCCCCCCCC	1.4395	80	1.4395	1.4405	1.445	1.4402	1.4417	1.4416
555-45-3	CCCCCCCCCCCCCC(=O)OC(COC(=O)CCCCCCCCCCCCC)COC(=O)CCCCCCCCCCCCC	1.4428	60	1.441	1.4447	1.4385	1.4413	1.4428	1.4412
107-22-2	O=CC=O	1.3826	20	1.4122	1.4164	1.4192	1.39	1.4013	1.4037
489-86-1	C[C@@H]1CC[C@@H](CC2=C1CC[C@H]2C)C(O)(C)C	1.4716	100	1.5146	1.47	1.5199	1.4796	1.4704	1.4888
629-94-7	CCCCCCCCCCCCCCCCCCCCC	1.4441	20	1.4364	1.4491	1.442	1.4411	1.4465	1.4405
630-04-6	CCCCCCCCCCCCCCCCCCCCCCCCCCCCCCC	1.4278	90	1.4413	1.4234	1.4414	1.4349	1.4313	1.44
3849-33-0	ClC(C(Cl)(Cl)Cl)C(Cl)(Cl)Cl	1.5427	21	1.5289	1.5252	1.5228	1.537	1.5298	1.5278
593-49-7	CCCCCCCCCCCCCCCCCCCCCCCCCCC	1.4345	65	1.4388	1.4339	1.4434	1.4364	1.4355	1.4395
4200-95-7	CCCCCCCCCCCCCCCCCN	1.451	20	1.4485	1.451	1.4506	1.4499	1.4491	1.4481
629-78-7	CCCCCCCCCCCCCCCCC	1.4369	20	1.4334	1.441	1.4357	1.4364	1.4406	1.4374
5399-02-0	CCCCCCCCCCCCCCCCC#N	1.4467	20	1.4454	1.4501	1.4479	1.4439	1.4468	1.4444
506-12-7	CCCCCCCCCCCCCCCCC(=O)O	1.4342	60	1.436	1.4384	1.4407	1.4337	1.4368	1.4349
6765-39-5	CCCCCCCCCCCCCCCC=C	1.4432	20	1.4359	1.4363	1.434	1.4439	1.4439	1.444
14752-75-1	CCCCCCCCCCCCCCCCCc1ccccc1	1.481	20	1.4672	1.4574	1.4538	1.4802	1.4757	1.4756
2396-63-6	C#CCCCC#C	1.451	17	1.4447	1.4453	1.4442	1.4473	1.4465	1.4457
375-22-4	OC(=O)C(C(C(F)(F)F)(F)F)(F)F	1.295	25	1.2888	1.285	1.2887	1.2963	1.297	1.2988
336-59-4	O=C(C(C(C(F)(F)F)(F)F)(F)F)OC(=O)C(C(C(F)(F)F)(F)F)(F)F	1.285	20	1.284	1.2984	1.29	1.2839	1.2814	1.2803
375-01-9	OCC(C(C(F)(F)F)(F)F)(F)F	1.294	20	1.2898	1.2872	1.2853	1.2995	1.294	1.2968
375-16-6	ClC(=O)C(C(C(F)(F)F)(F)F)(F)F	1.288	20	1.2969	1.2887	1.2942	1.3088	1.3132	1.3216
111-71-7	CCCCCCC=O	1.4113	20	1.4102	1.4095	1.4102	1.4125	1.4142	1.4147
629-31-2	CCCCCC/C=N\O	1.421	20	1.4358	1.4401	1.4405	1.4284	1.4373	1.4385
123-82-0	CCCCC[C@H](N)C	1.4199	19	1.4236	1.4237	1.4239	1.4207	1.4233	1.4234
16751-59-0	CCCC(CCC)N	1.4172	20	1.4236	1.4236	1.4239	1.4219	1.4243	1.4241
142-82-5	CCCCCCC	1.3855	25	1.3905	1.3885	1.3908	1.387	1.3828	1.3851
646-20-8	N#CCCCCCC#N	1.4472	20	1.4386	1.438	1.437	1.4408	1.4394	1.4367
629-30-1	OCCCCCCCO	1.452	25	1.4564	1.4562	1.4563	1.4567	1.4559	1.4555
96-04-8	CCCCC(=O)C(=O)C	1.415	18	1.4331	1.4326	1.4315	1.4254	1.4323	1.4317
1639-09-4	CCCCCCCS	1.4521	20	1.4499	1.4504	1.4509	1.4524	1.4561	1.4555
626-53-9	O=C(CC(=O)C)CC(=O)C	1.493	20	1.4643	1.4617	1.4586	1.4913	1.4869	1.4826
111-14-8	CCCCCCC(=O)O	1.417	20	1.424	1.4269	1.4243	1.4205	1.423	1.4203
626-27-7	CCCCCCC(=O)OC(=O)CCCCCC	1.4335	15	1.4316	1.4364	1.4342	1.4312	1.4307	1.4282
111-70-6	CCCCCCCO	1.4249	20	1.4239	1.4229	1.4225	1.4213	1.4225	1.422
52390-72-4	CCCCC[C@H](O)C	1.421	20	1.422	1.4208	1.4199	1.4207	1.4198	1.4197
589-55-9	CCCC(CCC)O	1.4205	20	1.422	1.4208	1.4199	1.417	1.4175	1.4171
110-43-0	CCCCCC(=O)C	1.4088	20	1.4103	1.4093	1.4095	1.4094	1.4068	1.407
106-35-4	CCCCC(=O)CC	1.4057	20	1.4103	1.4093	1.4095	1.4097	1.4082	1.4078
123-19-3	CCCC(=O)CCC	1.4069	20	1.4103	1.4093	1.4095	1.4111	1.4086	1.4081
2528-61-2	CCCCCCC(=O)Cl	1.4345	18	1.4351	1.4333	1.4334	1.4322	1.4305	1.4314
2463-63-0	CCCC/C=C/C=O	1.4468	17	1.4469	1.4463	1.4467	1.4544	1.4552	1.4547
592-76-7	CCCCCC=C	1.3998	20	1.402	1.4028	1.4048	1.3991	1.3997	1.4003
1119-60-4	C=CCCCCC(=O)O	1.4404	14	1.4459	1.4496	1.446	1.4418	1.4459	1.4443
3521-91-3	CCC[C@@H](CC=C)O	1.4347	20	1.4406	1.4376	1.4382	1.4362	1.438	1.4388
33467-76-4	CCCC/C=C/CO	1.446	20	1.4505	1.4463	1.4466	1.4545	1.4549	1.4551
112-06-1	CCCCCCCOC(=O)C	1.415	20	1.4131	1.4126	1.4123	1.4166	1.4136	1.4138
111-68-2	CCCCCCCN	1.4251	20	1.4267	1.4264	1.4267	1.4284	1.4285	1.4286
1078-71-3	CCCCCCCc1ccccc1	1.4865	20	1.4895	1.4905	1.492	1.4877	1.4898	1.49
5870-93-9	CCCCCCCOC(=O)CCC	1.4231	20	1.4213	1.422	1.4211	1.423	1.4221	1.4227
5617-41-4	CCCCCCCC1CCCCC1	1.4484	20	1.4511	1.4524	1.448	1.4501	1.4506	1.4511
5617-42-5	CCCCCCCC1CCCC1	1.4421	20	1.4479	1.4476	1.4438	1.4437	1.4432	1.4437
104-67-6	CCCCCCC[C@@H]1CCC(=O)O1	1.4512	20	1.445	1.4458	1.4433	1.4508	1.4485	1.4489
112-23-2	CCCCCCCOC=O	1.414	20	1.413	1.4121	1.4112	1.4121	1.4111	1.4118
5451-80-9	CCCCCCCOC(=O)CCCC	1.4254	15	1.4244	1.4272	1.4248	1.4261	1.4266	1.4251
628-71-7	CCCCCC#C	1.4087	20	1.4117	1.4123	1.4126	1.4089	1.409	1.4095
1119-65-9	CCCCC#CC	1.423	20	1.4158	1.4168	1.4163	1.4197	1.4196	1.42
2586-89-2	CCCC#CCC	1.4189	20	1.4158	1.4168	1.4163	1.4243	1.4245	1.4242
594-73-0	BrC(C(Br)(Br)Br)(Br)Br	1.863	NT	1.8497	NA	NA	1.8464	NA	NA
116-16-5	O=C(C(Cl)(Cl)Cl)C(Cl)(Cl)Cl	1.5112	20	1.5136	1.5128	1.5139	1.5101	1.5099	1.5093
118-74-1	Clc1c(Cl)c(Cl)c(c(c1Cl)Cl)Cl	1.5691	23	1.583	1.5903	1.5924	1.569	1.567	1.5677
87-68-3	ClC(=C(Cl)Cl)C(=C(Cl)Cl)Cl	1.5542	20	1.5475	1.5467	1.5478	1.5535	1.5518	1.5551
77-47-4	ClC1=C(Cl)C(C(=C1Cl)Cl)(Cl)Cl	1.5658	20	1.5725	1.5727	1.5737	1.5647	1.57	1.5698
1888-71-7	ClC(=C(C(Cl)(Cl)Cl)Cl)Cl	1.5091	20	1.5247	1.5316	1.5279	1.5268	1.5331	1.5346
630-01-3	CCCCCCCCCCCCCCCCCCCCCCCCCC	1.4357	60	1.4383	1.4359	1.4436	1.4376	1.4364	1.4397
506-46-7	CCCCCCCCCCCCCCCCCCCCCCCCCC(=O)O	1.4301	100	1.4334	1.4293	1.4302	1.4291	1.4315	1.4311
544-76-3	CCCCCCCCCCCCCCCC	1.4329	25	1.4322	1.4365	1.4332	1.4342	1.4361	1.4354
629-79-8	CCCCCCCCCCCCCCCC#N	1.445	20	1.4447	1.448	1.4457	1.443	1.4446	1.4428
57-10-3	CCCCCCCCCCCCCCCC(=O)O	1.43345	60	1.4363	1.4373	1.4407	1.4344	1.4353	1.4347
623-65-4	CCCCCCCCCCCCCCCC(=O)OC(=O)CCCCCCCCCCCCCCC	1.4364	68	1.4356	1.4372	1.4355	1.4348	1.4347	1.4333
36653-82-4	CCCCCCCCCCCCCCCCO	1.4283	79	1.4368	1.4233	1.4434	1.4372	1.4241	1.438
112-67-4	CCCCCCCCCCCCCCCC(=O)Cl	1.4514	20	1.4547	1.4612	1.4588	1.4498	1.4499	1.4476
629-73-2	CCCCCCCCCCCCCCC=C	1.4412	20	1.434	1.4346	1.4327	1.4418	1.442	1.4424
629-70-9	CCCCCCCCCCCCCCCCOC(=O)C	1.4438	20	1.4339	1.4428	1.4392	1.4374	1.4425	1.4371
143-27-1	CCCCCCCCCCCCCCCCN	1.4496	20	1.4482	1.4504	1.4499	1.4484	1.4483	1.4474
1459-09-2	CCCCCCCCCCCCCCCCc1ccccc1	1.4813	20	1.4692	1.4612	1.4586	1.481	1.4777	1.4776
540-10-3	CCCCCCCCCCCCCCCCOC(=O)CCCCCCCCCCCCCCC	1.4398	70	1.4397	1.4321	1.4382	1.437	1.4367	1.437
35274-05-6	CCCCCCCCCCCCCCCCOC(=O)[C@H](O)C	1.441	40	1.4323	1.4387	1.4377	1.4381	1.4363	1.4361
822-28-6	CCCCCCCCCCCCCCCCOC=C	1.4444	25	1.4328	1.4329	1.4332	1.441	1.4439	1.4437
629-74-3	CCCCCCCCCCCCCCC#C	1.444	20	1.446	1.4469	1.4474	1.4441	1.4439	1.444
142-83-6	C/C=C/C=C/C=O	1.5384	20	1.5123	1.5104	1.5081	1.5132	1.5	1.4982
592-44-9	CCCC=C=C	1.4282	20	1.4255	1.4193	1.4182	1.4137	1.4077	1.4083
[truncated: 1,693 more rows]
