# Supplementary material for: Toward Predicting Solubility of Arbitrary Solutes in Arbitrary Solvents: Prediction of Density and Refractive Index Using Machine Learning Algorithms with Global Sensitivity Analysis
Source: Org Process Res Dev. 2026 Jun 12;30(7):2028–40. doi: 10.1021/acs.oprd.6c00166 (PMC13386533; doi:10.1021/acs.oprd.6c00166)
Supplement: Supplementary file 10 [file op6c00166_si_010.xlsx]

## Sheet: test
Table S8. List of compound information and predicted values from all six ML models for Set F in nD prediction
CAS_ID	Smiles	Expt.	Temp.	GAFF_M1	GAFF_M2	GAFF_M3	RDKIT_M1	RDKIT_M2	RDKIT_M3
107-29-9	C/C=N/O	1.4264	20	1.4082	1.4104	1.4151	1.4161	1.4182	1.42
506-96-7	CC(=O)Br	1.4486	20	1.4446	1.4439	1.4437	1.4441	1.4401	1.4394
93-28-7	C=CCc1ccc(c(c1)OC)OC(=O)C	1.5205	20	1.5176	1.5203	1.5205	1.5258	1.5392	1.5371
124-02-7	C=CCNCC=C	1.4387	20	1.4423	1.4434	1.444	1.4416	1.4477	1.4485
56-18-8	NCCCNCCCN	1.481	20	1.4846	1.4842	1.4846	1.4908	1.4898	1.4897
95-16-9	c1ccc2c(c1)scn2	1.6379	20	1.6771	1.6717	1.6687	1.6398	1.6329	1.6334
538-86-3	COCc1ccccc1	1.5008	20	1.5176	1.515	1.5137	1.5087	1.5048	1.5049
111-40-0	NCCNCCN	1.481	25	1.4843	1.4853	1.484	1.4851	1.4843	1.4847
591-19-5	Nc1cccc(c1)Br	1.626	20	1.6154	1.6164	1.617	1.6238	1.6251	1.6249
7154-66-7	ClC(=O)c1ccccc1Br	1.5963	20	1.6005	1.596	1.5951	1.592	1.59	1.59
4784-77-4	C/C=C\CBr	1.4822	20	1.4707	1.4682	1.4681	1.4803	1.486	1.4853
630-17-1	BrCC(C)(C)C	1.437	20	1.446	1.4446	1.4447	1.4421	1.439	1.4398
927-68-4	CC(=O)OCCBr	1.457	23	1.4523	1.4508	1.4506	1.4556	1.4519	1.4525
103-63-9	BrCCc1ccccc1	1.5372	20	1.5623	1.5606	1.5613	1.5584	1.5624	1.5619
629-04-9	CCCCCCCBr	1.4502	20	1.4545	1.4515	1.4513	1.4511	1.4537	1.4534
111-25-1	CCCCCCBr	1.4478	20	1.4506	1.4483	1.4483	1.4485	1.4509	1.4506
3377-87-5	CCC[C@@H](CC)Br	1.4472	20	1.4464	1.4443	1.4443	1.4436	1.4455	1.4451
13057-17-5	COCBr	1.4562	20	1.4475	1.4484	1.4476	1.4462	1.4431	1.4428
583-68-6	Cc1ccc(c(c1)Br)N	1.5999	20	1.6084	1.6096	1.611	1.6118	1.6085	1.6095
870-63-3	BrCC=C(C)C	1.493	15	1.4784	1.4765	1.4741	1.4826	1.4843	1.4826
13905-48-1	C[C@@H]1CCC[C@H](C1)Br	1.4979	20	1.4786	1.476	1.4741	1.4854	1.4831	1.484
25346-33-2	CCC[C@@H](CBr)C	1.4495	20	1.4506	1.4483	1.4483	1.4454	1.4459	1.446
580-13-2	Brc1ccc2c(c1)cccc2	1.6382	60	1.6389	1.6374	1.6359	1.6551	1.6532	1.6535
693-58-3	CCCCCCCCCBr	1.4522	25	1.4597	1.4552	1.4561	1.454	1.456	1.4572
19686-73-8	C[C@H](CBr)O	1.4801	20	1.475	1.4736	1.4727	1.4878	1.4797	1.48
75-62-7	ClC(Br)(Cl)Cl	1.5065	20	1.5053	1.5039	1.5031	1.5093	1.5186	1.5168
576-83-0	Cc1cc(C)c(c(c1)C)Br	1.551	20	1.5594	1.5607	1.5609	1.5493	1.5483	1.5478
2039-86-3	C=Cc1cccc(c1)Br	1.5933	20	1.5935	1.5926	1.5922	1.5942	1.594	1.594
1515-76-0	CC(=O)O/C=C/C=C	1.469	20	1.4672	1.4677	1.4664	1.4537	1.4487	1.448
460-12-8	C#CC#C	1.4189	5	1.4404	1.4407	1.4393	1.4389	1.4426	1.446
106-97-8	CCCC	1.3326	20	1.3585	1.364	1.3683	1.3383	1.3375	1.3401
110-63-4	OCCCCO	1.446	20	1.4487	1.4495	1.4488	1.4462	1.4481	1.4473
96-29-7	C/C(=N\O)/CC	1.441	20	1.4284	1.4269	1.4282	1.4348	1.4385	1.4377
624-64-6	C/C=C/C	1.3848	-25	1.3866	1.3996	1.3918	1.3869	1.3996	1.3904
1005-64-7	CC/C=C/c1ccccc1	1.542	20	1.5353	1.5343	1.5347	1.5337	1.5377	1.5371
540-88-5	CC(=O)OC(C)(C)C	1.3855	20	1.3879	1.3872	1.3885	1.3913	1.3902	1.3904
54819-86-2	CCCCOC(=O)[C@@H](Cl)C	1.4263	20	1.4301	1.4292	1.4295	1.4244	1.4257	1.4263
17696-37-6	Cc1cc(c(cc1O)C)C(C)(C)C	1.5311	20	1.5252	1.5301	1.5278	1.5236	1.5209	1.5196
13360-63-9	CCCCNCC	1.404	20	1.4134	1.4122	1.4132	1.4044	1.4065	1.407
592-84-7	CCCCOC=O	1.3887	20	1.3855	1.3859	1.3864	1.3873	1.3898	1.3902
75-91-2	OOC(C)(C)C	1.4015	20	1.3962	1.3937	1.3937	1.4063	1.3981	1.397
1134-62-9	CCCCc1ccc2c(c1)cccc2	1.5777	20	1.5679	1.5678	1.5682	1.5824	1.5818	1.5826
50623-57-9	CCCCCCCCC(=O)OCCCC	1.4262	25	1.427	1.4284	1.4281	1.4292	1.4261	1.4279
1126-79-0	CCCCOc1ccccc1	1.4969	20	1.4973	1.4964	1.4968	1.4936	1.4972	1.4978
628-83-1	CCCCSC#N	1.436	20	1.4699	1.4683	1.4679	1.4714	1.4726	1.4712
367-64-6	CCCCOC(=O)C(F)(F)F	1.353	22	1.3316	1.3255	1.3289	1.3238	1.3253	1.3271
766-51-8	COc1ccccc1Cl	1.548	20	1.5355	1.5329	1.5303	1.5355	1.5376	1.5378
104-86-9	NCc1ccc(cc1)Cl	1.5566	25	1.5545	1.5551	1.5543	1.5565	1.5535	1.5527
122-01-0	Clc1ccc(cc1)C(=O)Cl	1.5756	20	1.5614	1.5622	1.5604	1.5679	1.5636	1.5608
627-00-9	ClCCCC(=O)O	1.4642	20	1.4464	1.4476	1.4474	1.4437	1.4441	1.4425
3972-56-3	CC(c1ccc(cc1)Cl)(C)C	1.5123	20	1.5197	1.5213	1.5218	1.5178	1.5112	1.5101
620-20-2	ClCc1cccc(c1)Cl	1.5554	20	1.5579	1.5589	1.5569	1.5522	1.5531	1.5519
93-71-0	ClCC(=O)N(CC=C)CC=C	1.4932	25	1.5194	1.5237	1.5349	1.4998	1.5011	1.5024
76-04-0	OC(=O)C(Cl)(F)F	1.3559	20	1.3699	1.376	1.3772	1.3639	1.3681	1.3696
97-00-7	O[N](=O)c1ccc(c(c1)[N](=O)O)Cl	1.5857	60	1.5204	1.5377	1.5563	1.4964	1.5511	1.561
90-99-3	ClC(c1ccccc1)c1ccccc1	1.5951	20	1.6012	1.6035	1.605	1.5884	1.5863	1.5872
998-95-8	CCCC(CCC)Cl	1.4237	20	1.4224	1.4202	1.4206	1.4223	1.4188	1.4184
544-10-5	CCCCCCCl	1.42	20	1.4184	1.4176	1.4184	1.4202	1.418	1.4178
615-41-8	Clc1ccccc1I	1.6331	25	1.6351	1.6368	1.6356	1.6251	1.6315	1.6319
617-88-9	ClCc1ccco1	1.4941	20	1.487	1.4861	1.4848	1.4785	1.4805	1.4805
100-14-1	ClCc1ccc(cc1)[N](=O)O	1.5647	62	1.5499	1.5459	1.5564	1.5593	1.557	1.5616
2373-51-5	CSCCl	1.4963	20	1.5076	1.5086	1.5111	1.4976	1.4983	1.4982
121-73-3	Clc1cccc(c1)[N](=O)O	1.5374	80	1.5395	1.5259	1.5447	1.5512	1.5448	1.5496
23144-52-7	OCCCCCCCCCl	1.4563	25	1.4599	1.4585	1.4597	1.4583	1.4591	1.46
5891-21-4	ClCCCC(=O)C	1.4375	20	1.4325	1.4317	1.4321	1.4357	1.4321	1.4321
7005-72-3	Clc1ccc(cc1)Oc1ccccc1	1.599	NT	1.601	NA	NA	1.5893	NA	NA
683-50-1	C[C@H](C=O)Cl	1.431	17	1.4169	1.4186	1.421	1.4157	1.4168	1.4169
16136-85-9	C/C=C/Cl	1.4054	20	1.4139	1.4163	1.4186	1.4108	1.4152	1.417
626-60-8	Clc1cccnc1	1.5304	20	1.5289	1.529	1.5288	1.5311	1.5359	1.5352
2425-54-9	CCCCCCCCCCCCCCCl	1.4474	20	1.4489	1.4534	1.4516	1.4468	1.4465	1.4458
75-88-7	ClCC(F)(F)F	1.309	0	1.3104	1.3212	1.319	1.3107	1.3186	1.3159
88-16-4	Clc1ccccc1C(F)(F)F	1.4513	25	1.4485	1.4478	1.4511	1.4489	1.4465	1.4485
108-39-4	Cc1cccc(c1)O	1.5401	20	1.5285	1.5293	1.5272	1.5353	1.5363	1.5335
454-14-8	O=C(C[C@H]1CCCN1C)C[C@H]1CCCN1C	1.4832	20	1.4917	1.5003	1.4975	1.479	1.4803	1.4766
1502-05-2	OC1CCCCCCCCC1	1.4926	20	1.4587	1.4611	1.4567	1.4694	1.4771	1.472
5292-21-7	OC(=O)CC1CCCCC1	1.4775	20	1.4548	1.4583	1.4538	1.4609	1.4608	1.4602
110-83-8	C1CCC=CC1	1.4465	20	1.4273	1.428	1.4288	1.4417	1.4414	1.4417
932-66-1	CC(=O)C1=CCCCC1	1.4881	20	1.4753	1.4733	1.4718	1.4917	1.4853	1.4853
101-43-9	O=C(C(=C)C)OC1CCCCC1	1.4578	20	1.4611	1.4616	1.4609	1.4597	1.4541	1.4555
6222-35-1	CCC(=O)OC1CCCCC1	1.4403	20	1.4367	1.436	1.4343	1.4457	1.4409	1.4416
293-55-0	C1CCCCCCCC1	1.4666	20	1.4319	1.4299	1.4282	1.4518	1.4489	1.4468
292-64-8	C1CCCCCCC1	1.4586	20	1.4243	1.4228	1.422	1.4455	1.4425	1.4413
872-53-7	O=CC1CCCC1	1.4432	20	1.4293	1.4299	1.4301	1.4479	1.4454	1.4453
140-77-2	OC(=O)CCC1CCCC1	1.457	20	1.4548	1.4583	1.4538	1.4554	1.4574	1.4563
120-92-3	O=C1CCCC1	1.4366	20	1.4205	1.4219	1.422	1.436	1.4353	1.4342
1759-53-1	OC(=O)C1CC1	1.439	20	1.4354	1.4389	1.437	1.4254	1.4269	1.428
1647-16-1	C=CCCCCCCC=C	1.4325	20	1.4211	1.4218	1.4225	1.4343	1.436	1.4373
493-01-6	C1CC[C@@H]2[C@@H](C1)CCCC2	1.481	20	1.464	1.4624	1.4586	1.4681	1.4719	1.4702
1975-78-6	CCCCCCCCCC#N	1.4296	20	1.427	1.4241	1.423	1.4286	1.4239	1.4243
693-54-9	CCCCCCCCC(=O)C	1.4255	20	1.4282	1.4266	1.4248	1.4252	1.4222	1.4222
1795-21-7	CCCCCCCCCCC1CCCC1	1.4486	20	1.4554	1.4605	1.4551	1.4472	1.4504	1.4503
1942-46-7	CCCCC#CCCCC	1.4331	20	1.4335	1.434	1.4332	1.4379	1.44	1.4403
123-42-2	CC(=O)CC(O)(C)C	1.4213	20	1.4196	1.4223	1.4204	1.436	1.4354	1.4345
615-99-6	C=CCOC(=O)C(=O)OCC=C	1.4481	20	1.4369	1.4394	1.4405	1.445	1.4443	1.4424
132-64-9	c1ccc2c(c1)oc1c2cccc1	1.6079	99	1.5985	1.5916	1.6014	1.5849	1.6176	1.6141
108-36-1	Brc1cccc(c1)Br	1.6083	17	1.6022	1.61	1.6105	1.6049	1.6108	1.6095
107-80-2	BrCC[C@H](Br)C	1.507	20	1.5057	1.5088	1.508	1.5019	1.5062	1.5059
4101-68-2	BrCCCCCCCCCCBr	1.4927	25	1.4996	1.4998	1.505	1.4988	1.5041	1.5038
683-68-1	Cl[C@H]([C@H](Br)Cl)Br	1.5662	20	1.5763	1.5769	1.5782	1.5704	1.5703	1.5685
594-51-4	C[C@@H](C(Br)(C)C)Br	1.5729	25	1.4922	1.4965	1.4975	1.5013	1.4974	1.4991
111-92-2	CCCCNCCCC	1.4177	20	1.425	1.4229	1.4232	1.4179	1.4182	1.4184
110-06-5	CC(SSC(C)(C)C)(C)C	1.4899	20	1.4817	1.4824	1.4835	1.4955	1.4932	1.4932
84-74-2	CCCCOC(=O)c1ccccc1C(=O)OCCCC	1.4911	20	1.487	1.4918	1.4966	1.4896	1.4893	1.4903
3018-12-0	ClC(C#N)Cl	1.4391	25	1.4367	1.4355	1.4366	1.44	1.4414	1.4424
7572-29-4	ClCCCl	1.4279	20	1.4319	1.4321	1.4323	1.4406	1.438	1.4384
541-73-1	Clc1cccc(c1)Cl	1.5459	20	1.5431	1.5452	1.5438	1.5481	1.5488	1.5467
616-21-7	CC[C@@H](CCl)Cl	1.445	20	1.4407	1.4397	1.4396	1.4435	1.4431	1.4425
110-56-5	ClCCCCCl	1.4522	25	1.4458	1.4444	1.4443	1.4443	1.4426	1.4434
1476-11-5	ClC/C=C\CCl	1.4887	25	1.472	1.4686	1.4685	1.4855	1.4852	1.4857
10498-35-8	Cl[C@@H]1CCCC[C@@H]1Cl	1.4967	20	1.4755	1.4736	1.4714	1.4898	1.4886	1.4869
2162-98-3	ClCCCCCCCCCCCl	1.4586	25	1.4686	1.4694	1.4694	1.4595	1.4616	1.462
598-38-9	OCC(Cl)Cl	1.4626	25	1.4669	1.4662	1.4668	1.465	1.4612	1.4622
75-09-2	ClCCl	1.4242	20	1.4263	1.4254	1.4277	1.4184	1.4208	1.4226
2162-99-4	ClCCCCCCCCCl	1.4572	25	1.4643	1.4632	1.4629	1.4577	1.4584	1.4588
628-76-2	ClCCCCCCl	1.4545	25	1.4517	1.4499	1.4497	1.4487	1.4483	1.4491
96-23-1	ClCC(CCl)O	1.4837	20	1.4787	1.4768	1.4764	1.4748	1.4735	1.4725
10061-02-6	ClC/C=C/Cl	1.473	20	1.4611	1.461	1.4603	1.4692	1.4735	1.4731
13014-24-9	Clc1ccc(cc1Cl)C(Cl)(Cl)Cl	1.5886	20	1.5727	1.5791	1.5798	1.5857	1.5791	1.5785
10160-87-9	CCOC(C#C)OCC	1.414	20	1.4448	1.4417	1.4383	1.4181	1.4145	1.4138
109-89-7	CCNCC	1.3864	20	1.3987	1.3997	1.4014	1.3861	1.3884	1.3889
1609-47-8	CCOC(=O)OC(=O)OCC	1.396	20	1.3934	1.3919	1.391	1.4015	1.4043	1.4037
112-36-7	CCOCCOCCOCC	1.4115	20	1.4068	1.4091	1.4087	1.406	1.4087	1.4086
112-15-2	CCOCCOCCOC(=O)C	1.4213	20	1.4163	1.4153	1.4137	1.4229	1.4187	1.4186
617-84-5	CCN(C=O)CC	1.4321	25	1.444	1.4456	1.4467	1.4328	1.4275	1.429
623-91-6	CCOC(=O)/C=C/C(=O)OCC	1.4412	20	1.4394	1.4459	1.4433	1.4398	1.4411	1.4386
141-05-9	CCOC(=O)/C=C\C(=O)OCC	1.4416	20	1.4394	1.4459	1.4433	1.4398	1.4411	1.4386
95-92-1	CCOC(=O)C(=O)OCC	1.4101	20	1.4066	1.4065	1.4057	1.4045	1.4057	1.4043
83-13-6	CCOC(=O)C(c1ccccc1)C(=O)OCC	1.4977	20	1.4933	1.4977	1.5012	1.4959	1.4998	1.4996
104-78-9	NCCCN(CC)CC	1.443	20	1.4445	1.4435	1.4443	1.4406	1.4383	1.438
4437-22-3	O(Cc1ccco1)Cc1ccco1	1.5088	20	1.4561	1.4641	1.4743	1.5011	1.4913	1.4969
1679-47-6	O=C1OCC[C@@H]1C	1.4325	20	1.4152	1.4155	1.415	1.4313	1.4318	1.4309
16302-35-5	CC1=CCOCC1	1.4495	20	1.4357	1.4349	1.4345	1.4534	1.4491	1.4493
2346-00-1	CC1=NCCS1	1.52	20	1.5047	1.4994	1.5065	1.5162	1.5247	1.5256
624-73-7	ICCI	1.871	20	1.633	1.631	1.6304	1.6627	1.644	1.6421
627-31-6	ICCCI	1.6391	25	1.6232	1.624	1.6227	1.6272	1.6184	1.6176
544-01-4	CC(CCOCCC(C)C)C	1.4085	20	1.4085	1.4109	1.4106	1.4083	1.4022	1.403
108-20-3	CC(OC(C)C)C	1.3658	25	1.3796	1.379	1.3817	1.3746	1.3743	1.3772
625-80-9	CC(SC(C)C)C	1.4438	20	1.4548	1.4548	1.4556	1.4515	1.4499	1.4499
534-15-6	COC(OC)C	1.3668	20	1.3793	1.3799	1.3804	1.3605	1.3675	1.3685
121-69-7	CN(c1ccccc1)C	1.5582	20	1.5544	1.5555	1.555	1.5518	1.5569	1.557
5676-58-4	Cc1ccc2c(c1)nc(o2)C	1.5412	20	1.5487	1.55	1.5493	1.5356	1.5466	1.5456
1185-33-7	CCC(CO)(C)C	1.4208	20	1.4188	1.4176	1.418	1.4217	1.4201	1.42
638-04-0	C[C@@H]1CCC[C@@H](C1)C	1.4229	20	1.4243	1.4228	1.422	1.4282	1.4278	1.4278
102-45-4	CN[C@@H](CC1CCCC1)C	1.45	20	1.4568	1.4548	1.4532	1.4523	1.4509	1.4518
765-47-9	CC1=C(C)CCC1	1.4448	20	1.4445	1.4424	1.4418	1.4531	1.4525	1.453
16491-15-9	CC1=CCC[C@@H]1C	1.4331	20	1.4394	1.4384	1.4383	1.4403	1.4395	1.4395
2216-30-0	CC[C@H](CCC(C)C)C	1.4033	20	1.4066	1.4039	1.4035	1.4056	1.4023	1.4027
108-82-7	OC(CC(C)C)CC(C)C	1.4242	20	1.4297	1.4303	1.4278	1.4248	1.4249	1.4249
589-43-5	CC[C@H](CC(C)C)C	1.3929	25	1.3991	1.3959	1.3974	1.3953	1.391	1.3933
16746-86-4	CCC[C@H](C(=C)C)C	1.4113	20	1.414	1.4134	1.4145	1.4116	1.4102	1.4102
108-59-8	COC(=O)CC(=O)OC	1.4135	20	1.412	1.4124	1.4103	1.4079	1.4108	1.4091
617-52-7	COC(=O)CC(=C)C(=O)OC	1.4457	20	1.4409	1.4453	1.4433	1.4393	1.4431	1.4416
575-43-9	Cc1ccc2c(c1)cccc2C	1.6166	20	1.5909	1.5902	1.588	1.6054	1.6049	1.6071
6812-78-8	OCC[C@H](CCCC(=C)C)C	1.4556	20	1.4536	1.4534	1.4532	1.4511	1.4536	1.4542
938-16-9	O=C(C(C)(C)C)c1ccccc1	1.5086	19	1.5126	1.5123	1.5128	1.5142	1.5115	1.5124
2524-03-0	COP(=S)(OC)Cl	1.482	20	1.4568	1.4565	1.4463	1.4669	1.4667	1.4664
625-84-3	Cc1ccc([nH]1)C	1.5036	20	1.5065	1.5057	1.5052	1.5123	1.5014	1.5006
75-18-3	CSC	1.4438	20	1.4562	1.458	1.4596	1.4543	1.4497	1.4517
67-71-0	CS(=O)(=O)C	1.4226	NT	1.4557	NA	NA	1.4469	NA	NA
719-79-9	CCCC(c1ccccc1)c1ccccc1	1.5664	20	1.5539	1.5532	1.5574	1.5585	1.5536	1.5533
18854-56-3	CCCOCCOCCC	1.4013	25	1.4016	1.4023	1.4039	1.4021	1.3993	1.4007
142-84-7	CCCNCCC	1.405	20	1.4134	1.4122	1.4132	1.4045	1.4059	1.4063
14595-35-8	CCCOC(=O)/C=C/C(=O)OCCC	1.4435	20	1.4427	1.4477	1.4464	1.444	1.4463	1.4442
505-20-4	C1CCSSC1	1.5981	25	1.5418	1.5403	1.5419	1.5437	1.542	1.5422
112-85-6	CCCCCCCCCCCCCCCCCCCCCC(=O)O	1.427	100	1.4343	1.4267	1.4366	1.4294	1.4303	1.4333
112-16-3	CCCCCCCCCCCC(=O)Cl	1.4458	20	1.4526	1.4533	1.4519	1.4452	1.4445	1.4444
124-22-1	CCCCCCCCCCCCN	1.4421	20	1.4439	1.4441	1.4437	1.442	1.443	1.4426
544-85-4	CCCCCCCCCCCCCCCCCCCCCCCCCCCCCCCC	1.455	20	1.4421	1.454	1.4408	1.4358	1.4512	1.4405
106-88-7	CC[C@H]1CO1	1.3851	20	1.3898	1.3934	1.3944	1.3939	1.3885	1.3884
106-87-6	C1O[C@@H]1[C@@H]1CC[C@@H]2[C@@H](C1)O2	1.4787	20	1.4761	1.4768	1.4717	1.4675	1.4747	1.4769
113-18-8	CC[C@](C#C)(/C=C/Cl)O	1.474	25	1.5199	1.5163	1.5163	1.4981	1.4878	1.4913
610-67-3	CCOc1ccccc1[N](=O)O	1.5425	20	1.5222	1.534	1.5334	1.5201	1.5334	1.5334
62-44-2	CCOc1ccc(cc1)NC(=O)C	1.571	NT	1.5262	NA	NA	1.5352	NA	NA
610-89-9	CC(=O)[C@H](C(=O)OCC)CC=C	1.4388	18	1.4408	1.4411	1.4418	1.4369	1.445	1.4445
459-73-4	CCOC(=O)C[NH3+].Cl	1.4242	10	1.4807	1.4766	1.4788	1.4892	1.4897	1.4839
94-02-0	CCOC(=O)CC(=O)c1ccccc1	1.5317	15	1.5151	1.5173	1.5188	1.5072	1.5216	1.5189
615-83-8	CCC[C@@H](C(=O)OCC)Br	1.4496	20	1.4527	1.4518	1.4528	1.4454	1.4503	1.451
86-28-2	CCn1c2ccccc2c2c1cccc2	1.6394	80	1.6629	1.6322	1.6571	1.6179	1.6406	1.6348
695-06-7	CC[C@H]1CCC(=O)O1	1.4495	20	1.4186	1.418	1.4174	1.4366	1.4372	1.4364
123-83-1	CC[NH2+]CC[NH+](C)C	1.4222	20	1.4196	1.4239	1.4216	1.4369	1.4315	1.4321
451-46-7	CCOC(=O)c1ccc(cc1)F	1.4864	20	1.4954	1.495	1.4917	1.4863	1.4875	1.4861
106-30-9	CCCCCCC(=O)OCC	1.41	20	1.4131	1.4126	1.4123	1.4139	1.4139	1.4144
597-90-0	CCCC(CCC)(CC)O	1.4332	20	1.4279	1.4285	1.4252	1.4289	1.4319	1.4309
103-09-3	CCCC[C@H](COC(=O)C)CC	1.4204	20	1.4175	1.4175	1.4169	1.4169	1.4161	1.4163
103-11-7	CCCC[C@H](COC(=O)C=C)CC	1.4332	25	1.4334	1.4328	1.4351	1.4323	1.4309	1.4334
3031-74-1	CCOO	1.38	20	1.3864	1.3864	1.3881	1.3743	1.3663	1.3651
16219-75-3	C/C=C/1\C[C@@H]2C[C@H]1C=C2	1.49	20	1.4912	1.4905	1.4888	1.487	1.4845	1.4871
623-48-3	CCOC(=O)CI	1.5079	13	1.5157	1.5177	1.5187	1.5142	1.5201	1.5181
16789-46-1	CCC[C@H](C(C)C)CC	1.4106	20	1.4066	1.4039	1.4035	1.4088	1.4073	1.4073
1127-76-0	CCc1cccc2c1cccc2	1.6062	20	1.5833	1.582	1.5807	1.6002	1.6028	1.6034
15403-89-1	CC[C@H]1C[C@@H]2C[C@H]1C=C2	1.463	20	1.4708	1.4713	1.4694	1.4589	1.4605	1.461
3404-71-5	CCC(C=C)CC	1.405	20	1.402	1.4028	1.4048	1.3983	1.4016	1.4015
2555-49-9	CCOC(=O)COc1ccccc1	1.508	20	1.5062	1.5051	1.5046	1.499	1.5044	1.5047
2021-28-5	CCOC(=O)CCc1ccccc1	1.4954	20	1.5052	1.5053	1.5062	1.5016	1.5033	1.5038
536-78-7	CCc1cccnc1	1.5021	20	1.4966	1.4974	1.4983	1.4967	1.4957	1.4962
614-18-6	CCOC(=O)c1cccnc1	1.5024	20	1.5119	1.5125	1.5138	1.5037	1.5061	1.5057
456-48-4	O=Cc1cccc(c1)F	1.5206	20	1.5123	1.51	1.5086	1.5189	1.5177	1.5164
372-46-3	FC1CCCCC1	1.4146	20	1.3816	1.3803	1.3841	1.4081	1.4009	1.4024
460-13-9	CCCF	1.3115	20	1.3256	1.3304	1.3393	1.3096	1.3164	1.3193
430-51-3	CC(=O)CF	1.37	20	1.357	1.3592	1.3642	1.3683	1.361	1.3627
64-18-6	OC=O	1.3714	20	1.3752	1.3797	1.3788	1.3673	1.377	1.3789
110-00-9	c1ccco1	1.4214	20	1.4424	1.4396	1.4406	1.4263	1.4299	1.4319
699-17-2	CC(=O)CCc1ccco1	1.4696	17	1.5003	1.5012	1.4998	1.4796	1.4875	1.4867
6975-60-6	CC(=O)Cc1ccco1	1.5035	20	1.5011	1.5	1.499	1.486	1.495	1.4939
2385-81-1	CCOC(=O)[C@@]1(CCN(CC1)CCOC[C@H]1CCCO1)c1ccccc1	1.5219	20	1.5112	1.5214	1.5214	1.5025	1.5024	1.5089
141-46-8	OCC=O	1.4772	19	1.4201	1.421	1.4226	1.4145	1.4154	1.4145
17587-22-3	O=C(C(C(C(F)(F)F)(F)F)(F)F)CC(=O)C(C)(C)C	1.3766	20	1.3322	1.3389	1.3244	1.3235	1.327	1.3208
629-08-3	CCCCCCC#N	1.4104	30	1.407	1.4032	1.4051	1.4118	1.4035	1.4073
6443-92-1	CCCC/C=C\C	1.406	20	1.4081	1.4078	1.4094	1.4038	1.4058	1.4061
14686-13-6	CCCC/C=C/C	1.4045	20	1.4081	1.4078	1.4094	1.4038	1.4058	1.4061
14686-14-7	CCC/C=C/CC	1.4043	20	1.4081	1.4078	1.4094	1.4069	1.4094	1.4093
1190-63-2	CCCCCCCCCCCCCCCCCC(=O)OCCCCCCCCCCCCCCCC	1.441	70	1.4409	1.4338	1.4368	1.4394	1.4379	1.4376
126-15-8	O=C[C@]12CC=CC[C@@H]2[C@H]2[C@H](O1)CC=CC2	1.5254	20	1.5253	1.5294	1.5275	1.5396	1.5343	1.5308
483-76-1	CC1=C[C@H]2C(=C(C)CC[C@@H]2C(C)C)CC1	1.5089	15	1.505	1.5202	1.5157	1.4729	1.4909	1.4868
66-25-1	CCCCCC=O	1.4039	20	1.4029	1.4033	1.4048	1.4033	1.4056	1.406
110-54-3	CCCCCC	1.3727	25	1.3808	1.3806	1.3838	1.373	1.3694	1.3721
629-11-8	OCCCCCCO	1.4579	25	1.4545	1.4538	1.4543	1.451	1.4531	1.4533
3002-24-2	CCC(=O)CC(=O)C	1.4516	20	1.4277	1.4273	1.4266	1.4298	1.4371	1.4346
1191-43-1	SCCCCCCS	1.511	20	1.5307	1.533	1.536	1.5259	1.5276	1.5276
628-73-9	CCCCCC#N	1.4068	20	1.3985	1.3972	1.3982	1.403	1.3982	1.3986
928-94-9	CCC/C=C\CO	1.4397	20	1.4479	1.4431	1.4436	1.4469	1.4487	1.4488
928-96-1	OCC/C=C\CC	1.438	20	1.4479	1.4431	1.4436	1.4442	1.4465	1.4465
2639-63-6	CCCCCCOC(=O)CCC	1.416	15	1.4175	1.4185	1.4169	1.419	1.4202	1.419
4457-00-5	CCCCCCC1CCCC1	1.4392	20	1.4436	1.4422	1.4391	1.4414	1.4399	1.4405
629-33-4	CCCCCCOC=O	1.4071	20	1.4042	1.4036	1.4033	1.4051	1.4051	1.4057
109-78-4	OCCC#N	1.4248	20	1.4149	1.4153	1.4155	1.4155	1.4226	1.4223
4214-28-2	Cc1ccc(c(c1)C)I	1.6008	16	1.6041	1.6044	1.606	1.6001	1.5986	1.5983
620-05-3	ICc1ccccc1	1.6334	25	1.6099	1.6125	1.6121	1.6182	1.6192	1.6191
5029-67-4	Ic1ccccn1	1.6366	20	1.6281	1.6253	1.6268	1.6291	1.6279	1.6277
99-79-6	CCOC(=O)CCCCCCCC[C@H](c1ccc(cc1)I)C	1.525	25	1.5061	1.5042	1.513	1.5327	1.5131	1.5196
78-81-9	NCC(C)C	1.3988	19	1.4084	1.41	1.4114	1.3977	1.3986	1.3989
3788-32-7	CC(CC1CCCC1)C	1.4298	20	1.4319	1.4299	1.4282	1.4264	1.4248	1.425
94-11-1	CC(OC(=O)COc1ccc(cc1Cl)Cl)C	1.5209	25	1.5254	1.5289	1.5325	1.5164	1.5173	1.5199
527-84-4	CC(c1ccccc1C)C	1.5006	20	1.5001	1.5024	1.503	1.4967	1.4972	1.4973
32665-23-9	CC(CC(=O)OC(C)C)C	1.396	20	1.4047	1.4036	1.4038	1.3989	1.3984	1.3987
99-89-8	CC(c1ccc(cc1)O)C	1.5228	20	1.5228	1.5242	1.5231	1.5217	1.5301	1.5238
577-27-5	C[C@@H]1CC[C@H]2[C@@H]1[C@H]1[C@H](C1(C)C)CC[C@@]2(C)O	1.4667	110	1.5117	1.4781	1.5161	1.4852	1.4782	1.4929
463-40-1	CC/C=C/C/C=C/C/C=C/CCCCCCCC(=O)O	1.48	20	1.475	1.476	1.4756	1.4844	1.4844	1.4831
545-47-1	CC(=C)[C@@H]1CC[C@]2([C@@H]1[C@H]1CC[C@H]3[C@@]([C@@]1(C)CC2)(C)CC[C@H]1[C@@]3(C)CC[C@H](C1(C)C)O)C	1.491	218	1.5403	1.4781	1.5503	1.4794	1.4981	1.492
60-24-2	OCCS	1.4996	20	1.4688	1.4697	1.471	1.4899	1.4882	1.4865
123-11-5	COc1ccc(cc1)C=O	1.573	20	1.5426	1.5383	1.536	1.5508	1.5546	1.5528
6850-57-3	COc1ccccc1C[NH3+]	1.5475	20	1.5668	1.566	1.5668	1.556	1.5493	1.5529
6971-51-3	OCc1cccc(c1)OC	1.544	20	1.5415	1.5404	1.5396	1.5451	1.5429	1.5434
2798-73-4	CO/C=C\C#C	1.4818	20	1.4581	1.4588	1.4585	1.4822	1.459	1.457
119-27-7	COc1ccc(cc1[N](=O)O)[N](=O)O	1.546	15	1.527	1.5692	1.5659	1.517	1.5485	1.5512
109-86-4	COCCO	1.4024	20	1.4077	1.4076	1.4096	1.3993	1.4036	1.4037
110-49-6	COCCOC(=O)C	1.4002	20	1.3997	1.3985	1.3973	1.3978	1.3981	1.3984
7295-76-3	COc1cccnc1	1.518	20	1.5025	1.5018	1.5019	1.5081	1.5113	1.5126
105-45-3	COC(=O)CC(=O)C	1.4184	20	1.4138	1.4144	1.4138	1.4168	1.4154	1.4148
100-84-5	COc1cccc(c1)C	1.513	20	1.512	1.5102	1.5088	1.5207	1.5186	1.5197
589-08-2	CNCCc1ccccc1	1.5162	20	1.5216	1.5218	1.5217	1.5125	1.5186	1.5197
606-28-0	COC(=O)c1ccccc1C(=O)c1ccccc1	1.591	20	1.5946	1.6019	1.6045	1.6059	1.6063	1.604
1679-09-0	CCC(S)(C)C	1.4385	20	1.4386	1.4382	1.4382	1.4337	1.437	1.4373
623-42-7	CCCC(=O)OC	1.3878	20	1.3923	1.3928	1.3936	1.3874	1.3895	1.389
75-85-4	CCC(O)(C)C	1.4052	20	1.408	1.4071	1.4071	1.4165	1.4113	1.4108
565-63-9	C/C(=C/C)/C(=O)O	1.4434	47	1.4506	1.4457	1.4521	1.4459	1.445	1.4494
80-63-7	COC(=O)C(=C)Cl	1.442	20	1.4471	1.4465	1.4452	1.4379	1.4346	1.4343
24965-84-2	C[C@H]1CCCCC1=O	1.4483	25	1.4367	1.4354	1.4346	1.4506	1.4503	1.4521
6493-77-2	COC(=O)[C@H]1CCC=CC1	1.461	20	1.4568	1.4564	1.4556	1.4672	1.4673	1.4678
110-42-9	CCCCCCCCCC(=O)OC	1.4259	20	1.424	1.425	1.4241	1.4267	1.425	1.4247
116-54-1	COC(=O)C(Cl)Cl	1.4429	20	1.4457	1.4454	1.4446	1.4396	1.4376	1.4363
4455-26-9	CCCCCCCCN(CCCCCCCC)C	1.4424	20	1.4372	1.4409	1.4412	1.4416	1.4401	1.4404
1572-52-7	N#CCCC(=C)C#N	1.4561	20	1.43	1.4428	1.4383	1.4531	1.4605	1.4582
620-02-0	Cc1ccc(o1)C=O	1.5264	20	1.5015	1.4992	1.4978	1.5195	1.5163	1.5164
4753-75-7	CNCc1ccco1	1.4729	20	1.4993	1.4958	1.4933	1.4723	1.4751	1.4766
625-25-2	CCCCCC(O)(C)C	1.425	20	1.4244	1.4238	1.4214	1.4251	1.4242	1.4243
3524-73-0	C=CCCC(C)C	1.3967	20	1.402	1.4028	1.4048	1.3925	1.3936	1.394
2396-78-3	CC/C=C/CC(=O)OC	1.424	23	1.426	1.4239	1.4259	1.4353	1.4346	1.4358
60-34-4	CNN	1.4325	20	1.4245	1.4253	1.4248	1.4155	1.413	1.4169
23287-26-5	COC(=O)c1cccc(c1O)C	1.5354	16	1.5379	1.5413	1.5384	1.5362	1.5303	1.531
2110-78-3	COC(=O)C(O)(C)C	1.4056	20	1.4142	1.4141	1.414	1.4117	1.4174	1.4156
767-59-9	C[C@@H]1C=Cc2c1cccc2	1.5616	20	1.5726	1.5718	1.57	1.5635	1.5675	1.5677
6069-98-3	C[C@@H]1CC[C@H](CC1)C(C)C	1.4431	20	1.4384	1.4363	1.4339	1.433	1.4351	1.4344
556-61-6	CN=C=S	1.5258	NT	1.4999	NA	NA	1.5131	NA	NA
301-00-8	CC/C=C\C/C=C\C/C=C\CCCCCCCC(=O)OC	1.4709	20	1.4611	1.4544	1.4569	1.477	1.4798	1.4805
3404-67-9	CCC(=C)[C@@H](CC)C	1.4142	20	1.414	1.4134	1.4145	1.4151	1.4143	1.4143
13532-18-8	CSCCC(=O)OC	1.465	20	1.4734	1.4752	1.4757	1.4615	1.4679	1.4677
1120-64-5	CC1=NCCO1	1.434	20	1.4121	1.4101	1.4182	1.437	1.4383	1.441
1501-60-6	C/C=C(\C=C)/C	1.446	20	1.4471	1.4475	1.4489	1.4492	1.4458	1.4456
107-41-5	C[C@H](CC(O)(C)C)O	1.4276	20	1.4479	1.4516	1.4468	1.4577	1.4556	1.454
623-36-9	C/C(=C\CC)/C=O	1.4488	20	1.4463	1.4453	1.446	1.4595	1.4559	1.4554
763-29-1	CCCC(=C)C	1.392	20	1.4015	1.4018	1.4039	1.3951	1.3938	1.3944
616-12-6	CC/C(=C/C)/C	1.4045	20	1.4069	1.4059	1.4076	1.4055	1.4074	1.4074
691-38-3	C/C=C\C(C)C	1.38	20	1.4015	1.4018	1.4039	1.3935	1.3979	1.3983
7154-75-8	CC(CC#C)C	1.3936	20	1.4047	1.406	1.4065	1.3924	1.3931	1.3942
136-80-1	OCCNc1ccccc1C	1.5675	20	1.5805	1.5794	1.5795	1.5721	1.57	1.57
4891-38-7	COC(=O)C#Cc1ccccc1	1.5618	25	1.567	1.5678	1.5713	1.5633	1.5576	1.5561
554-12-1	CCC(=O)OC	1.3775	20	1.3845	1.386	1.3872	1.3765	1.3803	1.3799
35161-71-8	CNCC#C	1.4332	20	1.4343	1.4359	1.435	1.4386	1.4377	1.4385
1453-58-3	Cc1ccn[nH]1	1.4915	20	1.4414	1.4909	1.4851	1.4538	1.5003	1.5011
36357-38-7	Cc1ccc(cn1)C(=O)C	1.5302	25	1.5272	1.5277	1.5276	1.5308	1.5272	1.5282
112-61-8	CCCCCCCCCCCCCCCCCC(=O)OC	1.4367	40	1.4367	1.4386	1.4426	1.4362	1.4376	1.4379
616-44-4	Cc1cscc1	1.5204	20	1.5246	1.5241	1.5244	1.521	1.5175	1.5187
111-81-9	C=CCCCCCCCCC(=O)OC	1.4393	20	1.4314	1.4327	1.4341	1.4423	1.4438	1.4446
52562-19-3	CC(=C)c1ccccc1N	1.5722	20	1.6062	1.6033	1.6019	1.594	1.5861	1.5863
123-00-2	NCCCN1CCOCC1	1.4762	20	1.4733	1.4737	1.4717	1.4754	1.4729	1.4762
91-20-3	c1ccc2c(c1)cccc2	1.5898	25	1.5894	1.5882	1.5849	1.5945	1.6148	1.6134
86-53-3	N#Cc1cccc2c1cccc2	1.6298	18	1.6207	1.6304	1.6239	1.627	1.6329	1.631
142-50-7	C=C[C@](CC/C=C(\CCC=C(C)C)/C)(O)C	1.4898	20	1.4745	1.4782	1.4785	1.4842	1.4916	1.4903
4609-87-4	CCCCCCCCCC[N](=O)O	1.4337	20	1.4404	1.4424	1.445	1.4392	1.4435	1.4436
75-52-5	C[N](=O)O	1.3817	20	1.403	1.4005	1.3997	1.3891	1.3864	1.3844
2902-96-7	OC[C@H]([N](=O)O)C	1.4379	20	1.4498	1.4453	1.444	1.4378	1.4407	1.4404
3156-70-5	C/C=C/[N](=O)O	1.4527	20	1.4366	1.4364	1.4365	1.4508	1.4441	1.4439
621-64-7	CCCN(N=O)CCC	1.4437	20	1.462	1.4583	1.4536	1.4424	1.4459	1.4445
930-55-2	ONN1CCCC1	1.488	25	1.4691	1.4676	1.4629	NA	NA	NA
99-08-1	Cc1cccc(c1)[N](=O)O	1.5466	20	1.5367	1.5417	1.5384	1.5416	1.5461	1.5434
630-03-5	CCCCCCCCCCCCCCCCCCCCCCCCCCCCC	1.4529	20	1.4399	1.4538	1.4425	1.4347	1.4498	1.4395
629-92-5	CCCCCCCCCCCCCCCCCCC	1.4409	20	1.4352	1.4457	1.4395	1.4396	1.4443	1.4397
111-84-2	CCCCCCCCC	1.4058	20	1.4066	1.4039	1.4035	1.4059	1.4028	1.4031
112-05-0	CCCCCCCCC(=O)O	1.4343	19	1.4306	1.4351	1.4308	1.4288	1.432	1.4269
143-08-8	CCCCCCCCCO	1.4333	20	1.4313	1.4319	1.4302	1.4301	1.431	1.4295
623-93-8	CCCCC(CCCC)O	1.4289	20	1.4297	1.4303	1.4278	1.4219	1.4255	1.4244
4485-09-0	CCCCCC(=O)CCC	1.4189	20	1.4231	1.4213	1.4202	1.4212	1.4209	1.4206
4124-88-3	CCCCC/C=C/CC(=O)O	1.4454	25	1.4575	1.4558	1.4556	1.4639	1.4606	1.4598
506-48-9	CCCCCCCCCCCCCCCCCCCCCCCCCCCC(=O)O	1.4313	100	1.4333	1.4307	1.4265	1.4305	1.4321	1.4308
5325-97-3	C1CCc2c(C1)c1CCCCc1cc2	1.5569	17	1.5655	1.5719	1.5676	1.5521	1.5648	1.554
124-12-9	CCCCCCCC#N	1.4203	20	1.4146	1.4118	1.4116	1.4184	1.4132	1.4138
589-63-9	CCCCC(=O)CCC	1.4173	14	1.4171	1.4161	1.415	1.4173	1.4185	1.4163
111-66-0	CCCCCCC=C	1.4087	20	1.4077	1.4079	1.4095	1.4086	1.4085	1.4092
7642-15-1	CCC/C=C\CCC	1.4148	20	1.414	1.4134	1.4145	1.4142	1.4149	1.4151
2189-60-8	CCCCCCCCc1ccccc1	1.4845	20	1.4874	1.4881	1.4895	1.4864	1.4888	1.489
2809-67-8	CCCCCC#CC	1.4278	20	1.4224	1.4231	1.4224	1.4268	1.4274	1.428
502-44-3	O=C1CCCCCO1	1.4611	20	1.4226	1.4222	1.4213	1.4595	1.4579	1.4562
123-76-2	CC(=O)CCC(=O)O	1.4396	20	1.4246	1.4323	1.4291	1.4171	1.4221	1.4212
629-62-9	CCCCCCCCCCCCCCC	1.4315	20	1.4305	1.4346	1.4303	1.4318	1.4349	1.4329
2570-26-5	CCCCCCCCCCCCCCCN	1.448	20	1.4477	1.4494	1.4489	1.4468	1.4472	1.4464
2004-70-8	C/C=C/C=C	1.4301	20	1.4397	1.4411	1.4424	1.4371	1.4319	1.4332
591-96-8	CC=C=CC	1.4284	20	1.4244	1.4179	1.4164	1.4345	1.4194	1.4227
10193-99-4	SCC(=O)OCC(COC(=O)CS)(COC(=O)CS)COC(=O)CS	1.547	20	1.6765	1.6787	1.7286	1.5664	1.528	1.568
626-97-1	CCCCC(=O)N	1.4183	110	1.425	1.4185	1.4269	1.4159	1.4184	1.42
6963-44-6	CC(=O)OCCCCCOC(=O)C	1.4261	19	1.4186	1.4188	1.4185	1.4321	1.4277	1.4266
123-54-6	CC(=O)CC(=O)C	1.4494	20	1.4217	1.4218	1.4214	1.4316	1.4333	1.4308
2082-59-9	CCCCC(=O)OC(=O)CCCC	1.4171	26	1.4215	1.4218	1.4227	1.4166	1.4137	1.4159
1576-96-1	CC/C=C/CO	1.4341	20	1.4445	1.4396	1.4402	1.4514	1.4472	1.4471
821-09-0	OCCCC=C	1.4309	20	1.4368	1.434	1.4357	1.4349	1.4368	1.4379
6382-13-4	Clc1cccc(c1)C(=O)N[C@]12C[C@@H]3C[C@@H](C2)C[C@@H](C1)C3	1.4342	50	1.5961	1.6003	1.5985	1.5662	1.5236	1.5407
99-83-2	CC1=CC[C@@H](C=C1)C(C)C	1.471	25	1.488	1.4879	1.4897	1.4729	1.4656	1.4676
122-99-6	OCCOc1ccccc1	1.534	20	1.5304	1.5294	1.5294	1.5342	1.5344	1.5343
536-74-3	C#Cc1ccccc1	1.547	20	1.5502	1.5471	1.5462	1.5288	1.53	1.5307
91-00-9	NC(c1ccccc1)c1ccccc1	1.5963	NT	1.5931	NA	NA	1.5597	NA	NA
2039-93-2	CCC(=C)c1ccccc1	1.5288	20	1.5353	1.5343	1.5347	1.5301	1.5353	1.5356
1817-57-8	CC(=O)C#Cc1ccccc1	1.5762	20	1.5723	1.573	1.5736	1.5638	1.5636	1.5611
103-45-7	CC(=O)OCCc1ccccc1	1.5171	20	1.5095	1.5087	1.5089	1.5072	1.5083	1.5075
538-51-2	c1ccc(cc1)/N=C/c1ccccc1	1.6	100	1.666	1.6777	1.6758	1.6138	1.5991	1.6192
103-79-7	CC(=O)Cc1ccccc1	1.5168	20	1.5189	1.5178	1.5174	1.5241	1.5221	1.521
4510-34-3	OC/C=C/c1ccccc1	1.5819	20	1.5644	1.567	1.5662	1.5806	1.5803	1.5788
4407-36-7	OC/C=C/c1ccccc1	1.5819	20	1.5644	1.567	1.5662	1.5806	1.5803	1.5788
127-91-3	C=C1CC[C@@H]2C[C@H]1C2(C)C	1.4768	25	1.4751	1.4736	1.4738	1.4677	1.4664	1.4699
140-31-8	NCCN1CCNCC1	1.4983	20	1.4883	1.491	1.4901	1.4765	1.4869	1.4831
3088-41-3	N#CCC[NH+]1CCCCC1	1.4676	25	1.4748	1.4793	1.4774	1.4797	1.4758	1.4827
923-26-2	C[C@H](COC(=O)C(=C)C)O	1.4458	20	1.4458	1.4496	1.4491	1.4467	1.4457	1.446
105-70-4	OC(COC(=O)C)COC(=O)C	1.4395	20	1.4237	1.4243	1.4232	1.4169	1.4211	1.4202
621-70-5	CCCCCC(=O)OC(COC(=O)CCCCC)COC(=O)CCCCC	1.4427	20	1.4444	1.4406	1.4405	1.4449	1.4447	1.4458
123-62-6	CCC(=O)OC(=O)CC	1.4038	20	1.4042	1.4045	1.405	1.3964	1.3986	1.3986
22144-60-1	CCC[C@@H](c1ccccc1)O	1.5139	20	1.5153	1.5173	1.5184	1.4924	1.5081	1.5095
107-98-2	COC[C@H](O)C	1.4034	20	1.4108	1.4104	1.4121	1.4081	1.4092	1.4099
557-00-6	CCCOC(=O)CC(C)C	1.4031	20	1.408	1.4073	1.4073	1.4025	1.4018	1.4018
2765-18-6	CCCc1cccc2c1cccc2	1.5923	20	1.5757	1.575	1.5746	1.5926	1.5934	1.594
504-31-4	O=c1cccco1	1.527	25	1.4997	1.4957	1.4948	1.5073	1.4944	1.4923
98-92-0	NC(=O)c1cccnc1	1.466	NT	1.5588	NA	NA	1.5205	NA	NA
120-80-9	Oc1ccccc1O	1.604	25	1.557	1.5631	1.5547	1.5745	1.5776	1.5701
127-17-3	OC(=O)C(=O)C	1.428	20	1.4157	1.4239	1.4214	1.3931	1.4062	1.4058
108-46-3	Oc1cccc(c1)O	1.578	25	1.557	1.5631	1.5547	1.6089	1.598	1.586
110-15-6	OC(=O)CCC(=O)O	1.45	NT	1.436	NA	NA	1.4274	NA	NA
1122-83-4	OSNC1CCCCC1	1.627	20	1.5587	1.5589	1.553	NA	NA	NA
3689-24-5	CCOP(=S)(OP(=S)(OCC)OCC)OCC	1.4753	25	1.4743	1.4765	1.477	1.4805	1.4802	1.4783
4067-16-7	NCCNCCNCCNCCNCCN	1.5096	20	1.5078	1.5048	1.5013	1.508	1.5017	1.5048
79-34-5	ClC(C(Cl)Cl)Cl	1.494	20	1.488	1.4851	1.4861	1.4926	1.4959	1.495
327-54-8	Fc1cc(F)c(cc1F)F	1.4075	20	1.4121	1.4099	1.4158	1.4074	1.4093	1.4102
479-59-4	C1CN2CCCc3c2c(C1)ccc3	1.568	25	1.5887	1.5914	1.5892	1.5924	1.5973	1.5972
2525-16-8	COC1=NCCCCC1	1.463	20	1.4368	1.4353	1.4417	1.4761	1.4783	1.4791
1559-81-5	C[C@H]1CCCc2c1cccc2	1.5353	20	1.5296	1.532	1.5309	1.5328	1.5327	1.5332
142-68-7	C1CCCOC1	1.42	20	1.4024	1.4048	1.405	1.4264	1.4249	1.4247
632-22-4	CN(C(=O)N(C)C)C	1.4496	23	1.4757	1.4647	1.4748	1.4551	1.4556	1.4546
998-40-3	CCCCP(CCCC)CCCC	1.4619	20	1.469	1.4681	1.469	1.4711	1.4767	1.4767
75-87-6	O=CC(Cl)(Cl)Cl	1.458	20	1.4638	1.4634	1.4647	1.4705	1.4726	1.4731
76-03-9	OC(=O)C(Cl)(Cl)Cl	1.4603	61	1.4781	1.4683	1.479	1.4757	1.4599	1.4715
2233-00-3	C=CC(Cl)(Cl)Cl	1.4827	20	1.4687	1.4687	1.4664	1.4748	1.4729	1.4742
593-08-8	CCCCCCCCCCCC(=O)C	1.4318	20	1.4388	1.4398	1.4362	1.4322	1.4311	1.4296
26186-02-7	CCCCCCCCCCCC#C	1.4309	20	1.4401	1.4397	1.4399	1.4368	1.4364	1.4369
102-71-6	OCCN(CCO)CCO	1.4852	20	1.5035	1.4931	1.4939	1.5105	1.4956	1.495
122-52-1	CCOP(OCC)OCC	1.4127	20	1.415	1.4158	1.4163	1.4112	1.4144	1.415
98-16-8	Nc1cccc(c1)C(F)(F)F	1.4787	20	1.4844	1.4845	1.4854	1.4833	1.4836	1.4823
368-77-4	N#Cc1cccc(c1)C(F)(F)F	1.4508	20	1.4647	1.4722	1.4645	1.4445	1.4518	1.4498
75-50-3	CN(C)C	1.3631	0	1.3855	1.3867	1.3895	1.3616	1.3773	1.3725
594-83-2	CC(C(C)(C)C)(O)C	1.4233	22	1.4199	1.4181	1.4171	1.4294	1.4291	1.4283
470-99-5	CC1=C[C@H](O)CC(C1)(C)C	1.4717	20	1.4869	1.4839	1.4806	1.4799	1.4766	1.4768
4516-69-2	C[C@@H]1CCC(C1)(C)C	1.4112	20	1.4243	1.4228	1.422	1.4176	1.4186	1.4186
4850-28-6	C[C@@H]1C[C@H]([C@@H](C1)C)C	1.4186	20	1.4243	1.4228	1.422	1.4188	1.4212	1.4202
28056-54-4	C[C@@H]1CC(=O)C(C1)(C)C	1.43	20	1.4436	1.4422	1.4403	1.4368	1.4406	1.4408
19317-11-4	O=C/C=C(/CC/C=C(/CCC=C(C)C)\C)\C	1.4995	NT	1.5044	NA	NA	1.498	NA	NA
16747-26-5	CC[C@H](CC(C)(C)C)C	1.4033	20	1.4066	1.4039	1.4035	1.4054	1.4024	1.4026
144-19-4	OCC([C@H](C(C)C)O)(C)C	1.4513	15	1.4559	1.4607	1.4558	1.4542	1.4572	1.454
5857-36-3	CC(C(=O)C(C)(C)C)C	1.406	NT	1.4171	NA	NA	1.4075	NA	NA
107-40-4	CC(=CC(C)(C)C)C	1.416	20	1.4199	1.4184	1.419	1.4199	1.4225	1.4226
519-73-3	c1ccc(cc1)C(c1ccccc1)c1ccccc1	1.5839	99	1.5766	1.6195	1.5943	1.6099	1.5927	1.5997
140-08-9	ClCCOP(OCCCl)OCCCl	1.4868	20	1.4861	1.4876	1.4936	1.487	1.4872	1.4886
108-05-4	CC(=O)OC=C	1.3926	25	1.4031	1.4009	1.4045	1.3943	1.3914	1.3924
100-43-6	C=Cc1ccncc1	1.5449	20	1.5524	1.5525	1.5532	1.5502	1.5489	1.5476
58-95-7	C[C@@H](CCC[C@@]1(C)CCc2c(O1)c(C)c(c(c2C)OC(=O)C)C)CCC[C@@H](CCCC(C)C)C	1.497	20	1.4726	1.485	1.4783	1.4853	1.5041	1.494
