# Supplementary material for: Toward Predicting Solubility of Arbitrary Solutes in Arbitrary Solvents: Prediction of Density and Refractive Index Using Machine Learning Algorithms with Global Sensitivity Analysis
Source: Org Process Res Dev. 2026 Jun 12;30(7):2028–40. doi: 10.1021/acs.oprd.6c00166 (PMC13386533; doi:10.1021/acs.oprd.6c00166)
Supplement: Supplementary file 11 [file op6c00166_si_011.xlsx]

## Sheet: predicted_d
Table S9. The Performance of A Baseline Model Using Elemental Ratios to Predict the Density of Organic Material Composed of Carbon, Hydrogen, and Oxygen
CAS_No	Expt	Predicted	#H	#C	#O	H:C	O:C
100-06-1	1.0818	1.2366	10	9	2	1.11111	0.222222
1000-86-8	0.7343	0.8807	12	7	0	1.71429	0		Empirical Equaiton:
100-18-5	0.8568	0.931	18	12	0	1.5	0
1002-28-4	0.8982	1.0192	10	6	1	1.66667	0.166667		Summary Statistics
1002-84-2	0.8423	0.9191	30	15	2	2	0.133333			# data	AUE (g/ml)	RMSE (g/ml)	APE (%)
10031-82-0	1.08	1.2366	10	9	2	1.11111	0.222222		All	2374	0.122729	0.159588	13.2813
10031-87-5	0.879	0.9979	16	8	2	2	0.25		0.75 £ r £ 1.9	2091	0.119569	0.151657	12.2729
1003-30-1	0.857	0.9421	12	6	1	2	0.166667
1003-64-1	0.822	0.873	14	8	0	1.75	0		Scatter Plot of Expt. Vs Predicted for All Data
100-40-3	0.8299	0.931	12	8	0	1.5	0
100-41-4	0.8626	1	10	8	0	1.25	0
100-42-5	0.9016	1.0833	8	8	0	1	0
1004-36-0	0.9953	1.2744	8	7	2	1.14286	0.285714
1004-66-6	0.9619	1.0696	12	9	1	1.33333	0.111111
10048-32-5	1.079	1.2403	8	6	2	1.33333	0.333333
100-49-2	0.9297	0.9257	14	7	1	2	0.142857
100-50-5	0.9692	1.0664	10	7	1	1.42857	0.142857
100-51-6	1.0419	1.1594	8	7	1	1.14286	0.142857
100-52-7	1.0401	1.2748	6	7	1	0.857143	0.142857
1005-64-7	0.9019	1.0154	12	10	0	1.2	0
100-66-3	0.994	1.1594	8	7	1	1.14286	0.142857
100-72-1	1.027	1.0517	12	6	2	2	0.333333
1007-26-7	0.8581	0.9427	16	11	0	1.45455	0
1007-32-5	0.9877	1.1032	12	10	1	1.2	0.1
100-79-8	1.064	1.1533	12	6	3	2	0.5
100-83-4	1.1179	1.3975	6	7	2	0.857143	0.285714
100-84-5	0.969	1.1076	10	8	1	1.25	0.125
100-86-7	0.9787	1.0406	14	10	1	1.4	0.1
1009-14-9	0.986	1.0718	14	11	1	1.27273	0.0909091
10099-71-5	0.974	1.0912	24	14	4	1.71429	0.285714
1012-72-2	0.985	0.9135	22	14	0	1.57143	0
1013-08-7	1.0601	1.0833	14	14	0	1	0
101-39-3	1.0407	1.176	10	10	1	1	0.1
101-41-7	1.0622	1.2366	10	9	2	1.11111	0.222222
101-43-9	0.9626	1.0613	16	10	2	1.6	0.2
10160-87-9	0.8942	1.0912	12	7	2	1.71429	0.285714
10166-08-2	1.0241	1.1438	10	9	1	1.11111	0.111111
101-81-5	1.001	1.1126	12	13	0	0.923077	0
101-84-8	1.0661	1.2305	10	12	1	0.833333	0.0833333
101-90-6	1.2183	1.3013	14	12	4	1.16667	0.333333
101-97-3	1.0333	1.1858	12	10	2	1.2	0.2
10203-58-4	0.9804	1.1157	20	11	4	1.81818	0.363636
102-04-5	1.195	1.1722	14	15	1	0.933333	0.0666667
102-09-0	1.1215	1.3946	10	13	3	0.769231	0.230769
102-13-6	0.999	1.1143	16	12	2	1.33333	0.166667
102-20-5	1.077	1.1982	16	16	2	1	0.125
102-25-0	0.8631	0.931	18	12	0	1.5	0
10229-10-4	0.9002	1.0613	8	5	1	1.6	0.2
10233-13-3	0.8536	0.9191	30	15	2	2	0.133333
102-52-3	0.997	1.1264	16	7	4	2.28571	0.571429
102-76-1	1.1583	1.3806	14	9	6	1.55556	0.666667
103-05-9	0.9626	1.0177	16	11	1	1.45455	0.0909091
103-09-3	0.8718	0.9647	20	10	2	2	0.2
103-11-7	0.88	0.993	20	11	2	1.81818	0.181818
10312-83-1	1.005	1.2479	6	3	2	2	0.666667
10321-71-8	0.9529	1.1857	9	6	2	1.5	0.333333
103-23-1	0.922	0.9721	42	22	4	1.90909	0.181818
103-24-2	0.915	0.9546	48	25	4	1.92	0.16
103-25-3	1.0455	1.1858	12	10	2	1.2	0.2
103-28-6	1.0159	1.1462	14	11	2	1.27273	0.181818
103-29-7	0.978	1.0833	14	14	0	1	0
103-30-0	0.9707	1.1392	12	14	0	0.857143	0
103-37-7	1.0111	1.1462	14	11	2	1.27273	0.181818
103-38-8	0.9983	1.1143	16	12	2	1.33333	0.166667
103-45-7	1.0883	1.1858	12	10	2	1.2	0.2
103-48-0	0.995	1.1143	16	12	2	1.33333	0.166667
103-50-4	1.0428	1.1502	14	14	1	1	0.0714286
103-65-1	0.8593	0.9756	12	9	0	1.33333	0
103-73-1	0.9651	1.1076	10	8	1	1.25	0.125
103-75-3	0.9658	1.0912	12	7	2	1.71429	0.285714
103-79-7	1.0157	1.1438	10	9	1	1.11111	0.111111
103-82-2	1.228	1.3039	8	8	2	1	0.25
104-09-6	1.0052	1.1438	10	9	1	1.11111	0.111111
104-21-2	1.105	1.2636	12	10	3	1.2	0.3
104-45-0	0.9472	1.0406	14	10	1	1.4	0.1
104-50-7	0.9796	1.0573	14	8	2	1.75	0.25
104-51-8	0.8601	0.9571	14	10	0	1.4	0
104-53-0	1.019	1.1438	10	9	1	1.11111	0.111111
104-57-4	1.081	1.3039	8	8	2	1	0.25
104-72-3	0.8555	0.9008	26	16	0	1.625	0
10473-14-0	0.8531	0.9647	10	5	1	2	0.2
104-76-7	0.8319	0.8658	18	8	1	2.25	0.125
104-80-3	1.154	1.1533	12	6	3	2	0.5
10486-19-8	0.8356	0.8794	26	13	1	2	0.0769231
104-87-0	1.0194	1.1982	8	8	1	1	0.125
104-93-8	0.969	1.1076	10	8	1	1.25	0.125
105-05-5	0.862	0.9571	14	10	0	1.4	0
105-06-6	0.913	1.0833	10	10	0	1	0
10508-09-5	0.808	0.9241	22	10	2	2.2	0.2
105-13-5	1.109	1.2073	10	8	2	1.25	0.25
10519-06-9	0.9205	1.0177	16	11	1	1.45455	0.0909091
10519-33-2	0.8473	0.9382	18	10	1	1.8	0.1
105-30-6	0.8263	0.8782	14	6	1	2.33333	0.166667
105-31-7	0.8704	1.0192	10	6	1	1.66667	0.166667
105-37-3	0.8843	1.0932	10	5	2	2	0.4
105-46-4	0.8748	1.0517	12	6	2	2	0.333333
105-50-0	1.113	1.3138	14	9	5	1.55556	0.555556
105-53-3	1.0551	1.2739	12	7	4	1.71429	0.571429
105-54-4	0.8735	1.0517	12	6	2	2	0.333333
105-57-7	0.8254	0.9809	14	6	2	2.33333	0.333333
105-58-8	0.9692	1.2109	10	5	3	2	0.6
105-66-8	0.873	1.0212	14	7	2	2	0.285714
105-67-9	0.965	1.1076	10	8	1	1.25	0.125
105-68-0	0.8697	0.9979	16	8	2	2	0.25
105-70-4	1.179	1.3565	12	7	5	1.71429	0.714286
10574-36-4	0.712	0.8235	14	7	0	2	0
10574-37-5	0.7277	0.8235	14	7	0	2	0
105-75-9	0.9775	1.1366	20	12	4	1.66667	0.333333
105-86-2	0.9086	1.0382	18	11	2	1.63636	0.181818
10588-10-0	0.8625	0.9795	18	9	2	2	0.222222
105-99-7	0.9613	1.0548	26	14	4	1.85714	0.285714
106-02-5	0.9549	0.9475	28	15	2	1.86667	0.133333
106-07-0	1.1285	0.9852	52	26	6	2	0.230769
106-19-4	0.979	1.0921	22	12	4	1.83333	0.333333
106-21-8	0.832	0.858	22	10	1	2.2	0.1
106-23-0	0.853	0.9382	18	10	1	1.8	0.1
106-24-1	0.8894	0.9382	18	10	1	1.8	0.1
106-25-2	0.8756	0.9382	18	10	1	1.8	0.1
106-26-3	0.8869	0.9861	16	10	1	1.6	0.1
106-27-4	0.865	0.9795	18	9	2	2	0.222222
106-28-5	0.888	0.9283	26	15	1	1.73333	0.0666667
106-30-9	0.8817	0.9795	18	9	2	2	0.222222
106-31-0	0.9668	1.1412	14	8	3	1.75	0.375
106-32-1	0.866	0.9647	20	10	2	2	0.2
106-33-2	0.8618	0.9257	28	14	2	2	0.142857
106-35-4	0.8183	0.9257	14	7	1	2	0.142857
106-36-5	0.8755	1.0517	12	6	2	2	0.333333
106-42-3	0.8565	1	10	8	0	1.25	0
106-44-5	1.0185	1.1594	8	7	1	1.14286	0.142857
106-51-4	1.318	1.5363	4	6	2	0.666667	0.333333
106-61-6	1.206	1.3189	10	5	4	2	0.8
106-63-8	0.8896	1.0912	12	7	2	1.71429	0.285714
106-65-0	1.1198	1.3444	10	6	4	1.66667	0.666667
106-68-3	0.822	0.9133	16	8	1	2	0.125
106-69-4	1.1049	1.0767	14	6	3	2.33333	0.5
106-70-7	0.8846	1.0212	14	7	2	2	0.285714
1067-08-9	0.7274	0.7808	18	8	0	2.25	0
1067-20-5	0.7536	0.7853	20	9	0	2.22222	0
106-73-0	0.8815	0.9979	16	8	2	2	0.25
106-79-6	0.9882	1.0921	22	12	4	1.83333	0.333333
1068-19-5	0.7221	0.7853	20	9	0	2.22222	0
106-86-5	0.9581	1.032	12	8	1	1.5	0.125
106-87-6	1.0966	1.1263	12	8	2	1.5	0.25
1068-87-7	0.7365	0.7853	20	9	0	2.22222	0
106-88-7	0.8297	0.9979	8	4	1	2	0.25
106-90-1	1.1109	1.3552	8	6	3	1.33333	0.5
106-91-2	1.042	1.2741	10	7	3	1.42857	0.428571
106-92-3	0.9698	1.1366	10	6	2	1.66667	0.333333
1069-53-0	0.7218	0.7853	20	9	0	2.22222	0
106-97-8	0.573	0.7436	10	4	0	2.5	0
106-98-9	0.588	0.8235	8	4	0	2	0
106-99-0	0.6149	0.931	6	4	0	1.5	0
107-00-6	0.6783	0.931	6	4	0	1.5	0
107-02-8	0.84	1.2403	4	3	1	1.33333	0.333333
1070-32-2	0.824	0.8658	18	8	1	2.25	0.125
1070-70-8	1.105	1.2644	14	10	4	1.4	0.4
1070-83-3	0.9124	1.0517	12	6	2	2	0.333333
1070-87-7	0.7195	0.7853	20	9	0	2.22222	0
1071-26-7	0.7105	0.7853	20	9	0	2.22222	0
1071-73-4	1.0071	1.0932	10	5	2	2	0.4
1071-81-4	0.7148	0.7889	22	10	0	2.2	0
107-18-6	0.854	1.0517	6	3	1	2	0.333333
107-19-7	0.9478	1.2403	4	3	1	1.33333	0.333333
1072-05-5	0.7089	0.7853	20	9	0	2.22222	0
107-21-1	1.1135	1.1855	6	2	2	3	1
1072-16-8	0.7202	0.7889	22	10	0	2.2	0
1072-21-5	1.003	1.1366	10	6	2	1.66667	0.333333
107-22-2	1.14	1.7957	2	2	2	1	1
1072-47-5	0.99	1.1533	8	4	2	2	0.5
1073-07-0	0.8754	0.931	12	8	0	1.5	0
107-31-3	0.9713	1.4184	4	2	2	2	1
107-39-1	0.715	0.8235	16	8	0	2	0
107-40-4	0.7218	0.8235	16	8	0	2	0
107-41-5	0.923	0.9809	14	6	2	2.33333	0.333333
1074-17-5	0.8697	0.9571	14	10	0	1.4	0
1074-43-7	0.8569	0.9571	14	10	0	1.4	0
1074-55-1	0.8544	0.9571	14	10	0	1.4	0
1074-92-6	0.8897	0.9427	16	11	0	1.45455	0
1075-38-3	0.8657	0.9427	16	11	0	1.45455	0
107-70-0	0.898	1.0212	14	7	2	2	0.285714
1077-16-3	0.8575	0.931	18	12	0	1.5	0
107-74-4	0.937	0.9241	22	10	2	2.2	0.2
107-75-5	0.922	0.9647	20	10	2	2	0.2
107-83-5	0.65	0.7679	14	6	0	2.33333	0
107-86-8	0.8722	1.0613	8	5	1	1.6	0.2
1078-71-3	0.8567	0.9215	20	13	0	1.53846	0
107-87-9	0.809	0.9647	10	5	1	2	0.2
107-88-0	1.0053	1.0429	10	4	2	2.5	0.5
107-89-1	1.103	1.1533	8	4	2	2	0.5
107-92-6	0.9528	1.1533	8	4	2	2	0.5
107-93-7	0.9604	1.2971	6	4	2	1.5	0.5
1079-71-6	0.9703	0.9894	18	14	0	1.28571	0
107-98-2	0.962	1.0429	10	4	2	2.5	0.5
108-05-4	0.9256	1.2971	6	4	2	1.5	0.5
108-08-7	0.6727	0.7752	16	7	0	2.28571	0
108-10-1	0.7965	0.9421	12	6	1	2	0.166667
108-11-2	0.8075	0.8782	14	6	1	2.33333	0.166667
1081-75-0	1.007	1.0595	16	15	0	1.06667	0
108-20-3	0.7192	0.8782	14	6	1	2.33333	0.166667
108-21-4	0.8718	1.0932	10	5	2	2	0.4
108-24-7	1.082	1.4478	6	4	3	1.5	0.75
108-30-5	1.2	1.6543	4	4	3	1	0.75
108-31-6	1.314	1.9425	2	4	3	0.5	0.75
108-32-7	1.2047	1.4478	6	4	3	1.5	0.75
1083-56-3	0.988	1.0396	18	16	0	1.125	0
108-38-3	0.8598	1	10	8	0	1.25	0
108-39-4	1.0339	1.1594	8	7	1	1.14286	0.142857
108-46-3	1.278	1.3699	6	6	2	1	0.333333
108-55-4	1.411	1.4719	6	5	3	1.2	0.6
108-56-5	1.131	1.3748	12	8	5	1.5	0.625
108-57-6	0.9294	1.0833	10	10	0	1	0
108-59-8	1.528	1.441	8	5	4	1.6	0.8
108-64-5	0.8656	1.0212	14	7	2	2	0.285714
108-67-8	0.8615	0.9756	12	9	0	1.33333	0
108-68-9	0.968	1.1076	10	8	1	1.25	0.125
108-73-6	1.46	1.492	6	6	3	1	0.5
108-82-7	0.8114	0.8615	20	9	1	2.22222	0.111111
108-83-8	0.8062	0.9036	18	9	1	2	0.111111
108-84-9	0.8805	0.9979	16	8	2	2	0.25
108-87-2	0.7694	0.8235	14	7	0	2	0
108-88-3	0.8623	1.0337	8	7	0	1.14286	0
108-93-0	0.9624	0.9421	12	6	1	2	0.166667
108-94-1	0.9478	1.0192	10	6	1	1.66667	0.166667
108-95-2	1.0545	1.2344	6	6	1	1	0.166667
108-97-4	1.19	1.5166	4	5	2	0.8	0.4
109-16-0	1.092	1.228	22	14	6	1.57143	0.428571
109-21-7	0.87	0.9979	16	8	2	2	0.25
109-43-3	0.9405	1.0045	34	18	4	1.88889	0.222222
109-49-9	0.833	1.0192	10	6	1	1.66667	0.166667
109-52-4	0.9339	1.0932	10	5	2	2	0.4
109-53-5	0.7645	0.9421	12	6	1	2	0.166667
109-59-1	0.903	1.0068	12	5	2	2.4	0.4
109-60-4	0.882	1.0932	10	5	2	2	0.4
109-66-0	0.6262	0.7579	12	5	0	2.4	0
109-67-1	0.6405	0.8235	10	5	0	2	0
109-87-5	0.8593	1.0967	8	3	2	2.66667	0.666667
109-92-2	0.7589	0.9979	8	4	1	2	0.25
109-93-3	0.773	1.1263	6	4	1	1.5	0.25
109-94-4	0.9208	1.2479	6	3	2	2	0.666667
109-99-9	0.8833	0.9979	8	4	1	2	0.25
110-00-9	0.9514	1.3039	4	4	1	1	0.25
110-05-4	0.704	0.9462	18	8	2	2.25	0.25
110-12-3	0.888	0.9257	14	7	1	2	0.142857
110-13-4	0.737	1.1366	10	6	2	1.66667	0.333333
110-15-6	1.572	1.5818	6	4	4	1.5	1
110-16-7	1.59	1.7957	4	4	4	1	1
110-17-8	1.635	1.7957	4	4	4	1	1
110-19-0	0.8712	1.0517	12	6	2	2	0.333333
110-27-0	0.8532	0.9082	34	17	2	2	0.117647
110-33-8	0.941	1.0045	34	18	4	1.88889	0.222222
110-39-4	0.8629	0.9421	24	12	2	2	0.166667
110-40-7	0.9646	1.0548	26	14	4	1.85714	0.285714
110-42-9	0.873	0.9524	22	11	2	2	0.181818
110-43-0	0.8111	0.9257	14	7	1	2	0.142857
110-44-1	1.204	1.2403	8	6	2	1.33333	0.333333
110-45-2	0.877	1.0517	12	6	2	2	0.333333
110-62-3	0.8095	0.9647	10	5	1	2	0.2
110-63-4	1.0171	1.0429	10	4	2	2.5	0.5
110-71-4	0.8637	1.0429	10	4	2	2.5	0.5
110-74-7	0.9073	1.1533	8	4	2	2	0.5
110-80-5	0.9253	1.0429	10	4	2	2.5	0.5
110-82-7	0.7739	0.8235	12	6	0	2	0
110-83-8	0.811	0.8913	10	6	0	1.66667	0
110-87-2	0.921	1.0613	8	5	1	1.6	0.2
110-88-3	1.17	1.4184	6	3	3	2	1
110-93-0	0.8546	0.9681	14	8	1	1.75	0.125
110-94-1	1.429	1.441	8	5	4	1.6	0.8
111-01-3	0.8115	0.8115	62	30	0	2.06667	0
111-02-4	0.8584	0.8913	50	30	0	1.66667	0
111-03-5	0.942	0.9791	40	21	4	1.90476	0.190476
111-11-5	0.8775	0.9795	18	9	2	2	0.222222
111-12-6	0.926	1.0899	14	9	2	1.55556	0.222222
111-13-7	0.82	0.9133	16	8	1	2	0.125
111-14-8	0.9124	1.0212	14	7	2	2	0.285714
111-16-0	1.329	1.2739	12	7	4	1.71429	0.571429
111-20-6	1.2705	1.1438	18	10	4	1.8	0.4
111-21-7	1.1153	1.2655	18	10	6	1.8	0.6
111-27-3	0.8136	0.8782	14	6	1	2.33333	0.166667
111-28-4	0.8967	1.0192	10	6	1	1.66667	0.166667
111-29-5	0.9914	1.0068	12	5	2	2.4	0.4
111-34-2	0.7888	0.9421	12	6	1	2	0.166667
111-43-3	0.7466	0.8782	14	6	1	2.33333	0.166667
1114-34-7	1.545	1.4184	10	5	5	2	1
111-45-5	0.958	1.0932	10	5	2	2	0.4
111-46-6	1.1197	1.1719	10	4	3	2.5	0.75
1115-30-6	1.081	1.265	16	10	5	1.6	0.5
111-55-7	1.1043	1.3444	10	6	4	1.66667	0.666667
111-60-4	0.878	0.9306	40	20	3	2	0.15
111-61-5	1.057	0.8958	40	20	2	2	0.1
111-62-6	0.872	0.9163	38	20	2	1.9	0.1
111-63-7	0.8517	0.9163	38	20	2	1.9	0.1
111-65-9	0.6986	0.7808	18	8	0	2.25	0
111-66-0	0.7149	0.8235	16	8	0	2	0
111-70-6	0.8219	0.8712	16	7	1	2.28571	0.142857
111-71-7	0.8132	0.9257	14	7	1	2	0.142857
1117-55-1	0.8603	0.9257	28	14	2	2	0.142857
1117-59-5	0.8635	0.9524	22	11	2	2	0.181818
1117-61-9	0.855	0.8958	20	10	1	2	0.1
111-76-2	0.9015	0.9809	14	6	2	2.33333	0.333333
111-77-3	1.035	1.1168	12	5	3	2.4	0.6
111-78-4	0.883	0.931	12	8	0	1.5	0
111-82-0	0.8702	0.9333	26	13	2	2	0.153846
1118-71-4	0.883	0.993	20	11	2	1.81818	0.181818
111-87-5	0.8262	0.8658	18	8	1	2.25	0.125
1118-84-9	1.0366	1.2741	10	7	3	1.42857	0.428571
111-90-0	0.9885	1.0767	14	6	3	2.33333	0.5
1119-40-0	1.0876	1.2739	12	7	4	1.71429	0.571429
1119-60-4	0.9515	1.0912	12	7	2	1.71429	0.285714
1119-65-9	0.744	0.8807	12	7	0	1.71429	0
111-96-6	0.9434	1.0767	14	6	3	2.33333	0.5
1120-21-4	0.7402	0.7919	24	11	0	2.18182	0
1120-36-1	0.7745	0.8235	28	14	0	2	0
1120-56-5	0.7401	0.9067	8	5	0	1.6	0
112-06-1	0.875	0.9795	18	9	2	2	0.222222
1120-62-3	0.7572	0.8913	10	6	0	1.66667	0
1120-72-5	0.9139	1.0192	10	6	1	1.66667	0.166667
1120-73-6	0.9808	1.1143	8	6	1	1.33333	0.166667
1120-97-4	0.9758	1.0932	10	5	2	2	0.4
112-10-7	0.8403	0.8924	42	21	2	2	0.0952381
1121-18-2	0.966	1.0664	10	7	1	1.42857	0.142857
112-12-9	0.825	0.8894	22	11	1	2	0.0909091
1121-37-5	0.977	1.0664	10	7	1	1.42857	0.142857
112-14-1	0.8705	0.9647	20	10	2	2	0.2
112-15-2	1.0096	1.1533	16	8	4	2	0.5
112-17-4	0.8671	0.9421	24	12	2	2	0.166667
112-23-2	0.8784	0.9979	16	8	2	2	0.25
112-25-4	0.8878	0.9462	18	8	2	2.25	0.25
112-27-6	1.1274	1.1664	14	6	4	2.33333	0.666667
1123-00-8	1.0216	1.0912	12	7	2	1.71429	0.285714
112-30-1	0.8297	0.858	22	10	1	2.2	0.1
1123-09-7	0.94	1.032	12	8	1	1.5	0.125
112-31-2	0.83	0.8958	20	10	1	2	0.1
112-32-3	0.8744	0.9795	18	9	2	2	0.222222
1123-27-9	1.0248	1.0573	14	8	2	1.75	0.25
1123-34-8	0.9341	0.9514	16	9	1	1.77778	0.111111
112-34-5	0.9553	1.0224	18	8	3	2.25	0.375
112-36-7	0.9063	1.0224	18	8	3	2.25	0.375
112-37-8	0.8907	0.9524	22	11	2	2	0.181818
1123-85-9	0.975	1.0696	12	9	1	1.33333	0.111111
112-38-9	0.9072	0.993	20	11	2	1.81818	0.181818
112-39-0	0.8247	0.9082	34	17	2	2	0.117647
112-40-3	0.7495	0.7944	26	12	0	2.16667	0
112-41-4	0.7584	0.8235	24	12	0	2	0
112-42-5	0.8298	0.8551	24	11	1	2.18182	0.0909091
112-43-6	0.8495	0.8894	22	11	1	2	0.0909091
112-44-7	0.8251	0.8894	22	11	1	2	0.0909091
112-48-1	0.8319	0.9241	22	10	2	2.2	0.2
112-49-2	0.986	1.0947	18	8	4	2.25	0.5
112-53-8	0.8309	0.8526	26	12	1	2.16667	0.0833333
112-54-9	0.8352	0.884	24	12	1	2	0.0833333
1125-78-6	1.0552	1.1032	12	10	1	1.2	0.1
112-58-3	0.7936	0.8526	26	12	1	2.16667	0.0833333
112-60-7	1.1285	1.1634	18	8	5	2.25	0.625
112-62-9	0.8739	0.9213	36	19	2	1.89474	0.105263
112-63-0	0.8886	0.9444	34	19	2	1.78947	0.105263
112-66-3	0.8652	0.9257	28	14	2	2	0.142857
1126-79-0	0.9351	1.0406	14	10	1	1.4	0.1
112-70-9	0.8223	0.8505	28	13	1	2.15385	0.0769231
112-72-1	0.8236	0.8487	30	14	1	2.14286	0.0714286
112-73-2	0.885	0.9627	26	12	3	2.16667	0.25
1127-76-0	1.0082	1.0833	12	12	0	1	0
112-79-8	0.8734	0.9267	34	18	2	1.88889	0.111111
112-80-1	0.8935	0.9267	34	18	2	1.88889	0.111111
1128-08-1	0.9165	0.9699	18	11	1	1.63636	0.0909091
112-85-6	0.8223	0.8894	44	22	2	2	0.0909091
112-86-7	0.86	0.9079	42	22	2	1.90909	0.0909091
112-88-9	0.7891	0.8235	36	18	0	2	0
112-92-5	0.8124	0.8434	38	18	1	2.11111	0.0555556
1129-47-1	0.9489	1.0101	18	10	2	1.8	0.2
112-95-8	0.7886	0.8057	42	20	0	2.1	0
1134-62-9	0.9673	1.0337	16	14	0	1.14286	0
1137-42-4	1.133	1.3262	10	13	2	0.769231	0.153846
115-07-1	0.505	0.8235	6	3	0	2	0
115-11-7	0.589	0.8235	8	4	0	2	0
115-18-4	0.82	0.9647	10	5	1	2	0.2
115-19-5	0.8618	1.0613	8	5	1	1.6	0.2
115-22-0	0.9526	1.0932	10	5	2	2	0.4
115-71-9	0.9679	0.9601	24	15	1	1.6	0.0666667
115-76-4	1.05	0.9614	16	7	2	2.28571	0.285714
115-84-4	0.927	0.934	20	9	2	2.22222	0.222222
116-09-6	1.0805	1.2479	6	3	2	2	0.666667
116-11-0	0.7372	0.9979	8	4	1	2	0.25
117-34-0	1.257	1.2748	12	14	2	0.857143	0.142857
117-81-7	0.981	1.0411	38	24	4	1.58333	0.166667
117-82-8	1.1596	1.3246	18	14	6	1.28571	0.428571
1185-33-7	0.8283	0.8782	14	6	1	2.33333	0.166667
1185-39-3	0.9189	1.0212	14	7	2	2	0.285714
118-55-8	1.2614	1.3946	10	13	3	0.769231	0.230769
118-58-1	1.1799	1.3376	12	14	3	0.857143	0.214286
118-60-5	1.01	1.0991	22	15	3	1.46667	0.2
118-61-6	1.1326	1.3232	10	9	3	1.11111	0.333333
1186-53-4	0.7389	0.7853	20	9	0	2.22222	0
118-90-1	1.062	1.3039	8	8	2	1	0.25
118-93-4	1.1307	1.3039	8	8	2	1	0.25
1189-99-7	0.7362	0.7889	22	10	0	2.2	0
1190-39-2	0.9824	1.1157	20	11	4	1.81818	0.363636
119-06-2	0.952	0.9732	58	34	4	1.70588	0.117647
1191-04-4	0.965	1.1366	10	6	2	1.66667	0.333333
1191-41-9	0.8919	0.9614	34	20	2	1.7	0.1
1191-95-3	0.9547	1.1263	6	4	1	1.5	0.25
1191-96-4	0.679	0.8235	10	5	0	2	0
1191-99-7	0.927	1.1263	6	4	1	1.5	0.25
1192-18-3	0.768	0.8235	14	7	0	2	0
1192-37-6	0.8074	0.8807	12	7	0	1.71429	0
1192-62-7	1.098	1.3699	6	6	2	1	0.333333
1193-18-6	0.9693	1.0664	10	7	1	1.42857	0.142857
1193-47-1	0.9145	0.9681	14	8	1	1.75	0.125
1193-81-3	0.928	0.9133	16	8	1	2	0.125
1195-32-0	0.8936	1.0154	12	10	0	1.2	0
119-60-8	0.986	0.9456	22	13	1	1.69231	0.0769231
119-61-9	1.111	1.2539	10	13	1	0.769231	0.0769231
119-64-2	0.9645	1.0154	12	10	0	1.2	0
119-67-5	1.404	1.5236	6	8	3	0.75	0.375
119-84-6	1.169	1.3297	8	9	2	0.888889	0.222222
120-12-7	1.28	1.2027	10	14	0	0.714286	0
1201-38-3	1.139	1.2636	12	10	3	1.2	0.3
120-50-3	0.999	1.1462	14	11	2	1.27273	0.181818
120-51-4	1.1121	1.2748	12	14	2	0.857143	0.142857
1205-91-0	0.8731	1.4202	10	10	4	1	0.4
120-61-6	1.075	1.4202	10	10	4	1	0.4
120-80-9	1.344	1.3699	6	6	2	1	0.333333
120-92-3	0.9487	1.0613	8	5	1	1.6	0.2
1210-35-1	1.1635	1.2297	12	15	1	0.8	0.0666667
121-21-1	1.5192	1.0953	28	21	3	1.33333	0.142857
121-33-5	1.056	1.4016	8	8	3	1	0.375
121-71-1	1.0992	1.3039	8	8	2	1	0.25
121-97-1	1.0798	1.1858	12	10	2	1.2	0.2
122-00-9	1.0051	1.1438	10	9	1	1.11111	0.111111
122-03-2	0.9755	1.1032	12	10	1	1.2	0.1
122-32-7	0.915	0.9365	104	57	6	1.82456	0.105263
122-40-7	0.9711	1.0513	18	14	1	1.28571	0.0714286
122-46-3	1.043	1.2366	10	9	2	1.11111	0.222222
122-51-0	0.8909	1.0463	16	7	3	2.28571	0.428571
122-60-1	1.1109	1.2366	10	9	2	1.11111	0.222222
122-62-3	0.912	0.9496	50	26	4	1.92308	0.153846
122-63-4	1.0335	1.1858	12	10	2	1.2	0.2
122-69-0	1.1565	1.2319	16	18	2	0.888889	0.111111
122-70-3	1.02	1.1462	14	11	2	1.27273	0.181818
122-73-6	0.909	0.9992	18	12	1	1.5	0.0833333
122-78-1	1.0272	1.1982	8	8	1	1	0.125
122-79-2	1.078	1.3039	8	8	2	1	0.25
122-84-9	1.0694	1.1858	12	10	2	1.2	0.2
122-97-4	0.995	1.0696	12	9	1	1.33333	0.111111
122-99-6	1.102	1.2073	10	8	2	1.25	0.25
123-01-3	0.8551	0.8913	30	18	0	1.66667	0
123-02-4	0.855	0.8874	32	19	0	1.68421	0
123-05-7	0.854	0.9133	16	8	1	2	0.125
123-08-0	1.129	1.3975	6	7	2	0.857143	0.285714
123-17-1	0.8178	0.8526	26	12	1	2.16667	0.0833333
123-19-3	0.8174	0.9257	14	7	1	2	0.142857
123-20-6	0.9006	1.1366	10	6	2	1.66667	0.333333
123-25-1	1.0402	1.2202	14	8	4	1.75	0.5
123-29-5	0.8657	0.9524	22	11	2	2	0.181818
123-31-9	1.33	1.3699	6	6	2	1	0.333333
123-38-6	0.8657	1.0517	6	3	1	2	0.333333
123-51-3	0.8104	0.8875	12	5	1	2.4	0.2
123-54-6	0.9721	1.2005	8	5	2	1.6	0.4
123-62-6	1.011	1.2446	10	6	3	1.66667	0.5
123-63-7	0.9943	1.1533	12	6	3	2	0.5
123-66-0	0.873	0.9979	16	8	2	2	0.25
123-68-2	0.8869	1.0311	16	9	2	1.77778	0.222222
123-72-8	0.8016	0.9979	8	4	1	2	0.25
123-73-9	0.8516	1.1263	6	4	1	1.5	0.25
123-76-2	1.1335	1.3265	8	5	3	1.6	0.6
123-79-5	0.922	0.9721	42	22	4	1.90909	0.181818
123-86-4	0.8825	1.0517	12	6	2	2	0.333333
123-91-1	1.0337	1.1533	8	4	2	2	0.5
123-92-2	0.876	1.0212	14	7	2	2	0.285714
123-95-5	0.854	0.8894	44	22	2	2	0.0909091
124-04-9	1.36	1.3444	10	6	4	1.66667	0.666667
124-06-1	0.8573	0.9133	32	16	2	2	0.125
124-07-2	0.9073	0.9979	16	8	2	2	0.25
124-13-0	0.8211	0.9133	16	8	1	2	0.125
124-16-3	0.931	1.0031	20	9	3	2.22222	0.333333
124-17-4	0.985	1.0932	20	10	4	2	0.4
124-18-5	0.7266	0.7889	22	10	0	2.2	0
124-38-9	0.72	2.8758	0	1	2	0	2
124-83-4	1.186	1.2644	14	10	4	1.4	0.4
126-15-8	1.1	1.1378	16	13	2	1.23077	0.153846
126-39-6	0.936	1.0517	12	6	2	2	0.333333
126-58-9	1.366	1.215	22	10	7	2.2	0.7
126-84-1	0.82	0.9614	16	7	2	2.28571	0.285714
127-17-3	1.2272	1.6464	4	3	3	1.33333	1
127-25-3	1.049	1.0022	32	21	2	1.52381	0.0952381
127-66-2	1.0314	1.176	10	10	1	1	0.1
127-91-3	0.86	0.9067	16	10	0	1.6	0
128-37-0	0.8937	0.9601	24	15	1	1.6	0.0666667
128-50-7	0.973	0.9699	18	11	1	1.63636	0.0909091
129-00-0	1.271	1.2469	10	16	0	0.625	0
129-64-6	1.417	1.4205	8	9	3	0.888889	0.333333
13019-22-2	0.876	0.8958	20	10	1	2	0.1
131-11-3	1.1905	1.4202	10	10	4	1	0.4
131-16-8	1.0767	1.2219	18	14	4	1.28571	0.285714
13151-17-2	0.697	0.8235	14	7	0	2	0
13151-34-3	0.7422	0.7919	24	11	0	2.18182	0
131-58-8	1.1098	1.2088	12	14	1	0.857143	0.0714286
13254-34-7	0.8186	0.8615	20	9	1	2.22222	0.111111
132-64-9	1.0886	1.311	8	12	1	0.666667	0.0833333
13269-52-8	0.6772	0.8235	12	6	0	2	0
1330-61-6	0.885	0.9667	24	13	2	1.84615	0.153846
133-13-1	1.006	1.1779	16	9	4	1.77778	0.444444
133-37-9	1.788	1.8094	6	4	6	1.5	1.5
13360-61-7	0.7764	0.8235	30	15	0	2	0
1338-43-8	0.986	1.0366	44	24	6	1.83333	0.25
13389-42-9	0.7199	0.8235	16	8	0	2	0
13475-76-8	0.8041	0.8097	54	26	0	2.07692	0
13475-81-5	0.7609	0.7889	22	10	0	2.2	0
13475-82-6	0.7463	0.7944	26	12	0	2.16667	0
134-81-6	1.084	1.3436	10	14	2	0.714286	0.142857
134-84-9	0.9926	1.2088	12	14	1	0.857143	0.0714286
13491-79-7	0.902	0.8958	20	10	1	2	0.1
135-01-3	0.88	0.9571	14	10	0	1.4	0
13529-27-6	0.9976	1.1688	14	9	3	1.55556	0.333333
136-60-7	1	1.1462	14	11	2	1.27273	0.181818
13679-46-4	1.0163	1.2403	8	6	2	1.33333	0.333333
13706-86-0	0.908	1.0912	12	7	2	1.71429	0.285714
13741-18-9	1.024	0.9917	26	18	1	1.44444	0.0555556
138-52-3	1.434	1.3616	18	13	7	1.38462	0.538462
138-87-4	0.917	0.9382	18	10	1	1.8	0.1
139-45-7	1.108	1.2446	20	12	6	1.66667	0.5
13956-29-1	1.04	1.0285	30	21	2	1.42857	0.0952381
13984-57-1	0.989	1.1412	14	8	3	1.75	0.375
140-10-3	1.2475	1.3297	8	9	2	0.888889	0.222222
140-11-4	1.055	1.2366	10	9	2	1.11111	0.222222
140-25-0	0.9429	0.9955	30	19	2	1.57895	0.105263
140-39-6	1.0512	1.2366	10	9	2	1.11111	0.222222
14062-18-1	1.097	1.2167	14	11	3	1.27273	0.272727
140-67-0	0.965	1.1032	12	10	1	1.2	0.1
14073-97-3	0.8954	0.9382	18	10	1	1.8	0.1
140-77-2	1.01	1.0573	14	8	2	1.75	0.25
140-88-5	0.9234	1.2005	8	5	2	1.6	0.4
141-03-7	0.9752	1.0921	22	12	4	1.83333	0.333333
141-04-8	0.9543	1.0548	26	14	4	1.85714	0.285714
141-05-9	1.0662	1.2971	12	8	4	1.5	0.5
141-06-0	0.8699	0.9979	16	8	2	2	0.25
141-10-6	0.8984	0.9839	20	13	1	1.53846	0.0769231
141-12-8	0.905	1.0192	20	12	2	1.66667	0.166667
141-17-3	1.1	1.0926	42	22	8	1.90909	0.363636
141-22-0	0.945	0.9661	34	18	3	1.88889	0.166667
141-27-5	0.8888	0.9861	16	10	1	1.6	0.1
141-28-6	1.0076	1.1438	18	10	4	1.8	0.4
141-32-2	0.8898	1.0912	12	7	2	1.71429	0.285714
141-46-8	1.366	1.4184	4	2	2	2	1
14167-59-0	0.7728	0.8129	70	34	0	2.05882	0
141-78-6	0.9003	1.1533	8	4	2	2	0.5
141-82-2	1.619	1.8056	4	3	4	1.33333	1.33333
141-93-5	0.8602	0.9571	14	10	0	1.4	0
141-97-9	1.0368	1.2446	10	6	3	1.66667	0.5
142-09-6	0.88	1.0101	18	10	2	1.8	0.2
142-16-5	0.94	1.0101	36	20	4	1.8	0.2
142-29-0	0.772	0.9067	8	5	0	1.6	0
142-30-3	0.947	1.0573	14	8	2	1.75	0.25
1423-60-5	0.8793	1.3039	4	4	1	1	0.25
142-60-9	0.8663	0.9524	22	11	2	2	0.181818
142-62-1	0.9212	1.0517	12	6	2	2	0.333333
142-68-7	0.8814	0.9647	10	5	1	2	0.2
142-77-8	0.8704	0.9079	42	22	2	1.90909	0.0909091
142-82-5	0.6795	0.7752	16	7	0	2.28571	0
142-83-6	0.898	1.1143	8	6	1	1.33333	0.166667
142-90-5	0.866	0.9397	30	16	2	1.875	0.125
142-91-6	0.8404	0.8995	38	19	2	2	0.105263
142-92-7	0.8779	0.9979	16	8	2	2	0.25
142-96-1	0.7684	0.8658	18	8	1	2.25	0.125
143-07-7	0.8679	0.9421	24	12	2	2	0.166667
143-22-6	0.989	1.0478	22	10	4	2.2	0.4
143-24-8	1.0114	1.1059	22	10	5	2.2	0.5
143-28-2	0.8489	0.8641	36	18	1	2	0.0555556
14371-10-9	1.0497	1.2319	8	9	1	0.888889	0.111111
144-19-4	0.936	0.9462	18	8	2	2.25	0.25
14436-32-9	0.9238	1.0101	18	10	2	1.8	0.2
1445-45-0	0.9438	1.1168	12	5	3	2.4	0.6
144-62-7	1.9	2.2167	2	2	4	1	2
1450-72-2	1.0797	1.2366	10	9	2	1.11111	0.222222
1453-24-3	0.8176	0.873	14	8	0	1.75	0
1454-85-9	0.8475	0.8445	36	17	1	2.11765	0.0588235
1459-09-2	0.8547	0.8779	38	22	0	1.72727	0
1459-10-5	0.8549	0.8839	34	20	0	1.7	0
14595-35-8	1.0129	1.2005	16	10	4	1.6	0.4
14596-92-0	0.7033	0.8913	10	6	0	1.66667	0
1459-93-4	1.194	1.4202	10	10	4	1	0.4
1462-03-9	0.9044	0.9421	12	6	1	2	0.166667
1462-12-0	1.0404	1.2433	14	9	4	1.55556	0.444444
1464-53-5	1.113	1.2971	6	4	2	1.5	0.5
1468-39-9	0.9327	1.0786	18	10	3	1.8	0.3
14686-13-6	0.7012	0.8235	14	7	0	2	0
1471-03-0	0.7764	0.9421	12	6	1	2	0.166667
14752-75-1	0.8546	0.8753	40	23	0	1.73913	0
147-71-7	1.7598	1.8094	6	4	6	1.5	1.5
147-73-9	1.666	1.8094	6	4	6	1.5	1.5
14850-22-7	0.7159	0.8235	16	8	0	2	0
14850-23-8	0.7141	0.8235	16	8	0	2	0
1487-18-9	0.9445	1.2344	6	6	1	1	0.166667
1489-57-2	0.826	0.9495	10	7	0	1.42857	0
1489-69-6	0.938	1.1263	6	4	1	1.5	0.25
14919-01-8	0.7152	0.8235	16	8	0	2	0
149-32-6	1.451	1.2896	10	4	4	2.5	1
14938-35-3	0.96	1.0177	16	11	1	1.45455	0.0909091
149-57-5	0.9031	0.9979	16	8	2	2	0.25
149-73-5	0.9676	1.1719	10	4	3	2.5	0.75
14979-39-6	0.827	0.8658	18	8	1	2.25	0.125
149-91-7	1.694	1.7043	6	7	5	0.857143	0.714286
15014-25-2	1.137	1.3173	16	17	4	0.941176	0.235294
1501-60-6	0.714	0.8913	10	6	0	1.66667	0
150-19-6	1.131	1.2744	8	7	2	1.14286	0.285714
1502-05-2	0.9606	0.8958	20	10	1	2	0.1
1502-06-3	0.9654	0.9382	18	10	1	1.8	0.1
1504-58-1	1.078	1.2319	8	9	1	0.888889	0.111111
150-78-7	1.0375	1.2073	10	8	2	1.25	0.25
150-86-7	0.8497	0.8601	40	20	1	2	0.05
151-10-0	1.0521	1.2073	10	8	2	1.25	0.25
15111-56-5	0.9688	1.0899	14	9	2	1.55556	0.222222
151-13-3	0.9058	0.9404	42	22	3	1.90909	0.136364
151-19-9	0.8347	0.858	22	10	1	2.2	0.1
1515-76-0	0.945	1.2403	8	6	2	1.33333	0.333333
1515-95-3	0.9624	1.0696	12	9	1	1.33333	0.111111
15220-85-6	0.7944	0.8014	34	16	0	2.125	0
1522-46-9	0.9648	1.1065	16	9	3	1.77778	0.333333
15232-76-5	0.7529	0.873	14	8	0	1.75	0
1528-30-9	0.7787	0.8913	10	6	0	1.66667	0
1540-28-9	0.9661	1.1065	16	9	3	1.77778	0.333333
1540-29-0	0.9523	1.0786	18	10	3	1.8	0.3
1540-34-7	0.9531	1.0912	12	7	2	1.71429	0.285714
15403-89-1	0.86	0.9173	14	9	0	1.55556	0
1551-44-6	0.9572	1.0101	18	10	2	1.8	0.2
1559-02-0	1.055	1.2433	14	9	4	1.55556	0.444444
1559-81-5	0.9583	0.9932	14	11	0	1.27273	0
1560-06-1	0.8831	1.0154	12	10	0	1.2	0
1561-10-0	0.8708	0.9795	18	9	2	2	0.222222
1565-81-7	0.827	0.858	22	10	1	2.2	0.1
1569-60-4	0.8545	0.9133	16	8	1	2	0.125
15706-73-7	0.862	0.9795	18	9	2	2	0.222222
157-40-4	0.7266	0.9067	8	5	0	1.6	0
1574-33-0	0.739	0.9756	8	6	0	1.33333	0
1574-41-0	0.691	0.9067	8	5	0	1.6	0
15764-04-2	1.0035	0.9948	22	15	1	1.46667	0.0666667
1576-95-0	0.8529	0.9647	10	5	1	2	0.2
1576-96-1	0.8471	0.9647	10	5	1	2	0.2
1577-22-6	0.961	1.1366	10	6	2	1.66667	0.333333
15840-60-5	0.69	0.8235	14	7	0	2	0
15869-80-4	0.7225	0.7853	20	9	0	2.22222	0
15869-85-9	0.7326	0.7889	22	10	0	2.2	0
15869-86-0	0.7343	0.7889	22	10	0	2.2	0
15869-87-1	0.7208	0.7889	22	10	0	2.2	0
15869-89-3	0.7264	0.7889	22	10	0	2.2	0
15869-92-8	0.741	0.7889	22	10	0	2.2	0
15869-94-0	0.7324	0.7889	22	10	0	2.2	0
15870-10-7	0.7104	0.8235	16	8	0	2	0
1589-47-5	0.938	1.0429	10	4	2	2.5	0.5
1590-08-5	1.057	1.1335	12	11	1	1.09091	0.0909091
15932-80-6	0.9367	0.9861	16	10	1	1.6	0.1
1599-67-3	0.794	0.8235	44	22	0	2	0
16033-71-9	0.859	1.0517	6	3	1	2	0.333333
1603-79-8	1.1222	1.3439	10	10	3	1	0.3
1604-02-0	0.904	0.9133	16	8	1	2	0.125
1604-11-1	1.076	1.2739	12	7	4	1.71429	0.571429
1609-47-8	1.12	1.4368	10	6	5	1.66667	0.833333
1617-18-1	0.9122	1.1366	10	6	2	1.66667	0.333333
1617-32-9	0.989	1.2005	8	5	2	1.6	0.4
16177-46-1	0.801	0.931	12	8	0	1.5	0
1629-58-9	0.8468	1.0613	8	5	1	1.6	0.2
16302-35-5	0.912	1.0192	10	6	1	1.66667	0.166667
1630-94-0	0.6604	0.8235	10	5	0	2	0
1632-16-2	0.727	0.8235	16	8	0	2	0
1634-09-9	0.9738	1.0337	16	14	0	1.14286	0
1638-22-8	0.976	1.0406	14	10	1	1.4	0.1
1638-26-2	0.7499	0.8235	14	7	0	2	0
1640-89-7	0.7665	0.8235	14	7	0	2	0
16409-44-2	0.9163	1.0192	20	12	2	1.66667	0.166667
16409-46-4	0.908	0.9475	28	15	2	1.86667	0.133333
1647-16-1	0.75	0.8625	18	10	0	1.8	0
16491-15-9	0.78	0.8807	12	7	0	1.71429	0
16520-62-0	0.9258	1.0833	10	10	0	1	0
1653-30-1	0.8234	0.8551	24	11	1	2.18182	0.0909091
1653-40-3	0.8176	0.8658	18	8	1	2.25	0.125
1654-86-0	0.8586	0.8958	40	20	2	2	0.1
16587-71-6	0.92	0.9274	20	11	1	1.81818	0.0909091
1663-39-4	0.879	1.0912	12	7	2	1.71429	0.285714
1667-01-2	0.9754	1.0718	14	11	1	1.27273	0.0909091
1670-46-8	1.0431	1.1743	10	7	2	1.42857	0.285714
1671-75-6	0.9516	1.0262	18	13	1	1.38462	0.0769231
1674-10-8	0.822	0.873	14	8	0	1.75	0
1674-37-9	0.936	1.0092	20	14	1	1.42857	0.0714286
1674-38-0	0.8794	0.9624	28	18	1	1.55556	0.0555556
16746-86-4	0.7172	0.8235	16	8	0	2	0
16747-25-4	0.7257	0.7853	20	9	0	2.22222	0
16747-26-5	0.711	0.7853	20	9	0	2.22222	0
16747-28-7	0.7345	0.7853	20	9	0	2.22222	0
16747-31-2	0.7414	0.7853	20	9	0	2.22222	0
16747-32-3	0.7438	0.7853	20	9	0	2.22222	0
16747-33-4	0.7508	0.7853	20	9	0	2.22222	0
16747-38-9	0.7547	0.7853	20	9	0	2.22222	0
16747-50-5	0.7767	0.8235	16	8	0	2	0
1678-82-6	0.7928	0.8235	20	10	0	2	0
1678-91-7	0.788	0.8235	16	8	0	2	0
1678-92-8	0.7936	0.8235	18	9	0	2	0
1678-93-9	0.7902	0.8235	20	10	0	2	0
16789-46-1	0.731	0.7853	20	9	0	2.22222	0
1678-98-4	0.7952	0.8235	20	10	0	2	0
1679-47-6	1.057	1.2005	8	5	2	1.6	0.4
1679-49-8	1.058	1.2005	8	5	2	1.6	0.4
1680-51-9	0.9537	0.9932	14	11	0	1.27273	0
16883-48-0	0.743	0.8235	16	8	0	2	0
16939-57-4	0.9286	1.0833	10	10	0	1	0
1694-31-1	0.9756	1.1412	14	8	3	1.75	0.375
16957-70-3	0.9751	1.1366	10	6	2	1.66667	0.333333
17015-11-1	0.8182	0.8782	14	6	1	2.33333	0.166667
17071-47-5	0.763	0.8658	18	8	1	2.25	0.125
17094-21-2	1.0217	1.2446	10	6	3	1.66667	0.5
17094-34-7	0.97	1.1065	16	9	3	1.77778	0.333333
17301-94-9	0.7323	0.7889	22	10	0	2.2	0
17312-63-9	0.7635	0.7965	28	13	0	2.15385	0
1731-84-6	0.8799	0.9647	20	10	2	2	0.2
1732-08-7	1.0625	1.1779	16	9	4	1.77778	0.444444
1732-09-8	1.0217	1.1438	18	10	4	1.8	0.4
1732-10-1	1.0082	1.1157	20	11	4	1.81818	0.363636
17348-59-3	0.7365	0.8712	16	7	1	2.28571	0.142857
17356-19-3	0.962	1.0664	10	7	1	1.42857	0.142857
1745-81-9	1.0246	1.1438	10	9	1	1.11111	0.111111
1746-11-8	1.061	1.1438	10	9	1	1.11111	0.111111
1746-13-0	0.9811	1.1438	10	9	1	1.11111	0.111111
1746-23-2	0.89	0.9756	16	12	0	1.33333	0
1755-01-7	0.9302	1.0154	12	10	0	1.2	0
1758-33-4	0.8226	0.9979	8	4	1	2	0.25
1758-88-9	0.8732	0.9571	14	10	0	1.4	0
1759-53-1	1.0885	1.2971	6	4	2	1.5	0.5
1759-58-6	0.7443	0.8235	14	7	0	2	0
1759-81-5	0.7634	0.8913	10	6	0	1.66667	0
17679-92-4	0.7749	0.931	12	8	0	1.5	0
17696-37-6	0.939	0.9992	18	12	1	1.5	0.0833333
1781-78-8	0.868	0.931	12	8	0	1.5	0
17831-71-9	1.125	1.274	22	14	7	1.57143	0.5
17851-27-3	0.883	0.9427	16	11	0	1.45455	0
1792-81-0	1.0297	1.0517	12	6	2	2	0.333333
1795-15-9	0.8138	0.8235	28	14	0	2	0
1795-16-0	0.8186	0.8235	32	16	0	2	0
1795-17-1	0.8223	0.8235	36	18	0	2	0
1795-18-2	0.8254	0.8235	40	20	0	2	0
1795-20-6	0.8048	0.8235	26	13	0	2	0
17952-11-3	0.7622	0.8712	16	7	1	2.28571	0.142857
1795-21-7	0.811	0.8235	30	15	0	2	0
180-43-8	0.8783	0.8588	20	11	0	1.81818	0
1806-29-7	1.342	1.3071	10	12	2	0.833333	0.166667
1817-57-8	1.0215	1.2615	8	10	1	0.8	0.1
1818-07-1	0.9131	0.971	22	14	1	1.57143	0.0714286
1820-09-3	0.9657	0.9861	16	10	1	1.6	0.1
1821-02-9	1.097	1.3265	8	5	3	1.6	0.6
1830-54-2	1.185	1.453	10	7	5	1.42857	0.714286
18309-32-5	0.9978	1.0406	14	10	1	1.4	0.1
18362-97-5	0.8579	0.9979	16	8	2	2	0.25
1838-59-1	0.946	1.2971	6	4	2	1.5	0.5
1838-73-9	0.8329	0.8658	18	8	1	2.25	0.125
18444-79-6	1.0001	0.9948	22	15	1	1.46667	0.0666667
1845-30-3	0.9684	0.9861	16	10	1	1.6	0.1
18479-51-1	0.8695	0.8958	20	10	1	2	0.1
18479-57-7	0.8023	0.858	22	10	1	2.2	0.1
18492-37-0	0.9492	0.9861	16	10	1	1.6	0.1
1850-14-2	1.023	1.2186	12	5	4	2.4	0.8
1860-27-1	0.7594	0.8712	16	7	1	2.28571	0.142857
1871-52-9	0.8971	1	10	8	0	1.25	0
18720-65-5	0.8425	0.8658	18	8	1	2.25	0.125
1879-09-0	0.917	0.9992	18	12	1	1.5	0.0833333
18794-84-8	0.8363	0.9067	24	15	0	1.6	0
18854-56-3	0.8312	0.9462	18	8	2	2.25	0.25
1896-62-4	1.0097	1.176	10	10	1	1	0.1
191-07-1	1.371	1.3158	12	24	0	0.5	0
1921-70-6	0.7791	0.8048	40	19	0	2.10526	0
19269-28-4	0.8203	0.9257	14	7	1	2	0.142857
19317-11-4	0.893	0.9601	24	15	1	1.6	0.0666667
19329-89-6	0.9589	1.0778	16	8	3	2	0.375
1937-54-8	0.87	0.9456	22	13	1	1.69231	0.0769231
1937-62-8	0.873	0.9213	36	19	2	1.89474	0.105263
19398-77-7	0.7472	0.7889	22	10	0	2.2	0
1942-45-6	0.7509	0.873	14	8	0	1.75	0
1942-46-7	0.769	0.8625	18	10	0	1.8	0
19438-10-9	1.1528	1.4016	8	8	3	1	0.375
19549-79-2	0.836	0.8615	20	9	1	2.22222	0.111111
19780-66-6	0.7262	0.8235	16	8	0	2	0
19819-98-8	1.016	1.0696	12	9	1	1.33333	0.111111
198-55-0	1.35	1.26	12	20	0	0.6	0
2021-28-5	1.0147	1.1462	14	11	2	1.27273	0.181818
20235-19-2	1.585	1.4184	10	5	5	2	1
20237-34-7	0.6995	0.8913	10	6	0	1.66667	0
2027-17-0	0.9753	1.0559	14	13	0	1.07692	0
20278-89-1	0.7519	0.7889	22	10	0	2.2	0
20281-83-8	0.8242	0.8782	14	6	1	2.33333	0.166667
20281-86-1	0.8159	0.8782	14	6	1	2.33333	0.166667
20281-91-8	0.8122	0.8782	14	6	1	2.33333	0.166667
2028-63-9	0.8618	1.1263	6	4	1	1.5	0.25
2029-94-9	1.01	1.2167	14	11	3	1.27273	0.272727
2039-93-2	0.887	1.0154	12	10	0	1.2	0
2040-95-1	0.7846	0.8235	18	9	0	2	0
2040-96-2	0.7763	0.8235	16	8	0	2	0
2043-61-0	0.9035	0.9898	12	7	1	1.71429	0.142857
2049-67-4	1.0496	1.2433	14	9	4	1.55556	0.444444
2049-80-1	1.0098	1.2005	16	10	4	1.6	0.4
2049-94-7	0.856	0.9427	16	11	0	1.45455	0
2049-95-8	0.8748	0.9427	16	11	0	1.45455	0
2050-01-03	0.8627	0.9795	18	9	2	2	0.222222
2050-08-0	1.064	1.1788	16	12	3	1.33333	0.25
2050-24-0	0.8748	0.9427	16	11	0	1.45455	0
2050-46-6	1.0075	1.1194	14	10	2	1.4	0.2
2050-60-4	0.9873	1.1438	18	10	4	1.8	0.4
2051-30-1	0.7313	0.7889	22	10	0	2.2	0
2051-31-2	0.8261	0.858	22	10	1	2.2	0.1
2051-49-2	0.924	1.0366	22	12	3	1.83333	0.25
2051-78-7	0.9017	1.0912	12	7	2	1.71429	0.285714
2052-14-4	1.0728	1.2167	14	11	3	1.27273	0.272727
2052-15-5	0.9735	1.1065	16	9	3	1.77778	0.333333
2055-40-5	0.885	0.9932	14	11	0	1.27273	0
206-44-0	1.252	1.2469	10	16	0	0.625	0
2065-23-8	1.1493	1.3232	10	9	3	1.11111	0.333333
20739-58-6	0.8805	0.9681	14	8	1	1.75	0.125
2078-54-8	0.955	0.9992	18	12	1	1.5	0.0833333
2082-59-9	0.924	1.0786	18	10	3	1.8	0.3
2082-81-7	1.025	1.1857	18	12	4	1.5	0.333333
2085-88-3	1.0228	1.1438	10	9	1	1.11111	0.111111
208-96-8	0.8987	1.2258	8	12	0	0.666667	0
2100-17-6	0.852	1.0613	8	5	1	1.6	0.2
21020-27-9	0.7112	0.8913	10	6	0	1.66667	0
21129-27-1	0.9	0.8958	20	10	1	2	0.1
2131-18-2	0.8548	0.8807	36	21	0	1.71429	0
21370-71-8	0.986	0.9861	16	10	1	1.6	0.1
2142-73-6	0.9963	1.1032	12	10	1	1.2	0.1
2146-38-5	0.7936	0.8807	12	7	0	1.71429	0
2155-30-8	1.0928	1.2927	8	4	3	2	0.75
21564-91-0	0.941	0.9756	16	12	0	1.33333	0
2156-97-0	0.8727	0.9475	28	15	2	1.86667	0.133333
21570-35-4	0.8207	0.8658	18	8	1	2.25	0.125
2163-42-0	1.015	1.0429	10	4	2	2.5	0.5
2163-48-6	0.989	1.1438	18	10	4	1.8	0.4
2167-39-7	0.841	0.9979	8	4	1	2	0.25
2173-56-0	0.8638	0.9647	20	10	2	2	0.2
2175-91-9	0.881	1	10	8	0	1.25	0
2177-47-1	0.974	1.0833	10	10	0	1	0
218-01-9	1.274	1.2258	12	18	0	0.666667	0
2189-60-8	0.8562	0.9135	22	14	0	1.57143	0
2198-61-0	0.861	0.9524	22	11	2	2	0.181818
22029-76-1	0.9243	0.9456	22	13	1	1.69231	0.0769231
2203-80-7	0.7274	0.8807	12	7	0	1.71429	0
2207-01-04	0.7963	0.8235	16	8	0	2	0
2207-03-06	0.79	0.8235	16	8	0	2	0
2207-04-07	0.77	0.8235	16	8	0	2	0
2210-28-8	0.9022	1.0912	12	7	2	1.71429	0.285714
22104-78-5	0.85	0.9133	16	8	1	2	0.125
2210-79-9	1.0884	1.1858	12	10	2	1.2	0.2
2213-23-2	0.7115	0.7853	20	9	0	2.22222	0
2213-32-3	0.6943	0.8235	14	7	0	2	0
22144-60-1	0.974	1.0406	14	10	1	1.4	0.1
22160-39-0	0.923	1.0517	12	6	2	2	0.333333
22160-40-3	0.9262	1.0517	12	6	2	2	0.333333
2216-30-0	0.7198	0.7853	20	9	0	2.22222	0
2216-32-2	0.7241	0.7853	20	9	0	2.22222	0
2216-33-3	0.717	0.7853	20	9	0	2.22222	0
2216-34-4	0.716	0.7853	20	9	0	2.22222	0
2216-51-5	0.903	0.8958	20	10	1	2	0.1
2216-69-5	1.0963	1.2047	10	11	1	0.909091	0.0909091
2216-94-6	1.055	1.286	10	11	2	0.909091	0.181818
2219-82-1	0.924	1.0177	16	11	1	1.45455	0.0909091
2221-95-6	0.938	0.8647	34	19	0	1.78947	0
2230-70-8	0.902	0.9514	16	9	1	1.77778	0.111111
2238-07-05	1.1195	1.2446	10	6	3	1.66667	0.5
2243-35-8	1.1169	1.3439	10	10	3	1	0.3
2243-42-7	1.1553	1.3946	10	13	3	0.769231	0.230769
2243-98-3	0.7728	0.8588	20	11	0	1.81818	0
2244-16-8	0.965	1.0406	14	10	1	1.4	0.1
22717-57-3	1.1673	1.3232	10	9	3	1.11111	0.333333
2274-11-05	1.0935	1.3866	10	8	4	1.25	0.5
2288-18-8	0.925	1.0833	10	10	0	1	0
2306-88-9	0.8554	0.9133	32	16	2	2	0.125
2313-65-7	0.822	0.8712	16	7	1	2.28571	0.142857
2315-68-6	1.023	1.1858	12	10	2	1.2	0.2
2328-24-7	1.1	1.2366	10	9	2	1.11111	0.222222
23287-26-5	1.1683	1.3232	10	9	3	1.11111	0.333333
2344-70-9	0.9899	1.0406	14	10	1	1.4	0.1
2345-26-8	0.8997	0.9898	24	14	2	1.71429	0.142857
2345-28-0	0.8182	0.8721	30	15	1	2	0.0666667
23511-70-8	1.0388	1.1788	16	12	3	1.33333	0.25
23580-51-0	0.8547	0.9514	16	9	1	1.77778	0.111111
2358-84-1	1.0821	1.2426	18	12	5	1.5	0.416667
23783-42-8	0.987	1.132	20	9	5	2.22222	0.555556
2381-31-9	1.231	1.1921	14	19	0	0.736842	0
2388-14-9	0.8936	0.9756	16	12	0	1.33333	0
2396-63-6	0.8164	1.0337	8	7	0	1.14286	0
2396-78-3	0.9132	1.0912	12	7	2	1.71429	0.285714
2396-83-0	0.8957	1.0573	14	8	2	1.75	0.25
2396-84-1	0.9506	1.1263	12	8	2	1.5	0.25
2399-48-6	1.061	1.2145	12	8	3	1.5	0.375
2402-06-04	0.6648	0.8235	10	5	0	2	0
2408-20-0	0.914	1.1366	10	6	2	1.66667	0.333333
2408-37-9	0.9043	0.9514	16	9	1	1.77778	0.111111
2409-52-1	1.0467	1.2433	14	9	4	1.55556	0.444444
2409-55-4	0.9247	1.0177	16	11	1	1.45455	0.0909091
2412-73-9	1.0429	1.1378	16	13	2	1.23077	0.153846
2426-02-0	1.2	1.4016	8	8	3	1	0.375
2426-08-06	0.918	1.0212	14	7	2	2	0.285714
2432-63-5	1.0245	1.2005	16	10	4	1.6	0.4
2432-87-3	0.9074	0.9496	50	26	4	1.92308	0.153846
2436-90-0	0.7601	0.8625	18	10	0	1.8	0
2437-56-1	0.7658	0.8235	26	13	0	2	0
2438-12-02	0.9337	0.9382	18	10	1	1.8	0.1
24393-70-2	1.1	0.9382	18	10	1	1.8	0.1
2445-76-3	0.8698	0.9795	18	9	2	2	0.222222
2455-24-5	1.04	1.1688	14	9	3	1.55556	0.333333
2456-27-1	0.81	0.8434	38	18	1	2.11111	0.0555556
2456-28-2	0.8187	0.8415	42	20	1	2.1	0.05
2459-10-01	1.261	1.492	12	12	6	1	0.5
2459-24-7	1.129	1.3071	10	12	2	0.833333	0.166667
2462-94-4	0.8826	0.9163	38	20	2	1.9	0.1
2463-63-0	0.864	0.9898	12	7	1	1.71429	0.142857
2467-02-09	1.28	1.2555	12	13	2	0.923077	0.153846
2495-25-2	0.881	0.9328	32	17	2	1.88235	0.117647
2495-27-4	0.87	0.9163	38	20	2	1.9	0.1
2495-35-4	1.0573	1.2627	10	10	2	1	0.2
24965-84-2	0.925	0.9898	12	7	1	1.71429	0.142857
2497-18-9	0.898	1.0573	14	8	2	1.75	0.25
2497-21-4	0.8559	1.0192	10	6	1	1.66667	0.166667
2499-59-4	0.881	0.993	20	11	2	1.81818	0.181818
2499-95-8	0.878	1.0311	16	9	2	1.77778	0.222222
25144-05-2	0.9379	0.9421	12	6	1	2	0.166667
2516-33-8	0.911	0.9979	8	4	1	2	0.25
2523-37-7	1.0263	1.1392	12	14	0	0.857143	0
25265-71-8	1.0206	1.0767	14	6	3	2.33333	0.5
25312-34-9	0.9189	0.9456	22	13	1	1.69231	0.0769231
2532-58-3	0.7402	0.8235	14	7	0	2	0
254-04-6	1.0993	1.2319	8	9	1	0.888889	0.111111
25414-22-6	1.0646	1.337	6	5	2	1.2	0.4
25415-67-2	0.8705	0.9979	16	8	2	2	0.25
2548-87-0	0.846	0.9681	14	8	1	1.75	0.125
2550-26-7	0.9849	1.1032	12	10	1	1.2	0.1
2555-49-9	1.0958	1.2636	12	10	3	1.2	0.3
2568-33-4	0.9448	1.0068	12	5	2	2.4	0.4
2568-90-3	0.8339	0.934	20	9	2	2.22222	0.222222
2579-22-8	1.0622	1.3381	6	9	1	0.666667	0.111111
2586-89-2	0.7336	0.8807	12	7	0	1.71429	0
26002-80-2	1.061	1.1534	26	23	3	1.13043	0.130435
2612-46-6	0.7175	0.9756	8	6	0	1.33333	0
2613-66-3	0.7724	0.8235	16	8	0	2	0
26171-83-5	1.0024	1.0429	10	4	2	2.5	0.5
26186-02-7	0.7842	0.8531	24	13	0	1.84615	0
2622-21-1	0.8623	0.931	12	8	0	1.5	0
2623-23-6	0.9244	0.9787	22	12	2	1.83333	0.166667
2639-63-6	0.8652	0.9647	20	10	2	2	0.2
26655-34-5	1.562	1.4184	12	6	6	2	1
26761-40-0	0.966	1.0077	46	28	4	1.64286	0.142857
2676-33-7	1.0328	1.2109	10	5	3	2	0.6
2678-54-8	0.7932	1.0517	12	6	2	2	0.333333
2679-87-0	0.7503	0.8782	14	6	1	2.33333	0.166667
2694-54-4	1.164	1.3699	18	18	6	1	0.333333
271-89-6	1.0913	1.3089	6	8	1	0.75	0.125
2738-19-4	0.7038	0.8235	14	7	0	2	0
274-09-9	1.064	1.3975	6	7	2	0.857143	0.285714
2741-16-4	0.9408	1.0696	12	9	1	1.33333	0.111111
2758-18-1	0.9712	1.1143	8	6	1	1.33333	0.166667
2765-18-6	0.9897	1.0559	14	13	0	1.07692	0
2785-89-9	1.0931	1.1577	12	9	2	1.33333	0.222222
2791-29-9	0.8542	0.8819	38	18	2	2.11111	0.111111
2798-73-4	0.906	1.1858	6	5	1	1.2	0.2
28056-54-4	0.877	0.9681	14	8	1	1.75	0.125
2806-85-1	0.9165	1.0932	10	5	2	2	0.4
2807-54-7	1.0768	1.337	12	10	4	1.2	0.4
2808-76-6	0.799	0.873	14	8	0	1.75	0
2809-64-5	0.972	0.9932	14	11	0	1.27273	0
2809-67-8	0.7596	0.873	14	8	0	1.75	0
281-23-2	1.07	0.9067	16	10	0	1.6	0
2816-57-1	0.925	0.9681	14	8	1	1.75	0.125
2819-48-9	0.8361	0.931	12	8	0	1.5	0
28467-92-7	1.0201	1.1335	12	11	1	1.09091	0.0909091
285-67-6	0.964	1.0613	8	5	1	1.6	0.2
286-08-8	0.853	0.8807	12	7	0	1.71429	0
286-20-4	0.9663	1.0192	10	6	1	1.66667	0.166667
2867-05-02	0.8301	0.9067	16	10	0	1.6	0
2868-37-3	0.9848	1.2005	8	5	2	1.6	0.4
2870-04-04	0.8864	0.9571	14	10	0	1.4	0
287-23-0	0.7038	0.8235	8	4	0	2	0
2874-74-0	0.89	0.9333	26	13	2	2	0.153846
287-92-3	0.7457	0.8235	10	5	0	2	0
2892-18-4	0.9509	1.0734	16	13	1	1.23077	0.0769231
2915-53-9	0.94	1.0101	36	20	4	1.8	0.2
291-64-5	0.8098	0.8235	14	7	0	2	0
2919-23-5	0.9218	0.9979	8	4	1	2	0.25
2922-51-2	0.8049	0.8665	34	17	1	2	0.0588235
292-64-8	0.8349	0.8235	16	8	0	2	0
2935-44-6	0.961	0.9809	14	6	2	2.33333	0.333333
293-55-0	0.8463	0.8235	18	9	0	2	0
293-96-9	0.8538	0.8235	20	10	0	2	0
294-62-2	0.82	0.8235	24	12	0	2	0
295-48-7	0.8364	0.8235	30	15	0	2	0
29606-79-9	0.9198	0.9861	16	10	1	1.6	0.1
2979-19-3	0.909	0.9681	14	8	1	1.75	0.125
2980-71-4	0.7412	0.8235	20	10	0	2	0
2983-37-1	0.8586	0.9647	20	10	2	2	0.2
29943-42-8	1.084	1.2005	8	5	2	1.6	0.4
29964-84-9	0.876	0.9564	26	14	2	1.85714	0.142857
3002-24-2	0.959	1.1366	10	6	2	1.66667	0.333333
300-57-2	0.892	1.0442	10	9	0	1.11111	0
3008-39-7	1.0583	1.1743	10	7	2	1.42857	0.285714
301-00-8	0.895	0.9691	32	19	2	1.68421	0.105263
3016-19-1	0.8118	0.9067	16	10	0	1.6	0
3031-66-1	1.018	1.1366	10	6	2	1.66667	0.333333
3031-73-0	1.9967	1.3598	4	1	2	4	2
3031-74-1	0.9332	1.1855	6	2	2	3	1
303-38-8	1.542	1.6109	6	7	4	0.857143	0.571429
3036-66-6	0.8296	1.0613	8	5	1	1.6	0.2
3048-64-4	0.841	0.9756	12	9	0	1.33333	0
3054-95-3	0.8543	1.0212	14	7	2	2	0.285714
3066-71-5	1.0275	1.0899	14	9	2	1.55556	0.222222
3068-00-6	1.18	1.1719	10	4	3	2.5	0.75
30685-95-1	0.9298	0.9839	20	13	1	1.53846	0.0769231
3068-88-0	1.0555	1.2971	6	4	2	1.5	0.5
3073-66-3	0.7749	0.8235	18	9	0	2	0
3073-92-5	0.7772	0.8712	16	7	1	2.28571	0.142857
3074-71-3	0.726	0.7853	20	9	0	2.22222	0
3074-75-7	0.7195	0.7853	20	9	0	2.22222	0
3074-76-8	0.7371	0.7853	20	9	0	2.22222	0
3074-77-9	0.742	0.7853	20	9	0	2.22222	0
3076-04-08	0.88	0.9397	30	16	2	1.875	0.125
3101-60-8	1.036	1.0882	18	13	2	1.38462	0.153846
3102-33-8	0.8624	1.0613	8	5	1	1.6	0.2
3121-61-7	1.012	1.2446	10	6	3	1.66667	0.5
3128-06-01	1.09	1.2446	10	6	3	1.66667	0.5
31367-46-1	0.8177	0.8658	18	8	1	2.25	0.125
3152-68-9	0.8697	1.1335	12	11	1	1.09091	0.0909091
3174-74-1	0.94	1.0613	8	5	1	1.6	0.2
3178-22-1	0.8127	0.8235	20	10	0	2	0
3178-29-8	0.7321	0.7889	22	10	0	2.2	0
3180-09-04	0.975	1.0406	14	10	1	1.4	0.1
3194-15-8	1.0626	1.2744	8	7	2	1.14286	0.285714
3208-16-0	0.9018	1.1143	8	6	1	1.33333	0.166667
3221-61-2	0.7095	0.7853	20	9	0	2.22222	0
3234-28-4	0.845	0.8755	28	14	1	2	0.0714286
32360-05-7	0.88	0.9079	42	22	2	1.90909	0.0909091
3238-40-2	1.74	1.8852	4	6	5	0.666667	0.833333
3240-09-03	0.846	0.9898	12	7	1	1.71429	0.142857
32449-92-6	1.76	1.6464	8	6	6	1.33333	1
32665-23-9	0.8538	0.9979	16	8	2	2	0.25
3289-28-9	0.9362	1.0311	16	9	2	1.77778	0.222222
3319-15-1	1.0794	1.1577	12	9	2	1.33333	0.222222
332-77-4	1.073	1.2446	10	6	3	1.66667	0.5
3329-48-4	0.8382	0.9133	16	8	1	2	0.125
3329-56-4	0.82	1.0192	10	6	1	1.66667	0.166667
3338-55-4	0.799	0.9067	16	10	0	1.6	0
334-48-5	0.8858	0.9647	20	10	2	2	0.2
3350-30-9	0.956	0.9514	16	9	1	1.77778	0.111111
33880-83-0	0.8749	0.9067	24	15	0	1.6	0
3391-86-4	0.8395	0.9133	16	8	1	2	0.125
3400-45-1	1.0527	1.1366	10	6	2	1.66667	0.333333
3404-61-3	0.6871	0.8235	14	7	0	2	0
3404-67-9	0.725	0.8235	16	8	0	2	0
3404-71-5	0.7079	0.8235	14	7	0	2	0
3404-72-6	0.7051	0.8235	14	7	0	2	0
3404-73-7	0.6974	0.8235	14	7	0	2	0
3404-78-2	0.7182	0.8235	16	8	0	2	0
3437-89-6	1.0005	1.1002	14	12	1	1.16667	0.0833333
3452-07-01	0.7882	0.8235	40	20	0	2	0
3452-97-9	0.8236	0.8615	20	9	1	2.22222	0.111111
3454-07-07	0.8884	1.0154	12	10	0	1.2	0
3458-28-4	1.539	1.4184	12	6	6	2	1
34713-94-5	0.8152	0.8875	12	5	1	2.4	0.2
34885-03-5	0.9074	0.9133	16	8	1	2	0.125
3522-94-9	0.7072	0.7853	20	9	0	2.22222	0
3524-68-3	1.18	1.373	18	14	7	1.28571	0.5
3524-73-0	0.6877	0.8235	14	7	0	2	0
3524-75-2	0.793	0.873	14	8	0	1.75	0
35608-64-1	1.017	1.1533	12	6	3	2	0.5
3586-14-9	1.051	1.1859	12	13	1	0.923077	0.0769231
3588-30-5	0.8272	1.0613	8	5	1	1.6	0.2
3637-01-02	1.009	1.1032	12	10	1	1.2	0.1
3637-61-4	0.9332	0.9421	12	6	1	2	0.166667
36383-15-0	0.8621	0.9571	14	10	0	1.4	0
3638-35-5	0.6936	0.8235	12	6	0	2	0
3658-79-5	0.829	0.934	20	9	2	2.22222	0.222222
36653-82-4	0.8187	0.8457	34	16	1	2.125	0.0625
36701-01-6	1.0284	1.1938	14	10	3	1.4	0.3
3683-19-0	0.6952	0.8235	14	7	0	2	0
3710-30-3	0.734	0.873	14	8	0	1.75	0
3721-95-7	1.0599	1.2005	8	5	2	1.6	0.4
3726-45-2	0.8219	0.8235	20	10	0	2	0
3741-00-2	0.7912	0.8235	20	10	0	2	0
3742-34-5	0.7834	0.8807	12	7	0	1.71429	0
3744-02-03	0.8411	1.0192	10	6	1	1.66667	0.166667
3748-13-8	0.925	1.026	14	12	0	1.16667	0
37674-63-8	0.966	1.1366	10	6	2	1.66667	0.333333
3769-23-1	0.6942	0.8235	14	7	0	2	0
3779-29-1	1.0456	1.2005	16	10	4	1.6	0.4
3779-61-1	0.799	0.9067	16	10	0	1.6	0
3788-32-7	0.7769	0.8235	18	9	0	2	0
3790-71-4	0.8908	0.9283	26	15	1	1.73333	0.0666667
3810-26-2	0.9711	1.2047	10	11	1	0.909091	0.0909091
3840-31-1	1.1427	1.2644	14	10	4	1.4	0.4
3848-24-6	0.934	1.1366	10	6	2	1.66667	0.333333
3852-09-03	1.0139	1.2109	10	5	3	2	0.6
3856-25-5	0.8996	0.9067	24	15	0	1.6	0
3857-25-8	1.0769	1.2403	8	6	2	1.33333	0.333333
38651-65-9	0.9807	1.0062	14	9	1	1.55556	0.111111
3875-51-2	0.7765	0.8235	16	8	0	2	0
3899-36-3	0.705	0.8235	14	7	0	2	0
39029-41-9	0.9182	0.9067	24	15	0	1.6	0
3910-35-8	1.0009	1.0442	20	18	0	1.11111	0
3913-02-08	0.891	0.8526	26	12	1	2.16667	0.0833333
3917-15-5	0.79	1.0613	8	5	1	1.6	0.2
3938-95-2	0.856	1.0212	14	7	2	2	0.285714
3944-36-3	0.879	0.9809	14	6	2	2.33333	0.333333
39515-51-0	1.147	1.3262	10	13	2	0.769231	0.153846
39589-98-5	1.164	1.2836	14	11	4	1.27273	0.363636
3970-62-5	0.8253	0.8712	16	7	1	2.28571	0.142857
4016-11-09	0.97	1.0932	10	5	2	2	0.4
4016-14-2	0.9186	1.0517	12	6	2	2	0.333333
4032-86-4	0.7254	0.7853	20	9	0	2.22222	0
4032-94-4	0.7226	0.7889	22	10	0	2.2	0
4038-04-04	0.6917	0.8235	14	7	0	2	0
4043-71-4	1.1224	1.2627	10	10	2	1	0.2
4049-81-4	0.7153	0.8807	12	7	0	1.71429	0
4050-45-7	0.6733	0.8235	12	6	0	2	0
4054-38-0	0.868	0.9495	10	7	0	1.42857	0
40596-69-8	0.926	0.9827	34	19	3	1.78947	0.157895
4065-80-9	0.955	0.9898	12	7	1	1.71429	0.142857
4074-43-5	0.974	1.0406	14	10	1	1.4	0.1
4074-88-8	1.111	1.3313	14	10	5	1.4	0.5
4079-52-1	1.0897	1.2366	10	9	2	1.11111	0.222222
4088-60-2	0.8662	0.9979	8	4	1	2	0.25
4100-80-5	1.22	1.4719	6	5	3	1.2	0.6
41096-46-2	0.8955	0.9592	30	17	2	1.76471	0.117647
4117-15-1	0.8182	0.9427	16	11	0	1.45455	0
4127-45-1	0.6897	0.8235	12	6	0	2	0
4128-31-8	0.8193	0.8658	18	8	1	2.25	0.125
4169-04-04	0.9801	1.1577	12	9	2	1.33333	0.222222
4179-19-5	1.0478	1.1577	12	9	2	1.33333	0.222222
4180-23-8	0.9882	1.1032	12	10	1	1.2	0.1
4181-95-7	0.8171	0.8145	82	40	0	2.05	0
4187-87-5	1.0655	1.2319	8	9	1	0.888889	0.111111
42027-23-6	0.9798	1.0068	12	5	2	2.4	0.4
4208-49-5	1.115	1.4016	8	8	3	1	0.375
4208-64-4	1.0739	1.2403	8	6	2	1.33333	0.333333
4219-24-3	0.964	1.1366	10	6	2	1.66667	0.333333
4221-98-1	0.8421	0.9067	16	10	0	1.6	0
4228-00-6	0.9354	1.0062	28	18	2	1.55556	0.111111
4255-62-3	0.932	0.9681	14	8	1	1.75	0.125
42569-16-4	0.8328	0.9647	10	5	1	2	0.2
4259-00-1	0.766	0.8235	16	8	0	2	0
4265-25-2	1.054	1.2319	8	9	1	0.888889	0.111111
4279-76-9	1.0614	1.3089	6	8	1	0.75	0.125
4292-75-5	0.8076	0.8235	24	12	0	2	0
4292-92-6	0.8037	0.8235	22	11	0	2	0
431-03-8	0.9808	1.2971	6	4	2	1.5	0.5
4313-03-05	0.881	1.0664	10	7	1	1.42857	0.142857
432-25-7	0.959	0.9861	16	10	1	1.6	0.1
4325-82-0	0.84	0.9421	12	6	1	2	0.166667
4341-76-8	0.9641	1.2403	8	6	2	1.33333	0.333333
4346-18-3	1.0382	1.1858	12	10	2	1.2	0.2
4351-54-6	1.0057	1.0912	12	7	2	1.71429	0.285714
4358-87-6	1.1756	1.3232	10	9	3	1.11111	0.333333
4393-06-0	1.0249	1.1438	10	9	1	1.11111	0.111111
4407-36-7	1.044	1.1438	10	9	1	1.11111	0.111111
4427-56-9	0.991	1.0406	14	10	1	1.4	0.1
4437-22-3	1.1405	1.3439	10	10	3	1	0.3
4437-51-8	0.941	1.1366	10	6	2	1.66667	0.333333
4439-24-1	0.89	0.9809	14	6	2	2.33333	0.333333
4442-79-9	0.9229	0.9133	16	8	1	2	0.125
4445-06-01	0.83	0.8235	48	24	0	2	0
4445-07-02	0.85	0.873	42	24	0	1.75	0
4447-60-3	0.8621	0.9873	22	10	3	2.2	0.3
4454-05-01	1.006	1.1366	10	6	2	1.66667	0.333333
4457-00-5	0.7965	0.8235	22	11	0	2	0
447-53-0	0.9974	1.0833	10	10	0	1	0
4482-75-1	1.546	1.4271	22	12	11	1.83333	0.916667
44914-03-6	0.8936	1.0573	14	8	2	1.75	0.25
4493-42-9	0.9128	1.0382	18	11	2	1.63636	0.181818
4510-34-3	1.044	1.1438	10	9	1	1.11111	0.111111
451-40-1	1.201	1.2088	12	14	1	0.857143	0.0714286
4516-69-2	0.7439	0.8235	16	8	0	2	0
452-86-8	1.1287	1.2744	8	7	2	1.14286	0.285714
453-20-3	1.09	1.1533	8	4	2	2	0.5
4536-23-6	0.918	1.0548	13	7	2	1.85714	0.285714
4549-74-0	0.73	0.8913	10	6	0	1.66667	0
458-36-6	1.1562	1.3439	10	10	3	1	0.3
4588-18-5	0.7343	0.8235	18	9	0	2	0
460-12-8	0.7364	1.3158	2	4	0	0.5	0
4606-07-09	0.9608	1.1366	10	6	2	1.66667	0.333333
462-18-0	0.825	0.8794	26	13	1	2	0.0769231
462-95-3	0.8319	1.0068	12	5	2	2.4	0.4
4630-82-4	0.9954	1.0573	14	8	2	1.75	0.25
463-49-0	0.584	0.9756	4	3	0	1.33333	0
463-82-1	0.5852	0.7579	12	5	0	2.4	0
464-06-2	0.6901	0.7752	16	7	0	2.28571	0
464-48-2	0.9853	0.9861	16	10	1	1.6	0.1
464-49-3	0.99	0.9861	16	10	1	1.6	0.1
4645-15-2	0.9227	0.9185	22	12	1	1.83333	0.0833333
4654-26-6	1.21	1.0411	38	24	4	1.58333	0.166667
4694-12-06	0.8785	0.9681	14	8	1	1.75	0.125
470-40-6	0.932	0.9067	24	15	0	1.6	0
470-67-7	0.8997	0.9382	18	10	1	1.8	0.1
470-82-6	0.9267	0.9382	18	10	1	1.8	0.1
470-99-5	0.914	0.9514	16	9	1	1.77778	0.111111
471-16-9	0.9488	0.9861	16	10	1	1.6	0.1
471-25-0	1.138	1.7812	2	3	2	0.666667	0.666667
4727-17-7	0.93	0.8721	30	15	1	2	0.0666667
4730-22-7	0.8218	0.8658	18	8	1	2.25	0.125
4744-08-05	0.825	0.9614	16	7	2	2.28571	0.285714
4744-10-09	0.8648	1.0068	12	5	2	2.4	0.4
4747-15-3	0.9894	1.1438	10	9	1	1.11111	0.111111
4748-78-1	0.979	1.1438	10	9	1	1.11111	0.111111
475-03-6	0.9303	0.9613	18	13	0	1.38462	0
475-20-7	0.9319	0.9067	24	15	0	1.6	0
4771-80-6	1.082	1.1743	10	7	2	1.42857	0.285714
4798-44-1	0.834	0.9421	12	6	1	2	0.166667
4806-61-5	0.7284	0.8235	12	6	0	2	0
481-06-1	1.59	1.1858	18	15	3	1.2	0.2
481-20-9	0.9119	0.8671	48	27	0	1.77778	0
481-21-0	0.909	0.8671	48	27	0	1.77778	0
481-26-5	1.032	0.8807	36	21	0	1.71429	0
48145-04-6	1.09	1.2847	12	11	3	1.09091	0.272727
481-74-3	0.92	1.4802	10	15	4	0.666667	0.266667
483-65-8	1.035	1.0833	18	18	0	1	0
483-76-1	0.916	0.9067	24	15	0	1.6	0
483-78-3	0.9667	1.0154	18	15	0	1.2	0
4839-46-7	1.4278	1.2739	12	7	4	1.71429	0.571429
484-31-1	1.1598	1.3013	14	12	4	1.16667	0.333333
4850-28-6	0.7592	0.8235	16	8	0	2	0
486-25-9	1.13	1.3319	8	13	1	0.615385	0.0769231
487-68-3	1.0154	1.1032	12	10	1	1.2	0.1
488-10-8	0.9437	1.0177	16	11	1	1.45455	0.0909091
488-23-3	0.9052	0.9571	14	10	0	1.4	0
4884-24-6	0.9745	0.9861	16	10	1	1.6	0.1
4884-25-7	0.9785	0.9382	18	10	1	1.8	0.1
488-73-3	1.5845	1.336	12	6	5	2	0.833333
4891-38-7	1.083	1.3525	8	10	2	0.8	0.2
489-84-9	0.973	1.0154	18	15	0	1.2	0
489-86-1	0.9074	0.9283	26	15	1	1.73333	0.0666667
4904-61-4	0.84	0.931	18	12	0	1.5	0
491-04-3	0.9119	0.9382	18	10	1	1.8	0.1
491-07-6	0.8995	0.9382	18	10	1	1.8	0.1
491-09-8	0.9774	1.0406	14	10	1	1.4	0.1
4911-55-1	0.7909	1.1636	4	5	0	0.8	0
4911-70-0	0.804	0.8712	16	7	1	2.28571	0.142857
4912-92-9	0.919	0.9932	14	11	0	1.27273	0
491-37-2	1.1291	1.3297	8	9	2	0.888889	0.222222
491-38-3	1.29	1.4413	6	9	2	0.666667	0.222222
4914-89-0	0.7079	0.8235	14	7	0	2	0
4914-91-4	0.7092	0.8235	14	7	0	2	0
4914-92-5	0.7124	0.8235	14	7	0	2	0
493-01-6	0.8965	0.8625	18	10	0	1.8	0
493-02-7	0.8659	0.8625	18	10	0	1.8	0
493-05-0	1.067	1.1438	10	9	1	1.11111	0.111111
493-08-3	1.072	1.1438	10	9	1	1.11111	0.111111
493-09-4	1.18	1.3039	8	8	2	1	0.25
494-90-6	0.972	1.0406	14	10	1	1.4	0.1
4949-44-4	1.012	1.1857	12	7	3	1.71429	0.428571
494-99-5	1.0509	1.1577	12	9	2	1.33333	0.222222
495-40-9	0.988	1.1032	12	10	1	1.2	0.1
495-41-0	1.025	1.176	10	10	1	1	0.1
495-45-4	1.108	1.1926	14	16	1	0.875	0.0625
495-61-4	0.8673	0.9067	24	15	0	1.6	0
496-10-6	0.876	0.8671	16	9	0	1.77778	0
496-11-7	0.9639	1.0442	10	9	0	1.11111	0
496-16-2	1.058	1.1982	8	8	1	1	0.125
496-77-5	0.9107	0.9979	16	8	2	2	0.25
497-03-0	0.871	1.0613	8	5	1	1.6	0.2
497-20-1	0.8241	1.0833	6	6	0	1	0
497-26-7	0.9811	1.1533	8	4	2	2	0.5
497-39-2	0.912	0.9601	24	15	1	1.6	0.0666667
498-15-7	0.8549	0.9067	16	10	0	1.6	0
498-23-7	1.617	1.5931	6	5	4	1.2	0.8
498-24-8	1.466	1.5931	6	5	4	1.2	0.8
4984-01-04	0.7396	0.8235	20	10	0	2	0
498-60-2	1.11	1.5166	4	5	2	0.8	0.4
4986-89-4	1.185	1.3957	20	17	8	1.17647	0.470588
499-44-5	1.0606	1.1858	12	10	2	1.2	0.2
499-75-2	0.9772	1.0406	14	10	1	1.4	0.1
50-00-0	0.815	1.4184	2	1	1	2	1
50-03-3	1.289	1.168	32	23	6	1.3913	0.26087
501-52-0	1.0712	1.2366	10	9	2	1.11111	0.222222
501-65-5	0.9657	1.2027	10	14	0	0.714286	0
501-92-8	1.0203	1.1438	10	9	1	1.11111	0.111111
502-41-0	0.9554	0.9257	14	7	1	2	0.142857
502-42-1	0.9508	0.9898	12	7	1	1.71429	0.142857
502-44-3	1.0761	1.1366	10	6	2	1.66667	0.333333
502-47-6	0.9234	1.0101	18	10	2	1.8	0.2
502-49-8	0.9581	0.9681	14	8	1	1.75	0.125
502-61-4	0.841	0.9067	24	15	0	1.6	0
5026-76-6	0.7079	0.8235	16	8	0	2	0
50-27-1	1.27	1.1143	24	18	3	1.33333	0.166667
502-72-7	0.8895	0.8991	28	15	1	1.86667	0.0666667
502-99-8	0.8	0.9067	16	10	0	1.6	0
503-17-3	0.691	0.931	6	4	0	1.5	0
503-30-0	0.893	1.0517	6	3	1	2	0.333333
503-64-0	1.0267	1.2971	6	4	2	1.5	0.5
503-74-2	0.931	1.0932	10	5	2	2	0.4
503-93-5	0.949	1.0406	14	10	1	1.4	0.1
504-02-9	1.0861	1.2403	8	6	2	1.33333	0.333333
504-15-4	1.29	1.2744	8	7	2	1.14286	0.285714
504-20-1	0.885	1.0062	14	9	1	1.55556	0.111111
504-31-4	1.2	1.5166	4	5	2	0.8	0.4
504-53-0	0.793	0.8445	70	35	1	2	0.0285714
504-61-0	0.8521	0.9979	8	4	1	2	0.25
504-63-2	1.0538	1.0967	8	3	2	2.66667	0.666667
505-22-6	1.0286	1.1533	8	4	2	2	0.5
505-32-8	0.8519	0.8601	40	20	1	2	0.05
505-84-0	0.8345	0.9614	16	7	2	2.28571	0.285714
506-12-7	0.8532	0.9082	34	17	2	2	0.117647
506-23-0	0.9028	0.9778	30	18	2	1.66667	0.111111
50623-57-9	0.852	0.9333	26	13	2	2	0.153846
506-30-9	0.824	0.8958	40	20	2	2	0.1
506-32-1	0.9082	0.9861	32	20	2	1.6	0.1
506-33-2	0.8585	0.9079	42	22	2	1.90909	0.0909091
506-46-7	0.8198	0.8794	52	26	2	2	0.0769231
506-48-9	0.8191	0.8755	56	28	2	2	0.0714286
50-70-4	1.489	1.3294	14	6	6	2.33333	1
5076-20-0	0.8156	0.9421	12	6	1	2	0.166667
5077-67-8	1.0272	1.1533	8	4	2	2	0.5
50-81-7	1.65	1.6464	8	6	6	1.33333	1
50876-33-0	0.7469	0.8235	18	9	0	2	0
51-03-6	1.05	1.1128	30	19	5	1.57895	0.263158
512-13-0	0.9034	0.9382	18	10	1	1.8	0.1
512-69-6	1.465	1.4302	32	18	16	1.77778	0.888889
5131-66-8	0.882	0.9614	16	7	2	2.28571	0.285714
513-35-9	0.6623	0.8235	10	5	0	2	0
513-42-8	0.8515	0.9979	8	4	1	2	0.25
513-81-5	0.7222	0.8913	10	6	0	1.66667	0
5150-93-6	1.0732	1.2202	14	8	4	1.75	0.5
516-05-2	1.455	1.5818	6	4	4	1.5	1
5166-53-0	0.8549	0.9898	12	7	1	1.71429	0.142857
5171-84-6	0.7789	0.7889	22	10	0	2.2	0
517-23-7	1.1846	1.3552	8	6	3	1.33333	0.5
51756-08-2	0.995	1.1857	12	7	3	1.71429	0.428571
5194-50-3	0.7185	0.8913	10	6	0	1.66667	0
5194-51-4	0.7101	0.8913	10	6	0	1.66667	0
519-73-3	1.014	1.1455	16	19	0	0.842105	0
5205-34-5	0.824	0.858	22	10	1	2.2	0.1
52217-02-4	1.0044	1.1533	8	4	2	2	0.5
5223-59-6	0.9673	1.0396	18	16	0	1.125	0
523-47-7	0.923	0.9067	24	15	0	1.6	0
523-80-8	1.015	1.3013	14	12	4	1.16667	0.333333
52390-72-4	0.8167	0.8712	16	7	1	2.28571	0.142857
525-06-4	1.1107	1.2751	10	14	1	0.714286	0.0714286
526-73-8	0.8944	0.9756	12	9	0	1.33333	0
527-53-7	0.8903	0.9571	14	10	0	1.4	0
527-61-7	1.0479	1.3039	8	8	2	1	0.25
527-84-4	0.8766	0.9571	14	10	0	1.4	0
528-79-0	1.009	1.1143	16	12	2	1.33333	0.166667
52896-87-4	0.7354	0.7889	22	10	0	2.2	0
529-16-8	0.8698	0.9173	14	9	0	1.55556	0
529-20-4	1.0328	1.1982	8	8	1	1	0.125
5292-21-7	1.0423	1.0573	14	8	2	1.75	0.25
5292-53-5	1.1045	1.2744	16	14	4	1.14286	0.285714
529-33-9	1.0996	1.1032	12	10	1	1.2	0.1
529-34-0	1.0988	1.176	10	10	1	1	0.1
529-35-1	1.0556	1.1032	12	10	1	1.2	0.1
530-48-3	1.0232	1.1392	12	14	0	0.857143	0
530-93-8	1.1055	1.176	10	10	1	1	0.1
53-16-7	1.236	1.1052	22	18	2	1.22222	0.111111
53188-23-1	1.6	1.4184	12	6	6	2	1
532-34-3	1.057	1.1857	18	12	4	1.5	0.333333
5325-97-3	1.026	0.9894	18	14	0	1.28571	0
5328-01-08	1.06	1.161	12	12	1	1	0.0833333
533-18-6	1.0533	1.2366	10	9	2	1.11111	0.222222
5337-93-9	0.9926	1.1032	12	10	1	1.2	0.1
5340-36-3	0.8108	0.8615	20	9	1	2.22222	0.111111
534-15-6	0.8501	1.0429	10	4	2	2.5	0.5
534-22-5	0.9132	1.1858	6	5	1	1.2	0.2
53566-37-3	0.7378	0.8807	12	7	0	1.71429	0
535-77-3	0.861	0.9571	14	10	0	1.4	0
535-86-4	0.934	0.9861	16	10	1	1.6	0.1
536-50-5	0.9668	1.0696	12	9	1	1.33333	0.111111
536-60-7	0.9818	1.0406	14	10	1	1.4	0.1
536-66-3	1.162	1.1858	12	10	2	1.2	0.2
536-74-3	0.93	1.186	6	8	0	0.75	0
5368-81-0	1.131	1.3232	10	9	3	1.11111	0.333333
53778-43-1	0.6968	0.8235	12	6	0	2	0
538-23-8	0.954	1.0131	50	27	6	1.85185	0.222222
538-24-9	0.8986	0.9552	74	39	6	1.89744	0.153846
538-43-2	1.225	1.2403	12	9	3	1.33333	0.333333
538-44-3	0.9508	1.0734	16	13	1	1.23077	0.0769231
538-68-1	0.8585	0.9427	16	11	0	1.45455	0
538-86-3	0.9634	1.1076	10	8	1	1.25	0.125
538-93-2	0.8532	0.9571	14	10	0	1.4	0
5390-04-05	0.913	1.0613	8	5	1	1.6	0.2
5392-40-5	0.8888	0.9861	16	10	1	1.6	0.1
539-30-0	0.9478	1.0696	12	9	1	1.33333	0.111111
5394-83-2	1.186	1.2005	16	10	4	1.6	0.4
539-52-6	0.9017	1.0406	14	10	1	1.4	0.1
5396-38-3	0.9383	1.0177	16	11	1	1.45455	0.0909091
539-80-0	1.095	1.2748	6	7	1	0.857143	0.142857
539-82-2	0.877	1.0212	14	7	2	2	0.285714
539-88-8	1.0111	1.1857	12	7	3	1.71429	0.428571
539-90-2	0.8364	0.9979	16	8	2	2	0.25
539-92-4	0.9138	1.0517	18	9	3	2	0.333333
540-07-8	0.8612	0.9524	22	11	2	2	0.181818
540-08-9	0.814	0.8665	34	17	1	2	0.0588235
540-09-0	0.8086	0.8554	46	23	1	2	0.0434783
540-10-3	0.989	0.8691	64	32	2	2	0.0625
540-18-1	0.8713	0.9795	18	9	2	2	0.222222
540-42-1	0.888	1.0212	14	7	2	2	0.285714
540-47-6	0.81	0.9979	8	4	1	2	0.25
5406-12-02	0.999	1.1032	12	10	1	1.2	0.1
540-67-0	0.7251	0.921	8	3	1	2.66667	0.333333
540-84-1	0.6878	0.7808	18	8	0	2.25	0
540-88-5	0.8665	1.0517	12	6	2	2	0.333333
541-16-2	1.4184	1.1157	20	11	4	1.81818	0.363636
541-47-9	1.0062	1.2005	8	5	2	1.6	0.4
541-91-3	0.9221	0.8942	30	16	1	1.875	0.0625
542-08-5	0.9835	1.1857	12	7	3	1.71429	0.428571
542-10-9	1.07	1.3444	10	6	4	1.66667	0.666667
542-28-9	1.1082	1.2005	8	5	2	1.6	0.4
542-52-9	0.9251	1.0517	18	9	3	2	0.333333
542-55-2	0.8776	1.0932	10	5	2	2	0.4
542-59-6	1.108	1.2927	8	4	3	2	0.75
542-92-7	0.8021	1.0154	6	5	0	1.2	0
5432-85-9	0.9099	0.9514	16	9	1	1.77778	0.111111
543-75-9	1.0836	1.2971	6	4	2	1.5	0.5
544-01-4	0.7777	0.858	22	10	1	2.2	0.1
544-25-2	0.8875	1.0337	8	7	0	1.14286	0
544-35-4	0.8865	0.9382	36	20	2	1.8	0.1
544-63-8	0.8622	0.9257	28	14	2	2	0.142857
544-73-0	0.8839	0.9778	30	18	2	1.66667	0.111111
544-76-3	0.7701	0.8014	34	16	0	2.125	0
544-85-4	0.8124	0.8123	66	32	0	2.0625	0
5451-80-9	0.8623	0.9421	24	12	2	2	0.166667
5452-75-5	0.9537	1.0101	18	10	2	1.8	0.2
54532-97-7	0.9676	1.0396	18	16	0	1.125	0
5453-80-5	1.018	1.1076	10	8	1	1.25	0.125
5454-28-4	0.8638	0.9524	22	11	2	2	0.181818
5454-79-5	0.9155	0.9257	14	7	1	2	0.142857
54630-50-1	0.8174	0.8658	18	8	1	2.25	0.125
546-80-5	0.9109	0.9861	16	10	1	1.6	0.1
547-63-7	0.8906	1.0932	10	5	2	2	0.4
547-65-9	1.1206	1.337	6	5	2	1.2	0.4
5502-88-5	0.8457	0.8625	18	10	0	1.8	0
55066-53-0	0.918	0.952	38	20	3	1.9	0.15
5524-05-0	0.928	0.9861	16	10	1	1.6	0.1
552-41-0	1.3102	1.3232	10	9	3	1.11111	0.333333
55282-16-1	0.8058	0.8097	54	26	0	2.07692	0
55314-57-3	0.962	1.1743	10	7	2	1.42857	0.285714
55320-06-4	0.8116	0.8119	64	31	0	2.06452	0
553-86-6	1.2236	1.421	6	8	2	0.75	0.25
553-90-2	1.1716	1.5818	6	4	4	1.5	1
553-97-9	1.08	1.3975	6	7	2	0.857143	0.285714
554-12-1	0.915	1.1533	8	4	2	2	0.5
555-43-1	0.8559	0.9139	110	57	6	1.92982	0.105263
555-44-2	0.8752	0.9244	98	51	6	1.92157	0.117647
555-45-3	0.8848	0.9378	86	45	6	1.91111	0.133333
556-24-1	0.8808	1.0517	12	6	2	2	0.333333
556-82-1	0.848	0.9647	10	5	1	2	0.2
557-00-6	0.8617	0.9979	16	8	2	2	0.25
557-17-5	0.7356	0.9008	10	4	1	2.5	0.25
557-25-5	1.129	1.1947	14	7	4	2	0.571429
557-31-3	0.7651	0.9647	10	5	1	2	0.2
557-40-4	0.826	1.0192	10	6	1	1.66667	0.166667
557-59-5	0.8207	0.884	48	24	2	2	0.0833333
5582-82-1	0.8282	0.8658	18	8	1	2.25	0.125
558-30-5	0.8112	0.9979	8	4	1	2	0.25
558-37-2	0.6529	0.8235	12	6	0	2	0
558-43-0	1.0024	1.0429	10	4	2	2.5	0.5
560-21-4	0.7262	0.7808	18	8	0	2.25	0
560-23-6	0.7308	0.8235	16	8	0	2	0
5617-41-4	0.8109	0.8235	26	13	0	2	0
562-49-2	0.6936	0.7752	16	7	0	2.28571	0
562-74-3	0.926	0.9382	18	10	1	1.8	0.1
56298-90-9	0.8027	0.8658	18	8	1	2.25	0.125
563-16-6	0.71	0.7808	18	8	0	2.25	0
563-45-1	0.6213	0.8235	10	5	0	2	0
563-46-2	0.6504	0.8235	10	5	0	2	0
563-78-0	0.6803	0.8235	12	6	0	2	0
563-79-1	0.708	0.8235	12	6	0	2	0
563-80-4	0.8051	0.9647	10	5	1	2	0.2
564-02-3	0.7161	0.7808	18	8	0	2.25	0
564-04-5	0.8125	0.9257	14	7	1	2	0.142857
56-49-5	1.28	1.1806	16	21	0	0.761905	0
5650-40-8	1.1085	1.2366	10	9	2	1.11111	0.222222
5655-61-8	0.982	1.0192	20	12	2	1.66667	0.166667
565-59-3	0.6908	0.7752	16	7	0	2.28571	0
565-60-6	0.8307	0.8782	14	6	1	2.33333	0.166667
565-63-9	0.9834	1.2005	8	5	2	1.6	0.4
565-67-3	0.8243	0.8782	14	6	1	2.33333	0.166667
565-69-5	0.814	0.9421	12	6	1	2	0.166667
565-75-3	0.7191	0.7808	18	8	0	2.25	0
565-77-5	0.7434	0.8235	16	8	0	2	0
565-80-0	0.8108	0.9257	14	7	1	2	0.142857
56688-75-6	0.799	0.8807	12	7	0	1.71429	0
56-81-5	1.2613	1.2526	8	3	3	2.66667	1
56-82-6	1.453	1.4184	6	3	3	2	1
569-41-5	1.003	1.0833	12	12	0	1	0
569-51-7	1.546	1.7812	6	9	6	0.666667	0.666667
5703-26-4	1.096	1.2366	10	9	2	1.11111	0.222222
57-10-3	0.8527	0.9133	32	16	2	2	0.125
57-11-4	0.9408	0.9036	36	18	2	2	0.111111
57129-69-8	1.0551	1.2005	8	5	2	1.6	0.4
571-58-4	1.0166	1.0833	12	12	0	1	0
573-98-8	1.0179	1.0833	12	12	0	1	0
574-09-4	1.1016	1.1982	16	16	2	1	0.125
5743-97-5	0.944	0.8807	24	14	0	1.71429	0
57-50-1	1.5805	1.4271	22	12	11	1.83333	0.916667
575-37-1	1.0115	1.0833	12	12	0	1	0
575-41-7	1.0144	1.0833	12	12	0	1	0
575-43-9	1.0021	1.0833	12	12	0	1	0
57-55-6	1.0361	1.0967	8	3	2	2.66667	0.666667
5756-43-4	0.7722	0.8658	18	8	1	2.25	0.125
57576-09-7	0.925	1.0192	20	12	2	1.66667	0.166667
57-57-8	1.146	1.4604	4	3	2	1.33333	0.666667
577-16-2	1.026	1.1438	10	9	1	1.11111	0.111111
577-27-5	0.9078	0.9283	26	15	1	1.73333	0.0666667
577-55-9	0.8701	0.931	18	12	0	1.5	0
5779-94-2	0.95	1.1438	10	9	1	1.11111	0.111111
57-83-0	1.166	1.0285	30	21	2	1.42857	0.0952381
578-58-5	0.985	1.1076	10	8	1	1.25	0.125
57-88-5	1.067	0.9122	46	27	1	1.7037	0.037037
579-07-7	1.1006	1.3297	8	9	2	0.888889	0.222222
5794-03-06	0.895	0.9067	16	10	0	1.6	0
5794-04-07	0.8446	0.9067	16	10	0	1.6	0
579-44-2	1.31	1.2748	12	14	2	0.857143	0.142857
57968-71-5	1.2046	1.3651	14	8	6	1.75	0.75
579-94-2	0.9545	1.0064	26	14	3	1.85714	0.214286
581-40-8	1.003	1.0833	12	12	0	1	0
581-42-0	1.003	1.0833	12	12	0	1	0
581-55-5	1.11	1.3542	12	11	4	1.09091	0.363636
58167-01-4	1.1166	1.2655	18	10	6	1.8	0.6
582-16-1	1.003	1.0833	12	12	0	1	0
582-24-1	1.0963	1.3039	8	8	2	1	0.25
582-62-7	0.9701	1.0718	14	11	1	1.27273	0.0909091
583-03-9	0.9655	1.0177	16	11	1	1.45455	0.0909091
583-04-0	1.0569	1.2627	10	10	2	1	0.2
583-48-2	0.7151	0.7808	18	8	0	2.25	0
5837-78-5	0.92	1.0912	12	7	2	1.71429	0.285714
584-02-1	0.8203	0.8875	12	5	1	2.4	0.2
584-79-2	1.01	1.0964	26	19	3	1.36842	0.157895
584-94-1	0.6912	0.7808	18	8	0	2.25	0
5857-36-3	0.8065	0.9133	16	8	1	2	0.125
585-74-0	1.0165	1.1438	10	9	1	1.11111	0.111111
586-37-8	1.0343	1.2366	10	9	2	1.11111	0.222222
586-62-9	0.8632	0.9067	16	10	0	1.6	0
587-03-1	0.9157	1.1076	10	8	1	1.25	0.125
5870-93-9	0.8637	0.9524	22	11	2	2	0.181818
58-72-0	1.0373	1.1636	16	20	0	0.8	0
5881-17-4	0.7359	0.7889	22	10	0	2.2	0
58-86-6	1.525	1.4184	10	5	5	2	1
589-18-4	0.978	1.1076	10	8	1	1.25	0.125
589-38-8	0.8118	0.9421	12	6	1	2	0.166667
589-40-2	0.8846	1.0932	10	5	2	2	0.4
589-43-5	0.6962	0.7808	18	8	0	2.25	0
589-53-7	0.7046	0.7808	18	8	0	2.25	0
589-55-9	0.8183	0.8712	16	7	1	2.28571	0.142857
58-95-7	0.9533	0.9643	52	31	3	1.67742	0.0967742
589-59-3	0.853	0.9795	18	9	2	2	0.222222
589-63-9	0.8146	0.9133	16	8	1	2	0.125
589-75-3	0.8628	0.9421	24	12	2	2	0.166667
589-81-1	0.7017	0.7808	18	8	0	2.25	0
589-92-4	0.9138	0.9898	12	7	1	1.71429	0.142857
589-98-0	0.8258	0.8658	18	8	1	2.25	0.125
590-01-2	0.8754	1.0212	14	7	2	2	0.285714
590-18-1	0.616	0.8235	8	4	0	2	0
590-19-2	0.676	0.931	6	4	0	1.5	0
59-02-9	0.95	0.9321	50	29	2	1.72414	0.0689655
590-35-2	0.6739	0.7752	16	7	0	2.28571	0
590-36-3	0.835	0.8782	14	6	1	2.33333	0.166667
590-50-1	0.809	0.9257	14	7	1	2	0.142857
590-66-9	0.7809	0.8235	16	8	0	2	0
590-67-0	0.9194	0.9257	14	7	1	2	0.142857
590-73-8	0.6953	0.7808	18	8	0	2.25	0
590-86-3	0.7977	0.9647	10	5	1	2	0.2
590-90-9	1.0233	1.1533	8	4	2	2	0.5
590-93-2	0.9641	1.492	4	4	2	1	0.5
5911-04-06	0.7354	0.7889	22	10	0	2.2	0
591-11-7	1.081	1.337	6	5	2	1.2	0.4
591-12-8	1.084	1.337	6	5	2	1.2	0.4
5912-86-7	1.0837	1.1858	12	10	2	1.2	0.2
591-31-1	1.1187	1.3039	8	8	2	1	0.25
591-34-4	0.8657	1.0212	14	7	2	2	0.285714
591-49-1	0.8102	0.8807	12	7	0	1.71429	0
591-60-6	0.9671	1.1412	14	8	3	1.75	0.375
591-68-4	0.871	0.9795	18	9	2	2	0.222222
591-76-4	0.6787	0.7752	16	7	0	2.28571	0
591-78-6	0.8113	0.9421	12	6	1	2	0.166667
591-80-0	0.9809	1.2005	8	5	2	1.6	0.4
591-87-7	0.9275	1.2005	8	5	2	1.6	0.4
591-93-5	0.6608	0.9067	8	5	0	1.6	0
591-95-7	0.6926	0.9067	8	5	0	1.6	0
591-96-8	0.695	0.9067	8	5	0	1.6	0
592-13-2	0.6901	0.7808	18	8	0	2.25	0
592-20-1	1.0757	1.3265	8	5	3	1.6	0.6
592-27-8	0.698	0.7808	18	8	0	2.25	0
592-41-6	0.6685	0.8235	12	6	0	2	0
592-42-7	0.6878	0.8913	10	6	0	1.66667	0
592-44-9	0.7149	0.8913	10	6	0	1.66667	0
592-57-4	0.8405	0.9756	8	6	0	1.33333	0
592-76-7	0.697	0.8235	14	7	0	2	0
592-84-7	0.8958	1.0932	10	5	2	2	0.4
592-90-5	0.89	0.9421	12	6	1	2	0.166667
593-08-8	0.8217	0.8794	26	13	1	2	0.0769231
5932-68-3	1.0852	1.1858	12	10	2	1.2	0.2
593-39-5	0.87	0.9267	34	18	2	1.88889	0.111111
593-45-3	0.7768	0.8038	38	18	0	2.11111	0
593-49-7	0.7796	0.8102	56	27	0	2.07407	0
593-50-0	0.777	0.8356	62	30	1	2.06667	0.0333333
594-11-6	0.6912	0.8235	8	4	0	2	0
594-56-9	0.705	0.8235	14	7	0	2	0
594-60-5	0.8236	0.8782	14	6	1	2.33333	0.166667
594-82-1	0.8242	0.7808	18	8	0	2.25	0
594-83-2	0.838	0.8712	16	7	1	2.28571	0.142857
5951-67-7	0.8782	0.9067	24	15	0	1.6	0
595-37-9	0.9276	1.0517	12	6	2	2	0.333333
595-41-5	0.833	0.8712	16	7	1	2.28571	0.142857
5965-66-2	1.59	1.4271	22	12	11	1.83333	0.916667
596-75-8	0.9457	1.0398	28	15	4	1.86667	0.266667
597-12-6	1.5565	1.4302	32	18	16	1.77778	0.888889
597-49-9	0.8407	0.8712	16	7	1	2.28571	0.142857
597-90-0	0.835	0.8615	20	9	1	2.22222	0.111111
597-96-6	0.8233	0.8712	16	7	1	2.28571	0.142857
598-01-6	0.8248	0.8658	18	8	1	2.25	0.125
598-23-2	0.666	0.9067	8	5	0	1.6	0
598-25-4	0.6806	0.9067	8	5	0	1.6	0
598-53-8	0.7237	0.9008	10	4	1	2.5	0.25
598-61-8	0.6884	0.8235	10	5	0	2	0
5986-55-0	0.9906	0.9283	26	15	1	1.73333	0.0666667
598-82-3	1.206	1.4184	6	3	3	2	1
5989-54-8	0.843	0.9067	16	10	0	1.6	0
5989-81-1	1.547	1.4184	24	12	12	2	1
598-98-1	0.891	1.0517	12	6	2	2	0.333333
599-67-7	1.1059	1.1502	14	14	1	1	0.0714286
600-07-7	0.934	1.0932	10	5	2	2	0.4
600-14-6	0.9565	1.2005	8	5	2	1.6	0.4
600-15-7	1.125	1.2927	8	4	3	2	0.75
600-18-0	1.2	1.4478	6	4	3	1.5	0.75
600-22-6	1.154	1.4478	6	4	3	1.5	0.75
600-36-2	0.8288	0.8712	16	7	1	2.28571	0.142857
6006-33-3	0.8239	0.8235	38	19	0	2	0
6006-95-7	0.8267	0.8235	42	21	0	2	0
60-12-8	1.0202	1.1076	10	8	1	1.25	0.125
60212-29-5	0.7827	0.8588	20	11	0	1.81818	0
60-29-7	0.7138	0.9008	10	4	1	2.5	0.25
6032-29-7	0.8094	0.8875	12	5	1	2.4	0.2
6035-50-3	1.665	1.4184	12	6	6	2	1
604-32-0	0.9413	0.9873	50	34	2	1.47059	0.0588235
6044-68-4	0.862	1.0932	10	5	2	2	0.4
604-53-5	1.3	1.2095	14	20	0	0.7	0
604-69-3	1.274	1.4571	22	16	11	1.375	0.6875
604-88-6	0.8305	0.8913	30	18	0	1.66667	0
605-01-6	0.8971	0.9008	26	16	0	1.625	0
605-02-7	1.096	1.186	12	16	0	0.75	0
605-39-0	0.9906	1.0833	14	14	0	1	0
605-50-5	1.0209	1.1225	26	18	4	1.44444	0.222222
605-54-9	1.1229	1.2556	22	16	6	1.375	0.375
606-23-5	1.37	1.4413	6	9	2	0.666667	0.222222
606-28-0	1.1903	1.3525	12	15	3	0.8	0.2
606-45-1	1.1571	1.3232	10	9	3	1.11111	0.333333
6065-82-3	0.985	1.1533	16	8	4	2	0.5
6069-98-3	0.8039	0.8235	20	10	0	2	0
607-81-8	1.076	1.2219	18	14	4	1.28571	0.285714
607-85-2	1.0729	1.2636	12	10	3	1.2	0.3
607-90-9	1.0979	1.2636	12	10	3	1.2	0.3
607-97-6	0.9847	1.1412	14	8	3	1.75	0.375
608-66-2	1.47	1.3294	14	6	6	2.33333	1
608-68-4	1.306	1.5227	10	6	6	1.66667	1
609-02-9	1.0977	1.3444	10	6	4	1.66667	0.666667
609-08-5	1.0225	1.2202	14	8	4	1.75	0.5
609-09-6	1.1419	1.453	10	7	5	1.42857	0.714286
609-14-3	0.9941	1.1857	12	7	3	1.71429	0.428571
6091-52-7	0.9331	0.9861	16	10	1	1.6	0.1
609-26-7	0.7193	0.7808	18	8	0	2.25	0
6094-02-06	0.7	0.8235	14	7	0	2	0
610-48-0	1.0471	1.1636	12	15	0	0.8	0
610-72-0	1.069	1.2366	10	9	2	1.11111	0.222222
6108-61-8	0.7298	0.8913	10	6	0	1.66667	0
610-89-9	0.9898	1.1688	14	9	3	1.55556	0.333333
611-10-9	1.0781	1.2145	12	8	3	1.5	0.375
611-13-2	1.1786	1.492	6	6	3	1	0.5
611-14-3	0.8807	0.9756	12	9	0	1.33333	0
6114-18-7	0.8664	0.9163	38	20	2	1.9	0.1
611-70-1	0.9863	1.1032	12	10	1	1.2	0.1
611-72-3	1.289	1.4016	8	8	3	1	0.375
6117-80-2	1.0698	1.1533	8	4	2	2	0.5
611-99-4	1.133	1.3946	10	13	3	0.769231	0.230769
612-00-0	0.9997	1.0833	14	14	0	1	0
612-15-7	1.0049	1.1438	10	9	1	1.11111	0.111111
612-16-8	1.0386	1.2073	10	8	2	1.25	0.25
612-17-9	0.9928	1.0833	10	10	0	1	0
612-71-5	1.199	1.186	18	24	0	0.75	0
612-75-9	0.9995	1.0833	14	14	0	1	0
612-94-2	1.218	1.186	12	16	0	0.75	0
613-12-7	1.8	1.1636	12	15	0	0.8	0
613-31-0	1.215	1.1392	12	14	0	0.857143	0
613-33-2	0.917	1.0833	14	14	0	1	0
613-37-6	1.0278	1.1859	12	13	1	0.923077	0.0769231
613-42-3	1.171	1.1455	16	19	0	0.842105	0
613-70-7	1.1285	1.3232	10	9	3	1.11111	0.333333
613-84-3	1.0913	1.3039	8	8	2	1	0.25
6140-65-4	0.97	1.1143	8	6	1	1.33333	0.166667
614-27-7	1.158	1.3439	10	10	3	1	0.3
614-29-9	1.036	1.1502	14	14	1	1	0.0714286
614-33-5	1.228	1.3793	20	24	6	0.833333	0.25
614-45-9	1.021	1.2167	14	11	3	1.27273	0.272727
614-47-1	1.0712	1.2297	12	15	1	0.8	0.0666667
614-99-3	1.1174	1.38	8	7	3	1.14286	0.428571
615-13-4	1.0712	1.2319	8	9	1	0.888889	0.111111
6153-56-6	1.653	1.8287	6	2	6	3	3
615-39-4	0.9247	0.9257	14	7	1	2	0.142857
615-81-6	1.002	1.2202	14	8	4	1.75	0.5
6158-45-8	0.9956	1.0559	14	13	0	1.07692	0
615-98-5	1.0188	1.2202	14	8	4	1.75	0.5
615-99-6	1.1582	1.3866	10	8	4	1.25	0.5
616-02-4	1.2469	1.6605	4	5	3	0.8	0.6
616-12-6	0.693	0.8235	12	6	0	2	0
616-25-1	0.839	0.9647	10	5	1	2	0.2
6163-66-2	0.7658	0.8658	18	8	1	2.25	0.125
616-38-6	1.0636	1.4184	6	3	3	2	1
616-55-7	0.891	0.9601	24	15	1	1.6	0.0666667
617-35-6	1.0596	1.3265	8	5	3	1.6	0.6
617-48-1	1.601	1.7016	6	4	5	1.5	1.25
617-51-6	0.998	1.1533	12	6	3	2	0.5
617-52-7	1.1241	1.3668	10	7	4	1.42857	0.571429
6175-49-1	0.8198	0.884	24	12	1	2	0.0833333
617-54-9	1.1153	1.3668	10	7	4	1.42857	0.571429
617-78-7	0.6982	0.7752	16	7	0	2.28571	0
617-94-7	0.9735	1.0696	12	9	1	1.33333	0.111111
6189-41-9	0.801	0.9979	8	4	1	2	0.25
61915-27-3	1.1143	1.2479	6	3	2	2	0.666667
619-39-6	0.8447	0.9036	36	18	2	2	0.111111
619-99-8	0.7136	0.7808	18	8	0	2.25	0
620-02-0	1.1072	1.3699	6	6	2	1	0.333333
620-14-4	0.8645	0.9756	12	9	0	1.33333	0
620-17-7	1.0283	1.1076	10	8	1	1.25	0.125
620-23-5	1.0189	1.1982	8	8	1	1	0.125
620-24-6	1.161	1.2744	8	7	2	1.14286	0.285714
620-63-3	0.9984	1.1065	32	18	6	1.77778	0.333333
620-83-7	0.9976	1.0833	14	14	0	1	0
621-32-9	0.949	1.0696	12	9	1	1.33333	0.111111
621-34-1	1.105	1.2073	10	8	2	1.25	0.25
621-59-0	1.196	1.4016	8	8	3	1	0.375
621-70-5	0.9867	1.0666	38	21	6	1.80952	0.285714
621-87-4	1.0903	1.2366	10	9	2	1.11111	0.222222
6222-35-1	0.9359	1.0311	16	9	2	1.77778	0.222222
622-45-7	0.968	1.0573	14	8	2	1.75	0.25
622-60-6	0.9509	1.0696	12	9	1	1.33333	0.111111
622-85-5	0.9474	1.0696	12	9	1	1.33333	0.111111
622-96-8	0.8614	0.9756	12	9	0	1.33333	0
623-15-4	1.0496	1.3039	8	8	2	1	0.25
623-17-6	1.1175	1.38	8	7	3	1.14286	0.428571
623-19-8	1.1085	1.3001	10	8	3	1.25	0.375
623-22-3	1.0744	1.2636	12	10	3	1.2	0.3
623-36-9	0.8581	1.0192	10	6	1	1.66667	0.166667
623-39-2	1.114	1.1719	10	4	3	2.5	0.75
623-42-7	0.8984	1.0932	10	5	2	2	0.4
623-43-8	0.9444	1.2005	8	5	2	1.6	0.4
623-47-2	0.9645	1.337	6	5	2	1.2	0.4
623-50-7	1.0826	1.2927	8	4	3	2	0.75
623-65-4	0.8388	0.904	62	32	3	1.9375	0.09375
623-66-5	0.9065	0.9838	30	16	3	1.875	0.1875
623-68-7	1.0397	1.3001	10	8	3	1.25	0.375
6236-88-0	0.7798	0.8235	18	9	0	2	0
623-70-1	0.9175	1.1366	10	6	2	1.66667	0.333333
623-84-7	1.059	1.2739	12	7	4	1.71429	0.571429
623-91-6	1.0452	1.2971	12	8	4	1.5	0.5
623-96-1	0.9435	1.1107	14	7	3	2	0.428571
624-03-3	0.8594	0.9203	66	34	4	1.94118	0.117647
624-13-5	0.8659	0.9524	22	11	2	2	0.181818
624-16-8	0.824	0.8958	20	10	1	2	0.1
624-17-9	0.9729	1.0721	24	13	4	1.84615	0.307692
624-24-8	0.8947	1.0517	12	6	2	2	0.333333
624-29-3	0.7829	0.8235	16	8	0	2	0
624-41-9	0.874	1.0212	14	7	2	2	0.285714
624-42-0	0.8304	0.9133	16	8	1	2	0.125
624-45-3	1.0511	1.2446	10	6	3	1.66667	0.5
624-48-6	1.1606	1.4604	8	6	4	1.33333	0.666667
624-49-7	1.37	1.4604	8	6	4	1.33333	0.666667
624-54-4	0.8761	0.9979	16	8	2	2	0.25
624-64-6	0.599	0.8235	8	4	0	2	0
624-67-9	0.9152	1.5363	2	3	1	0.666667	0.333333
624-95-3	0.844	0.8782	14	6	1	2.33333	0.166667
625-06-9	0.8103	0.8712	16	7	1	2.28571	0.142857
625-08-1	0.9384	1.2109	10	5	3	2	0.6
625-23-0	0.8119	0.8712	16	7	1	2.28571	0.142857
625-25-2	0.8142	0.8658	18	8	1	2.25	0.125
625-27-4	0.6863	0.8235	12	6	0	2	0
625-31-0	0.8367	0.9647	10	5	1	2	0.2
625-38-7	1.0091	1.2971	6	4	2	1.5	0.5
625-44-5	0.7311	0.8875	12	5	1	2.4	0.2
625-45-6	1.1768	1.4184	6	3	3	2	1
625-54-7	0.72	0.8875	12	5	1	2.4	0.2
625-55-8	0.8728	1.1533	8	4	2	2	0.5
625-65-0	0.6954	0.8235	14	7	0	2	0
625-86-5	0.8883	1.1143	8	6	1	1.33333	0.166667
625-96-7	0.9136	0.9898	12	7	1	1.71429	0.142857
6261-22-9	0.909	1.0613	8	5	1	1.6	0.2
626-18-6	1.161	1.2073	10	8	2	1.25	0.25
626-27-7	0.9321	1.0064	26	14	3	1.85714	0.214286
626-29-9	0.8502	0.9155	54	28	3	1.92857	0.107143
626-33-5	0.813	0.9133	16	8	1	2	0.125
626-53-9	1.0599	1.2741	10	7	3	1.42857	0.428571
626-77-7	0.8672	0.9795	18	9	2	2	0.222222
626-82-4	0.8653	0.9647	20	10	2	2	0.2
626-86-8	0.9796	1.2202	14	8	4	1.75	0.5
626-89-1	0.8131	0.8782	14	6	1	2.33333	0.166667
626-94-8	0.842	0.9421	12	6	1	2	0.166667
626-95-9	0.9883	1.0068	12	5	2	2.4	0.4
626-96-0	1.0134	1.2005	8	5	2	1.6	0.4
627-03-2	1.1021	1.2927	8	4	3	2	0.75
6270-34-4	1.0655	1.3001	10	8	3	1.25	0.375
627-08-7	0.737	0.8782	14	6	1	2.33333	0.166667
627-09-8	0.9982	1.337	6	5	2	1.2	0.4
627-19-0	0.6901	0.9067	8	5	0	1.6	0
627-20-3	0.6556	0.8235	10	5	0	2	0
627-21-4	0.7058	0.9067	8	5	0	1.6	0
6272-38-4	1.154	1.2555	12	13	2	0.923077	0.153846
627-27-0	0.8424	0.9979	8	4	1	2	0.25
627-40-7	0.77	0.9979	8	4	1	2	0.25
627-41-8	0.83	1.1263	6	4	1	1.5	0.25
627-58-7	0.743	0.873	14	8	0	1.75	0
627-59-8	0.814	0.8712	16	7	1	2.28571	0.142857
627-83-8	0.8581	0.9102	74	38	4	1.94737	0.105263
627-84-9	0.86	0.933	58	30	4	1.93333	0.133333
627-90-7	0.8633	0.9333	26	13	2	2	0.153846
627-93-0	1.06	1.2202	14	8	4	1.75	0.5
627-97-4	0.72	0.8235	16	8	0	2	0
627-98-5	0.8192	0.8712	16	7	1	2.28571	0.142857
628-04-6	0.7688	0.8712	16	7	1	2.28571	0.142857
628-16-0	0.8049	1.0833	6	6	0	1	0
628-28-4	0.7392	0.8875	12	5	1	2.4	0.2
628-32-0	0.7386	0.8875	12	5	1	2.4	0.2
628-37-5	0.824	1.0429	10	4	2	2.5	0.5
628-41-1	0.8471	0.9756	8	6	0	1.33333	0
628-44-4	0.821	0.8615	20	9	1	2.22222	0.111111
628-55-7	0.761	0.8658	18	8	1	2.25	0.125
628-63-7	0.8756	1.0212	14	7	2	2	0.285714
628-66-0	1.07	1.2739	12	7	4	1.71429	0.571429
628-67-1	1.0479	1.2202	14	8	4	1.75	0.5
628-68-2	1.1068	1.2947	14	8	5	1.75	0.625
628-71-7	0.7328	0.8807	12	7	0	1.71429	0
628-80-8	0.759	0.8782	14	6	1	2.33333	0.166667
628-81-9	0.7495	0.8782	14	6	1	2.33333	0.166667
628-92-2	0.8228	0.8807	12	7	0	1.71429	0
628-97-7	0.8577	0.9036	36	18	2	2	0.111111
6290-49-9	1.0511	1.2927	8	4	3	2	0.75
629-05-0	0.7461	0.873	14	8	0	1.75	0
629-14-1	0.8351	0.9809	14	6	2	2.33333	0.333333
629-15-2	1.193	1.5818	6	4	4	1.5	1
629-20-9	0.9206	1.0833	8	8	0	1	0
629-30-1	0.9569	0.9614	16	7	2	2.28571	0.285714
629-33-4	0.8813	1.0212	14	7	2	2	0.285714
629-50-5	0.7564	0.7965	28	13	0	2.15385	0
629-59-4	0.7596	0.7984	30	14	0	2.14286	0
629-62-9	0.7685	0.8	32	15	0	2.13333	0
629-64-1	0.8008	0.8487	30	14	1	2.14286	0.0714286
629-70-9	0.8574	0.9036	36	18	2	2	0.111111
629-73-2	0.7811	0.8235	32	16	0	2	0
629-74-3	0.7965	0.8473	30	16	0	1.875	0
629-76-5	0.8347	0.8471	32	15	1	2.13333	0.0666667
629-78-7	0.778	0.8027	36	17	0	2.11765	0
629-82-3	0.8063	0.8457	34	16	1	2.125	0.0625
629-94-7	0.7919	0.8065	44	21	0	2.09524	0
629-96-9	0.8405	0.8415	42	20	1	2.1	0.05
629-97-0	0.7944	0.8073	46	22	0	2.09091	0
629-99-2	0.8012	0.8092	52	25	0	2.08	0
630-01-3	0.7783	0.8097	54	26	0	2.07692	0
630-02-4	0.8067	0.8107	58	28	0	2.07143	0
630-04-6	0.781	0.8119	64	31	0	2.06452	0
630-06-8	0.7803	0.8135	74	36	0	2.05556	0
630-07-9	0.8157	0.8132	72	35	0	2.05714	0
630-08-0	0.7909	2.5112	0	1	1	0	1
630-19-3	0.7923	0.9647	10	5	1	2	0.2
632-51-9	1.155	1.1773	20	26	0	0.769231	0
634-36-6	1.1009	1.2403	12	9	3	1.33333	0.333333
636-09-9	1.0989	1.3013	14	12	4	1.16667	0.333333
6362-80-7	0.99	1.0442	20	18	0	1.11111	0
636-53-3	1.1239	1.3013	14	12	4	1.16667	0.333333
636-82-8	1.109	1.1743	10	7	2	1.42857	0.285714
637-27-4	1.0436	1.2366	10	9	2	1.11111	0.222222
637-44-5	1.28	1.4413	6	9	2	0.666667	0.222222
637-64-9	1.0624	1.1857	12	7	3	1.71429	0.428571
637-65-0	1.044	1.1412	14	8	3	1.75	0.375
637-69-4	1.0001	1.1438	10	9	1	1.11111	0.111111
637-78-5	0.866	1.0517	12	6	2	2	0.333333
6378-65-0	0.865	0.9421	24	12	2	2	0.166667
637-88-7	1.0861	1.2403	8	6	2	1.33333	0.333333
637-92-3	0.736	0.8782	14	6	1	2.33333	0.166667
638-04-0	0.766	0.8235	16	8	0	2	0
638-08-4	0.8365	0.8951	70	36	3	1.94444	0.0833333
638-10-8	0.9199	1.0912	12	7	2	1.71429	0.285714
638-11-9	0.8588	1.0212	14	7	2	2	0.285714
638-25-5	0.8613	0.9333	26	13	2	2	0.153846
638-37-9	1.065	1.2971	6	4	2	1.5	0.5
638-49-3	0.8853	1.0517	12	6	2	2	0.333333
638-53-9	0.8458	0.9333	26	13	2	2	0.153846
638-67-5	0.7785	0.808	48	23	0	2.08696	0
638-68-6	0.8097	0.8115	62	30	0	2.06667	0
639-99-6	0.9345	0.9283	26	15	1	1.73333	0.0666667
64057-79-0	0.943	1.1688	14	9	3	1.55556	0.333333
64-17-5	0.7893	0.9553	6	2	1	3	0.5
64-18-6	1.22	1.8182	2	1	2	2	2
64-19-7	1.0446	1.4184	4	2	2	2	1
643-58-3	1.0113	1.1126	12	13	0	0.923077	0
643-65-2	1.095	1.2088	12	14	1	0.857143	0.0714286
643-93-6	1.0182	1.1126	12	13	0	0.923077	0
644-08-6	1.015	1.1126	12	13	0	0.923077	0
644-30-4	0.8805	0.9395	22	15	0	1.46667	0
644-35-9	1.015	1.0696	12	9	1	1.33333	0.111111
6443-92-1	0.708	0.8235	14	7	0	2	0
644-49-5	0.8843	1.0212	14	7	2	2	0.285714
645-13-6	0.9753	1.0718	14	11	1	1.27273	0.0909091
645-49-8	1.0143	1.1392	12	14	0	0.857143	0
645-56-7	1.009	1.0696	12	9	1	1.33333	0.111111
645-62-5	0.8554	0.9681	14	8	1	1.75	0.125
645-66-9	0.8533	0.9307	46	24	3	1.91667	0.125
646-04-8	0.6431	0.8235	10	5	0	2	0
646-05-9	0.7401	1.0154	6	5	0	1.2	0
646-06-0	1.06	1.2479	6	3	2	2	0.666667
646-07-1	0.9225	1.0517	12	6	2	2	0.333333
646-13-9	0.8498	0.8894	44	22	2	2	0.0909091
646-31-1	0.7991	0.8086	50	24	0	2.08333	0
6485-40-1	0.9593	1.0406	14	10	1	1.4	0.1
6493-77-2	1.013	1.1263	12	8	2	1.5	0.25
6553-48-6	0.7817	0.931	12	8	0	1.5	0
65-85-0	1.2659	1.3975	6	7	2	0.857143	0.285714
659-70-1	0.8583	0.9647	20	10	2	2	0.2
6606-59-3	0.998	1.1309	22	14	4	1.57143	0.285714
6622-76-0	0.9349	1.1366	10	6	2	1.66667	0.333333
66-25-1	0.8335	0.9421	12	6	1	2	0.166667
6669-13-2	0.9214	1.0406	14	10	1	1.4	0.1
6709-39-3	0.7648	0.8671	16	9	0	1.77778	0
6728-26-3	0.8491	1.0192	10	6	1	1.66667	0.166667
673-32-5	0.942	1.1262	8	9	0	0.888889	0
6742-54-7	0.8553	0.8958	28	17	0	1.64706	0
674-76-0	0.6686	0.8235	12	6	0	2	0
674-82-8	1.0877	1.492	4	4	2	1	0.5
67-56-1	0.7914	1.0273	4	1	1	4	1
67-63-0	0.7809	0.921	8	3	1	2.66667	0.333333
67-64-1	0.7845	1.0517	6	3	1	2	0.333333
6765-39-5	0.7852	0.8235	34	17	0	2	0
6789-80-6	0.8533	1.0192	10	6	1	1.66667	0.166667
6789-88-4	0.9793	1.0882	18	13	2	1.38462	0.153846
67952-57-2	0.8474	0.9647	20	10	2	2	0.2
6802-75-1	1.0282	1.2005	16	10	4	1.6	0.4
6812-78-8	0.8549	0.8958	20	10	1	2	0.1
6863-58-7	0.756	0.8658	18	8	1	2.25	0.125
6876-23-9	0.776	0.8235	16	8	0	2	0
688-84-6	0.88	0.9787	22	12	2	1.83333	0.166667
689-89-4	0.9777	1.1743	10	7	2	1.42857	0.285714
689-97-4	0.7094	1.0833	4	4	0	1	0
690-02-8	0.8677	1.1855	6	2	2	3	1
690-08-4	0.6889	0.8235	14	7	0	2	0
690-37-9	0.8225	0.8658	18	8	1	2.25	0.125
690-92-6	0.7086	0.8235	16	8	0	2	0
690-93-7	0.6995	0.8235	16	8	0	2	0
691-37-2	0.6642	0.8235	12	6	0	2	0
691-38-3	0.669	0.8235	12	6	0	2	0
6921-35-3	0.834	0.9647	10	5	1	2	0.2
6921-64-8	1.1012	1.2366	10	9	2	1.11111	0.222222
692-24-0	0.6853	0.8235	14	7	0	2	0
692-45-5	0.965	1.4604	4	3	2	1.33333	0.666667
692-47-7	0.744	0.7108	22	8	0	2.75	0
692-86-4	0.8827	0.9667	24	13	2	1.84615	0.153846
693-02-7	0.7155	0.8913	10	6	0	1.66667	0
693-23-2	1.15	1.0921	22	12	4	1.83333	0.333333
693-54-9	0.8248	0.8958	20	10	1	2	0.1
693-61-8	0.7528	0.8235	22	11	0	2	0
693-62-9	0.7508	0.8235	22	11	0	2	0
693-65-2	0.7833	0.858	22	10	1	2.2	0.1
693-89-0	0.7748	0.8913	10	6	0	1.66667	0
6938-94-9	0.9569	1.0921	22	12	4	1.83333	0.333333
695-06-7	1.0261	1.1366	10	6	2	1.66667	0.333333
695-12-5	0.8166	0.873	14	8	0	1.75	0
696-29-7	0.8023	0.8235	18	9	0	2	0
6963-44-6	1.0296	1.1779	16	9	4	1.77778	0.444444
69-65-8	1.489	1.3294	14	6	6	2.33333	1
696-59-3	1.02	1.1533	12	6	3	2	0.5
696-71-9	0.974	0.9133	16	8	1	2	0.125
6971-51-3	1.112	1.2073	10	8	2	1.25	0.25
69-72-7	1.443	1.509	6	7	3	0.857143	0.428571
6975-60-6	1.104	1.2744	8	7	2	1.14286	0.285714
6975-98-0	0.7368	0.7919	24	11	0	2.18182	0
6975-99-1	0.785	0.8557	22	12	0	1.83333	0
6982-25-8	1.0033	1.0429	10	4	2	2.5	0.5
698-87-3	0.991	1.0696	12	9	1	1.33333	0.111111
699-02-5	1.0028	1.0696	12	9	1	1.33333	0.111111
699-17-2	1.0361	1.2073	10	8	2	1.25	0.25
6995-79-5	1.18	1.0517	12	6	2	2	0.333333
700-88-9	0.9462	0.9932	14	11	0	1.27273	0
70116-68-6	0.818	0.8875	12	5	1	2.4	0.2
701-97-3	0.912	1.0311	16	9	2	1.77778	0.222222
7058-01-07	0.8131	0.8235	20	10	0	2	0
7094-26-0	0.7963	0.8235	18	9	0	2	0
7116-86-1	0.705	0.8235	16	8	0	2	0
71-23-8	0.7997	0.921	8	3	1	2.66667	0.333333
7132-64-1	0.8618	0.9133	32	16	2	2	0.125
713-36-0	1.002	1.0833	14	14	0	1	0
71-36-3	0.8095	0.9008	10	4	1	2.5	0.25
71-41-0	0.8144	0.8875	12	5	1	2.4	0.2
7145-20-2	0.7366	0.8235	16	8	0	2	0
7146-60-3	0.7377	0.7889	22	10	0	2.2	0
7152-15-0	0.98	1.1412	14	8	3	1.75	0.375
7154-75-8	0.7	0.8913	10	6	0	1.66667	0
7154-79-2	0.753	0.7853	20	9	0	2.22222	0
7154-80-5	0.7248	0.7889	22	10	0	2.2	0
717-21-5	1.114	1.3262	10	13	2	0.769231	0.153846
717-74-8	0.8545	0.9067	24	15	0	1.6	0
719-79-9	0.9928	1.0396	18	16	0	1.125	0
7208-47-1	1.3	1.4192	26	18	12	1.44444	0.666667
7235-40-7	1	0.9571	56	40	0	1.4	0
7318-67-4	0.695	0.8913	10	6	0	1.66667	0
7319-00-8	0.695	0.8913	10	6	0	1.66667	0
7320-37-8	0.846	0.8691	32	16	1	2	0.0625
[truncated: 376 more rows]
